# Supplementary material for: Pharmacological AMPK activation induces transcriptional responses congruent to exercise in skeletal and cardiac muscle, adipose tissues and liver
Source: PLoS One. 2019 Feb 27;14(2):e0211568. doi: 10.1371/journal.pone.0211568 (PMC6392219; doi:10.1371/journal.pone.0211568)
Supplement: S1 Table — EC50 values and %Max activation (relative to the maximal activation induced by AMP), for mouse enzymes. (XLSX) [file pone.0211568.s031.xlsx]

## Sheet: S1_Table
S1 Table. EC50 values and %Max activation (relative to the maximal activation induced by AMP), for mouse enzymes.
AMPK Complex	Subunits	LA1	LA2	SA1	SA2
AMPK1	a1b1g1	1.4	1.8	1.3	2
		4.47	5.91	4.74	5.92
AMPK2	a1b1g2	1.8	2.2	2	1.9
		2.93	4.08	3.24	4.08
AMPK3	a1b1g3	2.5	1.1	2.1	0.6
		6.78	6.96	6.89	7.16
AMPK4	a1b2g1	25	2.3	28	18
		5.29	6.45	5.22	8.12
AMPK5	a1b2g2	22	4.3	27	18
		2.16	2.69	2.09	3.47
AMPK6	a1b2g3	20	4.8	25	12
		3.54	4.44	3.91	5.43
AMPK7	a2b1g1	0.9	1.3	1.3	1.3
		5.41	5.43	5.37	5.54
AMPK8	a2b1g2	1.8	1.7	1.9	1.4
		5.38	5.33	5.35	5.46
AMPK9	a2b1g3	4.7	2.5	4	2.5
		23.53	23.17	24.56	26.43
AMPK10	a2b2g1	34	6.6	28	24
		5.58	5.77	4.68	6.38
AMPK11	a2b2g2	28	6.2	25	20
		3.15	3.22	2.61	3.5
AMPK12	a2b2g3	19	5.2	26	14
		22.73	25.43	24	27.53
