# Supplementary material for: Pharmacological AMPK activation induces transcriptional responses congruent to exercise in skeletal and cardiac muscle, adipose tissues and liver
Source: PLoS One. 2019 Feb 27;14(2):e0211568. doi: 10.1371/journal.pone.0211568 (PMC6392219; doi:10.1371/journal.pone.0211568)
Supplement: S2 Table — (XLSX) [file pone.0211568.s032.xlsx]

## Sheet: S2_Table
Order	Chip ID	SampleName	Tissue	Treatment	ReplicateGroup
1	@52048700763420070813414331944553	AMPK_BAT_Veh_Exercise_1	BAT	Exercise	1
2	@52048700763415070813414331844162	AMPK_BAT_Veh_Exercise_2	BAT	Exercise	1
3	@52048700763415070813414331844175	AMPK_BAT_Veh_Exercise_3	BAT	Exercise	1
4	@52048700763416070813414331844276	AMPK_BAT_Veh_Exercise_4	BAT	Exercise	1
5	@52048700763415070813414331844196	AMPK_BAT_Veh_Exercise_5	BAT	Exercise	1
6	@52048700763421070813414331944635	AMPK_BAT_LA2_3mpk_1	BAT	LA2	2
7	@52048700763416070813414331844275	AMPK_BAT_LA2_3mpk_2	BAT	LA2	2
8	@52048700763415070813414331844152	AMPK_BAT_LA2_3mpk_3	BAT	LA2	2
9	@52048700763416070813414331844232	AMPK_BAT_LA2_3mpk_4	BAT	LA2	2
10	@52048700763415070813414331844165	AMPK_BAT_LA2_3mpk_5	BAT	LA2	2
11	@52048700763416070813414331844274	AMPK_BAT_LA2_30mpk_1	BAT	LA2	3
12	@52048700763420070813414331944552	AMPK_BAT_LA2_30mpk_3	BAT	LA2	3
13	@52048700763415070813414331844179	AMPK_BAT_LA2_30mpk_4	BAT	LA2	3
14	@52048700763415070813414331844170	AMPK_BAT_LA2_30mpk_5	BAT	LA2	3
15	@52048700763420070813414331944567	AMPK_BAT_SA2_3mpk_1	BAT	SA2	4
16	@52048700763421070813414331944641	AMPK_BAT_SA2_3mpk_2	BAT	SA2	4
17	@52048700763421070813414331944646	AMPK_BAT_SA2_3mpk_3	BAT	SA2	4
18	@52048700763421070813414331944595	AMPK_BAT_SA2_3mpk_4	BAT	SA2	4
19	@52048700767930120214418791240455	AMPK_BAT_SA2_3mpk_5	BAT	SA2	4
20	@52048700763421070813414331944619	AMPK_BAT_SA2_20mpk_1	BAT	SA2	5
21	@52048700763416070813414331844264	AMPK_BAT_SA2_20mpk_2	BAT	SA2	5
22	@52048700763416070813414331844216	AMPK_BAT_SA2_20mpk_4	BAT	SA2	5
23	@52048700763414070813414331844069	AMPK_BAT_SA2_20mpk_5	BAT	SA2	5
24	@52048700767931120214418791240500	AMPK_BAT_Vehicle_1	BAT	Vehicle	6
25	@52048700763420070813414331944554	AMPK_BAT_Vehicle_2	BAT	Vehicle	6
26	@52048700763420070813414331944516	AMPK_BAT_Vehicle_3	BAT	Vehicle	6
27	@52048700767929120214418791240366	AMPK_BAT_Vehicle_5	BAT	Vehicle	6
28	@52048700763414070813414331844081	AMPK_Heart_Veh_Exercise_1	Heart	Exercise	7
29	@52048700763415070813414331844147	AMPK_Heart_Veh_Exercise_2	Heart	Exercise	7
30	@52048700763414070813414331844083	AMPK_Heart_Veh_Exercise_3	Heart	Exercise	7
31	@52048700763414070813414331844071	AMPK_Heart_Veh_Exercise_4	Heart	Exercise	7
32	@52048700763416070813414331844259	AMPK_Heart_Veh_Exercise_5	Heart	Exercise	7
33	@52048700763415070813414331844163	AMPK_Heart_LA2_3mpk_1	Heart	LA2	8
34	@52048700763416070813414331844277	AMPK_Heart_LA2_3mpk_2	Heart	LA2	8
35	@52048700763414070813414331844102	AMPK_Heart_LA2_3mpk_3	Heart	LA2	8
36	@52048700763415070813414331844154	AMPK_Heart_LA2_3mpk_4	Heart	LA2	8
37	@52048700763414070813414331844128	AMPK_Heart_LA2_3mpk_5	Heart	LA2	8
38	@52048700763415070813414331844158	AMPK_Heart_LA2_30mpk_1	Heart	LA2	9
39	@52048700763416070813414331844226	AMPK_Heart_LA2_30mpk_2	Heart	LA2	9
40	@52048700763416070813414331844215	AMPK_Heart_LA2_30mpk_3	Heart	LA2	9
41	@52048700763414070813414331844070	AMPK_Heart_LA2_30mpk_4	Heart	LA2	9
42	@52048700763415070813414331844188	AMPK_Heart_LA2_30mpk_5	Heart	LA2	9
43	@52048700763414070813414331844091	AMPK_Heart_SA2_3mpk_1	Heart	SA2	10
44	@52048700763414070813414331844066	AMPK_Heart_SA2_3mpk_2	Heart	SA2	10
45	@52048700763414070813414331844127	AMPK_Heart_SA2_3mpk_3	Heart	SA2	10
46	@52048700763414070813414331844073	AMPK_Heart_SA2_3mpk_4	Heart	SA2	10
47	@52048700763414070813414331844088	AMPK_Heart_SA2_3mpk_5	Heart	SA2	10
48	@52048700763414070813414331844104	AMPK_Heart_SA2_20mpk_1	Heart	SA2	11
49	@52048700763414070813414331844084	AMPK_Heart_SA2_20mpk_2	Heart	SA2	11
50	@52048700763414070813414331844093	AMPK_Heart_SA2_20mpk_3	Heart	SA2	11
51	@52048700763414070813414331844079	AMPK_Heart_SA2_20mpk_4	Heart	SA2	11
52	@52048700763414070813414331844086	AMPK_Heart_Vehicle_1	Heart	Vehicle	12
53	@52048700763414070813414331844082	AMPK_Heart_Vehicle_2	Heart	Vehicle	12
54	@52048700763414070813414331844096	AMPK_Heart_Vehicle_3	Heart	Vehicle	12
55	@52048700763414070813414331844078	AMPK_Heart_Vehicle_4	Heart	Vehicle	12
56	@52048700763414070813414331844075	AMPK_Heart_Vehicle_5	Heart	Vehicle	12
57	@52048700763417070813414331844326	AMPK_iWAT_Veh_Exercise_1	IWAT	Exercise	13
58	@52048700763417070813414331844337	AMPK_iWAT_Veh_Exercise_2	IWAT	Exercise	13
59	@52048700763420070813414331944563	AMPK_iWAT_Veh_Exercise_3	IWAT	Exercise	13
60	@52048700763417070813414331844304	AMPK_iWAT_Veh_Exercise_4	IWAT	Exercise	13
61	@52048700763414070813414331844109	AMPK_iWAT_Veh_Exercise_5	IWAT	Exercise	13
62	@52048700763421070813414331944620	AMPK_iWAT_LA2_3mpk_1	IWAT	LA2	14
63	@52048700763415070813414331844191	AMPK_iWAT_LA2_3mpk_2	IWAT	LA2	14
64	@52048700763415070813414331844194	AMPK_iWAT_LA2_3mpk_3	IWAT	LA2	14
65	@52048700763415070813414331844142	AMPK_iWAT_LA2_3mpk_4	IWAT	LA2	14
66	@52048700763414070813414331844125	AMPK_iWAT_LA2_3mpk_5	IWAT	LA2	14
67	@52048700763415070813414331844192	AMPK_iWAT_LA2_30mpk_1	IWAT	LA2	15
68	@52048700763415070813414331844203	AMPK_iWAT_LA2_30mpk_2	IWAT	LA2	15
69	@52048700763417070813414331844295	AMPK_iWAT_LA2_30mpk_3	IWAT	LA2	15
70	@52048700763415070813414331844198	AMPK_iWAT_LA2_30mpk_4	IWAT	LA2	15
71	@52048700763417070813414331844308	AMPK_iWAT_LA2_30mpk_5	IWAT	LA2	15
72	@52048700763417070813414331844317	AMPK_iWAT_SA2_3mpk_1	IWAT	SA2	16
73	@52048700763415070813414331844150	AMPK_iWAT_SA2_3mpk_2	IWAT	SA2	16
74	@52048700763417070813414331844347	AMPK_iWAT_SA2_3mpk_3	IWAT	SA2	16
75	@52048700763415070813414331844185	AMPK_iWAT_SA2_3mpk_4	IWAT	SA2	16
76	@52048700763417070813414331844335	AMPK_iWAT_SA2_3mpk_5	IWAT	SA2	16
77	@52048700763415070813414331844145	AMPK_iWAT_SA2_20mpk_2	IWAT	SA2	17
78	@52048700763417070813414331844338	AMPK_iWAT_SA2_20mpk_3	IWAT	SA2	17
79	@52048700763415070813414331844169	AMPK_iWAT_SA2_20mpk_4	IWAT	SA2	17
80	@52048700763417070813414331844290	AMPK_iWAT_SA2_20mpk_5	IWAT	SA2	17
81	@52048700763417070813414331844322	AMPK_iWAT_Vehicle_1	IWAT	Vehicle	18
82	@52048700763415070813414331844151	AMPK_iWAT_Vehicle_2	IWAT	Vehicle	18
83	@52048700763414070813414331844108	AMPK_iWAT_Vehicle_3	IWAT	Vehicle	18
84	@52048700763417070813414331844331	AMPK_iWAT_Vehicle_4	IWAT	Vehicle	18
85	@52048700763417070813414331844321	AMPK_iWAT_Vehicle_5	IWAT	Vehicle	18
86	@52048700763420070813414331944518	AMPK_Liver_Veh_Exercise_2	Liver	Exercise	19
87	@52048700763420070813414331944575	AMPK_Liver_Veh_Exercise_3	Liver	Exercise	19
88	@52048700763420070813414331944529	AMPK_Liver_Veh_Exercise_4	Liver	Exercise	19
89	@52048700763414070813414331844092	AMPK_Liver_Veh_Exercise_5	Liver	Exercise	19
90	@52048700763420070813414331944547	AMPK_Liver_LA2_3mpk_1	Liver	LA2	20
91	@52048700763421070813414331944604	AMPK_Liver_LA2_3mpk_2	Liver	LA2	20
92	@52048700763420070813414331944551	AMPK_Liver_LA2_3mpk_3	Liver	LA2	20
93	@52048700763420070813414331944514	AMPK_Liver_LA2_3mpk_4	Liver	LA2	20
94	@52048700763420070813414331944558	AMPK_Liver_LA2_3mpk_5	Liver	LA2	20
95	@52048700763414070813414331844072	AMPK_Liver_LA2_30mpk_1	Liver	LA2	21
96	@52048700763414070813414331844103	AMPK_Liver_LA2_30mpk_2	Liver	LA2	21
97	@52048700763414070813414331844094	AMPK_Liver_LA2_30mpk_3	Liver	LA2	21
98	@52048700763420070813414331944574	AMPK_Liver_LA2_30mpk_5	Liver	LA2	21
99	@52048700763420070813414331944528	AMPK_Liver_SA2_3mpk_1	Liver	SA2	22
100	@52048700763420070813414331944564	AMPK_Liver_SA2_3mpk_2	Liver	SA2	22
101	@52048700763420070813414331944535	AMPK_Liver_SA2_3mpk_3	Liver	SA2	22
102	@52048700763420070813414331944541	AMPK_Liver_SA2_3mpk_4	Liver	SA2	22
103	@52048700763420070813414331944539	AMPK_Liver_SA2_3mpk_5	Liver	SA2	22
104	@52048700763420070813414331944544	AMPK_Liver_SA2_20mpk_1	Liver	SA2	23
105	@52048700763420070813414331944526	AMPK_Liver_SA2_20mpk_5	Liver	SA2	23
106	@52048700763420070813414331944540	AMPK_Liver_Vehicle_1	Liver	Vehicle	24
107	@52048700763420070813414331944542	AMPK_Liver_Vehicle_2	Liver	Vehicle	24
108	@52048700763420070813414331944559	AMPK_Liver_Vehicle_3	Liver	Vehicle	24
109	@52048700763420070813414331944571	AMPK_Liver_Vehicle_4	Liver	Vehicle	24
110	@52048700763420070813414331944523	AMPK_Liver_Vehicle_5	Liver	Vehicle	24
111	@52048700767931120214418791240484	AMPK_Vastus_Veh_Exercise_1	Vastus	Exercise	25
112	@52048700767930120214418791240417	AMPK_Vastus_Veh_Exercise_2	Vastus	Exercise	25
113	@52048700767930120214418791240449	AMPK_Vastus_Veh_Exercise_3	Vastus	Exercise	25
114	@52048700767931120214418791240518	AMPK_Vastus_Veh_Exercise_4	Vastus	Exercise	25
115	@52048700767931120214418791240473	AMPK_Vastus_Veh_Exercise_5	Vastus	Exercise	25
116	@52048700767929120214418791240385	AMPK_Vastus_LA2_3mpk_1	Vastus	LA2	26
117	@52048700767929120214418791240356	AMPK_Vastus_LA2_3mpk_2	Vastus	LA2	26
118	@52048700767929120214418791240321	AMPK_Vastus_LA2_3mpk_3	Vastus	LA2	26
119	@52048700767931120214418791240480	AMPK_Vastus_LA2_3mpk_4	Vastus	LA2	26
120	@52048700767930120214418791240440	AMPK_Vastus_LA2_3mpk_5	Vastus	LA2	26
121	@52048700767931120214418791240496	AMPK_Vastus_LA2_30mpk_1	Vastus	LA2	27
122	@52048700767931120214418791240526	AMPK_Vastus_LA2_30mpk_2	Vastus	LA2	27
123	@52048700767931120214418791240512	AMPK_Vastus_LA2_30mpk_3	Vastus	LA2	27
124	@52048700767930120214418791240410	AMPK_Vastus_LA2_30mpk_4	Vastus	LA2	27
125	@52048700767929120214418791240372	AMPK_Vastus_LA2_30mpk_5	Vastus	LA2	27
126	@52048700767929120214418791240382	AMPK_Vastus_SA2_3mpk_1	Vastus	SA2	28
127	@52048700767931120214418791240510	AMPK_Vastus_SA2_3mpk_2	Vastus	SA2	28
128	@52048700767931120214418791240499	AMPK_Vastus_SA2_3mpk_3	Vastus	SA2	28
129	@52048700767930120214418791240409	AMPK_Vastus_SA2_3mpk_4	Vastus	SA2	28
130	@52048700767930120214418791240403	AMPK_Vastus_SA2_3mpk_5	Vastus	SA2	28
131	@52048700767929120214418791240361	AMPK_Vastus_SA2_20mpk_1	Vastus	SA2	29
132	@52048700767931120214418791240495	AMPK_Vastus_SA2_20mpk_2	Vastus	SA2	29
133	@52048700767930120214418791240448	AMPK_Vastus_SA2_20mpk_3	Vastus	SA2	29
134	@52048700767929120214418791240352	AMPK_Vastus_SA2_20mpk_4	Vastus	SA2	29
135	@52048700767931120214418791240519	AMPK_Vastus_SA2_20mpk_5	Vastus	SA2	29
136	@52048700767931120214418791240507	AMPK_Vastus_Vehicle_1	Vastus	Vehicle	30
137	@52048700767929120214418791240351	AMPK_Vastus_Vehicle_2	Vastus	Vehicle	30
138	@52048700767929120214418791240345	AMPK_Vastus_Vehicle_3	Vastus	Vehicle	30
139	@52048700767931120214418791240508	AMPK_Vastus_Vehicle_4	Vastus	Vehicle	30
140	@52048700767930120214418791240420	AMPK_Vastus_Vehicle_5	Vastus	Vehicle	30
