# Supplementary material for: Pharmacological AMPK activation induces transcriptional responses congruent to exercise in skeletal and cardiac muscle, adipose tissues and liver
Source: PLoS One. 2019 Feb 27;14(2):e0211568. doi: 10.1371/journal.pone.0211568 (PMC6392219; doi:10.1371/journal.pone.0211568)
Supplement: S3 Table — (XLSX) [file pone.0211568.s033.xlsx]

## Sheet: S3_Table
Tissue	Number of Replicate Samples
	Exercise	LA2_3mpk	LA2_30mpk	SA2_3mpk	SA2_20mpk	Vehicle
BAT	5	5	4	5	4	4
Heart	5	5	5	5	4	5
IWAT	5	5	5	5	4	5
Liver	4	5	4	5	2	5
Vastus	5	5	5	5	5	5
