# Supplementary material for: Pharmacological AMPK activation induces transcriptional responses congruent to exercise in skeletal and cardiac muscle, adipose tissues and liver
Source: PLoS One. 2019 Feb 27;14(2):e0211568. doi: 10.1371/journal.pone.0211568 (PMC6392219; doi:10.1371/journal.pone.0211568)
Supplement: S4 Table — (XLSX) [file pone.0211568.s034.xlsx]

## Sheet: S4_Table
Tissue	Probesets "present"	Probesets with 1.2X BH p<0.1 vs Veh				Exercise	AMPK	LA2
	out of 38385 on Array	Exercise	LA2	SA2	Int Exer-LA2	Unique	Unique	Unique
BAT	22496	589	1895	95	255	26	11	96
Heart	21180	1800	4312	1074	1072	30	61	175
IWAT	23840	304	1182	2	118	23	0	165
Liver	22039	1287	3749	151	710	59	13	243
Vastus	20291	1518	3524	675	789	62	57	233
