# Supplementary material for: Pharmacological AMPK activation induces transcriptional responses congruent to exercise in skeletal and cardiac muscle, adipose tissues and liver
Source: PLoS One. 2019 Feb 27;14(2):e0211568. doi: 10.1371/journal.pone.0211568 (PMC6392219; doi:10.1371/journal.pone.0211568)
Supplement: S5 Table — 789 probesets significantly altered by both acute exercise and acute LA2 treatment in vastus lateralis (at least 1.2-fold change and FDR_BH <0.1). See corresponding heat map in Fig 3D and scatter plot in S3 Fig. (XLSX) [file pone.0211568.s035.xlsx]

## Sheet: S5_Table
			Vastus Lateralis
			Acute
			LA2, 30mpk				LA2, 3mpk				SA2, 20mpk				SA2, 3mpk				Exercise
probesetid	Gene Symbol	Entrez Gene ID	Log2FC	Fold Change	Raw p	FDR_BH	Log2FC	Fold Change	Raw p	FDR_BH	Log2FC	Fold Change	Raw p	FDR_BH	Log2FC	Fold Change	Raw p	FDR_BH	Log2FC	Fold Change	Raw p	FDR_BH
100095691_TGI_at	Odf3l2	382384	3.4399	10.8523	1.3845e-11	3.426e-09	0.749	1.6806	0.0507	0.6264	0.8608	1.8161	0.0257	0.2891	0.9036	1.8707	0.0196	0.4588	2.021	4.0586	2.7605e-06	0.0003
100098056_TGI_at	Nr4a3	18124	2.7862	6.8983	5.6464e-08	3.3598e-06	1.3708	2.5862	0.0023	0.3221	2.0294	4.0825	1.9761e-05	0.0036	1.2396	2.3613	0.0053	0.2582	1.3288	2.512	0.003	0.0477
100104972_TGI_at	Catsper4	329954	2.5439	5.8318	3.5557e-10	5.0103e-08	0.3882	1.3087	0.2181	0.8194	1.1851	2.2738	0.0004	0.0269	0.8144	1.7585	0.0121	0.3793	1.3922	2.6248	5.7546e-05	0.0029
100118454_TGI_at	Cxcl2	20310	2.4215	5.3573	0.0005	0.0059	1.4469	2.7261	0.0302	0.5555	0.3776	1.2992	0.5612	0.8983	0.034	1.0239	0.9581	0.9982	2.0114	4.0318	0.0033	0.0513
100110586_TGI_at	Maff	17133	2.3924	5.2504	5.5808e-09	5.02e-07	1.1283	2.1861	0.0013	0.2828	1.1094	2.1575	0.0015	0.0567	0.737	1.6667	0.0292	0.5193	1.3916	2.6238	0.0001	0.0047
100106204_TGI_at	Fam134b	66270	2.2705	4.8248	1.3528e-13	7.8427e-11	0.5007	1.4149	0.0217	0.5157	0.8223	1.7682	0.0003	0.0217	0.4558	1.3716	0.0356	0.5486	0.6679	1.5887	0.0028	0.0451
100098902_TGI_at	9830144P21Rik	414086	2.1476	4.431	3.2334e-08	2.1096e-06	-0.0223	-1.0156	0.9441	0.9924	0.0387	1.0272	0.9032	0.9853	-0.0749	-1.0533	0.8138	0.9905	1.1514	2.2213	0.0008	0.0183
100104679_TGI_at	Doc2b	13447	2.132	4.3833	2.9541e-10	4.3123e-08	0.2644	1.2011	0.3119	0.8589	0.522	1.436	0.0498	0.3918	0.5836	1.4986	0.0292	0.5193	0.852	1.805	0.002	0.0362
100087338_TGI_at	Slc20a1	20515	2.0905	4.2589	4.8858e-10	6.5222e-08	0.5231	1.437	0.0493	0.6239	0.6391	1.5574	0.0175	0.2385	0.5868	1.5019	0.0283	0.5193	1.1128	2.1627	9.9756e-05	0.0043
100119798_TGI_at	Dusp2	13537	2.0265	4.0742	1.1751e-11	2.9437e-09	0.3854	1.3062	0.0843	0.69	0.3701	1.2925	0.0969	0.5164	0.165	1.1212	0.4532	0.9431	0.5965	1.512	0.0091	0.0967
100080258_TGI_at	Prickle3	54630	2.0224	4.0625	1.3147e-12	4.9403e-10	0.2941	1.2261	0.152	0.7711	0.8405	1.7907	0.0002	0.0132	0.6104	1.5266	0.0042	0.2326	0.8428	1.7936	0.0001	0.0057
100092596_TGI_at	Fkbp5	14229	1.9727	3.9251	1.5486e-07	7.5537e-06	0.2661	1.2026	0.3993	0.8878	0.7807	1.7179	0.0166	0.2295	0.8488	1.8009	0.0096	0.3371	1.4365	2.7066	4.0522e-05	0.0023
100080451_TGI_at	Ip6k3	271424	1.9551	3.8773	3.7692e-15	4.7801e-12	0.4254	1.3429	0.0117	0.4549	0.9007	1.867	1.6579e-06	0.0007	0.6581	1.578	0.0002	0.0432	0.9758	1.9668	3.606e-07	7.8676e-05
100100305_TGI_at	Slc7a8	50934	1.9259	3.7997	4.5698e-13	1.9729e-10	0.0366	1.0257	0.8443	0.9795	0.4184	1.3365	0.0292	0.3062	0.418	1.3361	0.0294	0.5193	1.1777	2.2622	1.328e-07	3.8495e-05
100113812_TGI_at	Mt2	17750	1.925	3.7975	2.0378e-06	6.481e-05	1.1589	2.2328	0.0019	0.3127	1.4573	2.7459	0.0001	0.0129	1.2161	2.3232	0.0012	0.1245	1.509	2.846	9.3273e-05	0.004
100118965_TGI_at	Fam107a	268709	1.8987	3.7288	3.7089e-08	2.3518e-06	0.5074	1.4215	0.0786	0.6875	1.0643	2.0912	0.0005	0.0286	1.127	2.1841	0.0003	0.0489	1.818	3.5259	9.4719e-08	2.9568e-05
100090068_TGI_at			1.8705	3.6566	5.2332e-07	2.0944e-05	0.6759	1.5976	0.0378	0.582	0.5748	1.4895	0.0752	0.4663	0.6595	1.5795	0.0424	0.5805	1.0326	2.0458	0.0021	0.0374
100100785_TGI_at	Kdsr	70750	1.8472	3.598	1.6747e-13	8.9426e-11	0.4403	1.3569	0.0141	0.474	0.6288	1.5463	0.0007	0.0356	0.5575	1.4717	0.0023	0.1807	0.5967	1.5122	0.0012	0.026
100113747_TGI_at	Spsb1	74646	1.8055	3.4955	1.4081e-17	7.1429e-14	0.348	1.2728	0.0085	0.4238	0.4739	1.3889	0.0005	0.0297	0.428	1.3453	0.0015	0.1446	0.3817	1.3028	0.0042	0.0605
100090959_TGI_at	Impact	16210	1.7953	3.4708	2.5901e-09	2.5637e-07	0.5477	1.4618	0.026	0.5372	0.9434	1.9231	0.0003	0.0195	0.5025	1.4167	0.0401	0.5701	0.9925	1.9897	0.0001	0.0057
100105915_TGI_at	A130038J17Rik	320628	1.7197	3.2936	2.9472e-07	1.2833e-05	0.4765	1.3914	0.0976	0.7033	0.4581	1.3737	0.1109	0.5457	0.5868	1.5019	0.0431	0.5826	0.9327	1.9089	0.0019	0.0348
100091137_TGI_at	8430408G22Rik	213393	1.6993	3.2475	9.1011e-09	7.3282e-07	0.8315	1.7796	0.0011	0.2598	0.5165	1.4305	0.0348	0.3317	1.1199	2.1733	2.6298e-05	0.0119	1.1797	2.2653	1.1705e-05	0.0009
100120689_TGI_at	Il6ra	16194	1.6926	3.2323	1.0673e-10	1.9336e-08	0.2921	1.2244	0.1463	0.7638	0.719	1.6461	0.0007	0.0367	0.702	1.6268	0.001	0.1152	0.9426	1.922	2.2742e-05	0.0015
100093064_TGI_at	Klf15	66277	1.6896	3.2258	4.4535e-08	2.7218e-06	0.1544	1.1129	0.5441	0.9278	0.3361	1.2624	0.1903	0.6658	0.54	1.454	0.0384	0.5613	0.6988	1.6232	0.0084	0.0922
100084921_TGI_at	Slc10a6	75750	1.6812	3.2069	1.0859e-11	2.7543e-09	0.7285	1.6569	0.0002	0.1642	0.9938	1.9915	2.118e-06	0.0008	0.8658	1.8223	2.1048e-05	0.0099	1.5156	2.8591	1.8303e-10	2.8568e-07
100084950_TGI_at	Gm10309	100038711	1.6784	3.2007	8.585e-10	1.0622e-07	0.3917	1.312	0.0718	0.6742	0.4105	1.3291	0.0597	0.4253	0.5286	1.4425	0.0168	0.4268	0.7407	1.671	0.0012	0.0247
100103213_TGI_at	Foxo1	56458	1.6329	3.1013	8.314e-08	4.5398e-06	0.1818	1.1343	0.4732	0.9116	1.2326	2.3499	1.5007e-05	0.0029	0.5459	1.4599	0.0355	0.5486	1.9661	3.9071	1.1356e-09	1.0973e-06
100081745_TGI_at	Map3k6	53608	1.6309	3.097	4.0591e-10	5.603e-08	0.4447	1.361	0.0317	0.5666	1.0488	2.0688	5.0874e-06	0.0014	0.895	1.8596	5.9498e-05	0.0201	1.3788	2.6005	2.3195e-08	1.0459e-05
100093222_TGI_at	Irs2	384783	1.6096	3.0516	4.1621e-07	1.7449e-05	0.6946	1.6185	0.0131	0.4629	1.0794	2.1132	0.0002	0.0173	0.6624	1.5827	0.0176	0.4363	1.0044	2.0061	0.0005	0.0147
100087152_TGI_at	Cdkn1a	12575	1.5961	3.0233	7.7893e-09	6.5042e-07	0.6383	1.5565	0.0061	0.3981	0.5185	1.4324	0.0237	0.2779	0.6913	1.6147	0.0032	0.2069	1.3864	2.6143	1.7238e-07	4.6023e-05
100090330_TGI_at	Taf1d	75316	1.5533	2.9349	7.3531e-18	4.9734e-14	0.2413	1.1821	0.0285	0.5456	0.312	1.2414	0.0054	0.1235	0.1777	1.1311	0.1021	0.7347	0.2975	1.229	0.0078	0.0889
100087745_TGI_at	Cdkn1a	12575	1.5142	2.8564	1.1406e-08	8.7337e-07	0.5898	1.5051	0.0084	0.4233	0.564	1.4784	0.0114	0.1855	0.6193	1.5361	0.0058	0.2728	1.3137	2.4858	2.4667e-07	6.104e-05
100090505_TGI_at	Pde7a	18583	1.5081	2.8444	5.9971e-15	6.7604e-12	0.3151	1.2441	0.0166	0.4958	0.4855	1.4001	0.0004	0.0253	0.2931	1.2252	0.0252	0.5041	0.5521	1.4662	8.0829e-05	0.0036
100080131_TGI_at	Foxo1	56458	1.5079	2.8439	1.0614e-06	3.7455e-05	0.093	1.0666	0.7257	0.9662	0.99	1.9862	0.0005	0.03	0.4803	1.395	0.0755	0.6886	1.6099	3.0523	2.985e-07	6.8828e-05
100086830_TGI_at	Flcn	216805	1.5034	2.8352	1.1328e-14	1.0448e-11	0.1936	1.1436	0.1389	0.7538	0.7076	1.633	2.0992e-06	0.0008	0.2789	1.2133	0.0355	0.5486	0.373	1.295	0.0058	0.0745
100109773_TGI_at	Adarb1	110532	1.5027	2.8337	2.4614e-14	2.1095e-11	0.1578	1.1156	0.2365	0.8321	0.4059	1.3249	0.0036	0.0959	0.2224	1.1666	0.0981	0.7267	0.7211	1.6484	2.3007e-06	0.0003
100097783_TGI_at	Zfp36	22695	1.5018	2.832	6.5183e-07	2.5003e-05	0.7434	1.6742	0.0058	0.3969	0.4148	1.3331	0.1124	0.5465	0.5233	1.4372	0.0471	0.6005	1.294	2.4521	9.1833e-06	0.0008
100109583_TGI_at	Slc39a14	213053	1.4956	2.8198	4.3846e-09	4.1573e-07	0.2219	1.1663	0.278	0.8442	0.528	1.4419	0.0124	0.1953	0.4691	1.3843	0.0252	0.5041	0.8438	1.7947	0.0001	0.0057
100101175_TGI_at	A030001D16Rik	399638	1.4916	2.812	5.816e-08	3.4207e-06	-0.0767	-1.0546	0.7357	0.9682	-0.4331	-1.3502	0.0618	0.4305	-0.2603	-1.1977	0.2552	0.8832	-0.9005	-1.8667	0.0003	0.0088
100087838_TGI_at	Arrdc2	70807	1.4908	2.8104	6.9772e-07	2.6364e-05	0.5036	1.4177	0.0547	0.6355	0.707	1.6324	0.0083	0.1555	0.911	1.8804	0.0009	0.1103	1.6403	3.1174	1.0192e-07	3.0866e-05
100093975_TGI_at	Pdlim5	56376	1.4859	2.801	2.6739e-08	1.7789e-06	0.26	1.1975	0.2375	0.8323	1.9184	3.7799	4.7347e-11	1.6012e-07	1.2553	2.3871	8.6705e-07	0.0012	1.8122	3.5119	2.1635e-10	3.1357e-07
100105157_TGI_at	Sesn1	140742	1.4774	2.7845	8.2792e-11	1.5999e-08	0.0951	1.0681	0.5803	0.9351	0.4788	1.3936	0.0076	0.1487	0.4805	1.3953	0.0074	0.3042	0.7047	1.6298	0.0002	0.0064
100107694_TGI_at	Pde4d	238871	1.4768	2.7833	2.3471e-10	3.6635e-08	0.5254	1.4393	0.0051	0.3852	0.9168	1.8879	6.4562e-06	0.0016	0.5158	1.4298	0.0058	0.2728	0.9069	1.875	7.7395e-06	0.0007
100099306_TGI_at	Mt1	17748	1.4454	2.7235	1.5172e-07	7.4535e-06	0.8047	1.7468	0.0011	0.2598	1.0256	2.0357	5.7925e-05	0.0071	0.8635	1.8194	0.0005	0.0792	1.0685	2.0973	3.1999e-05	0.002
100081459_TGI_at	Hbegf	15200	1.4436	2.7199	2.8256e-07	1.241e-05	0.4874	1.4019	0.0448	0.6107	1.1404	2.2044	1.8584e-05	0.0034	0.8452	1.7965	0.0009	0.1091	1.1679	2.2468	1.2781e-05	0.001
100093675_TGI_at	Sphk1	20698	1.4297	2.6939	6.565e-05	0.0011	0.869	1.8264	0.01	0.4413	1.2636	2.4009	0.0003	0.0215	1.1528	2.2235	0.0009	0.1091	1.0802	2.1143	0.0017	0.0324
100080401_TGI_at	6030422H21Rik	402765	1.4181	2.6724	2.4382e-06	7.5074e-05	0.8423	1.793	0.0023	0.3221	1.6017	3.035	2.405e-07	0.0002	1.6609	3.1621	1.1391e-07	0.0003	1.7418	3.3444	4.1073e-08	1.5725e-05
100088444_TGI_at	AU022322	100827	1.4161	2.6687	6.1889e-07	2.4011e-05	0.5083	1.4224	0.0406	0.5905	1.434	2.7019	4.8545e-07	0.0002	1.0536	2.0757	7.9589e-05	0.0237	0.8658	1.8223	0.0008	0.02
100117165_TGI_at			1.4065	2.6509	3.5762e-07	1.5277e-05	0.2146	1.1604	0.3607	0.8775	0.9115	1.881	0.0003	0.0215	1.0232	2.0324	7.3693e-05	0.0227	0.9563	1.9404	0.0002	0.0065
100116033_TGI_at	Tnfrsf12a	27279	1.3937	2.6275	1.1868e-06	4.1026e-05	0.793	1.7327	0.0024	0.3246	1.1075	2.1547	5.1264e-05	0.0065	0.5319	1.4458	0.0357	0.5486	0.865	1.8213	0.001	0.023
100109950_TGI_at	Klhl38	268807	1.3912	2.6229	6.0155e-08	3.5075e-06	0.4183	1.3364	0.0538	0.6319	0.3884	1.309	0.0725	0.4596	0.4119	1.3305	0.0574	0.6376	0.7378	1.6676	0.0011	0.0244
100083307_TGI_at	Pim3	223775	1.3621	2.5706	1.9806e-11	4.673e-09	0.2075	1.1547	0.1718	0.7904	0.3629	1.286	0.0195	0.2518	0.474	1.3889	0.0028	0.1976	0.6673	1.5881	6.0043e-05	0.003
100112461_TGI_at	A930010G16Rik	77795	1.3467	2.5432	9.6975e-11	1.7888e-08	0.2487	1.1882	0.1193	0.7358	0.621	1.5379	0.0003	0.0197	0.4134	1.3318	0.0116	0.3726	0.4992	1.4134	0.0027	0.0445
100096355_TGI_at	Sdc4	20971	1.331	2.5157	2.4596e-12	8.6049e-10	0.3808	1.3021	0.0075	0.411	0.6667	1.5874	1.4451e-05	0.0029	0.3995	1.3191	0.0052	0.2582	0.8852	1.8471	7.5181e-08	2.5476e-05
100117580_TGI_at	Samd4	74480	1.3245	2.5045	9.6686e-09	7.6337e-07	0.1062	1.0764	0.5688	0.9328	0.2361	1.1778	0.2087	0.6859	0.187	1.1384	0.3176	0.9141	0.5324	1.4464	0.0063	0.0775
100080744_TGI_at	Pnmt	18948	1.3209	2.4982	1.5299e-06	5.1155e-05	0.1699	1.1249	0.4744	0.9119	0.3333	1.2599	0.1642	0.6303	0.5393	1.4533	0.0271	0.5138	0.6977	1.6219	0.005	0.0674
100102106_TGI_at			1.319	2.495	3.7662e-06	0.0001	0.5173	1.4312	0.0426	0.5979	0.5046	1.4187	0.0476	0.3832	0.4709	1.3859	0.0638	0.6577	0.8032	1.7449	0.0023	0.0396
100081015_TGI_at	4930431H11Rik	73785	1.3176	2.4925	1.0419e-13	6.3647e-11	0.3268	1.2542	0.0098	0.4412	0.4642	1.3795	0.0004	0.0254	0.4177	1.3358	0.0013	0.1307	0.5451	1.4591	5.2116e-05	0.0027
100086719_TGI_at	Il6ra	16194	1.3136	2.4856	3.7796e-07	1.5978e-05	0.1021	1.0733	0.6411	0.9505	0.4354	1.3523	0.0519	0.4002	0.5136	1.4276	0.023	0.4892	0.8366	1.7859	0.0004	0.012
100116732_TGI_at	Map3k8	26410	1.3043	2.4696	9.1636e-06	0.0002	0.4304	1.3476	0.1024	0.7078	0.9347	1.9115	0.0008	0.0382	0.5614	1.4757	0.0351	0.5486	0.9285	1.9033	0.0008	0.0198
100085622_TGI_at	Plekhf1	72287	1.3032	2.4677	1.8378e-16	4.6614e-13	0.3227	1.2507	0.002	0.3212	0.3521	1.2765	0.0009	0.0408	0.4089	1.3276	0.0002	0.0364	0.5983	1.5139	3.0623e-07	6.9217e-05
100118545_TGI_at	Gabarapl1	57436	1.3025	2.4666	9.3085e-15	9.4439e-12	0.1481	1.1081	0.1873	0.8064	0.3581	1.2817	0.0024	0.0744	0.2715	1.2071	0.0182	0.4417	0.3672	1.2899	0.0019	0.0342
100082295_TGI_at	Galntl2	78754	1.2948	2.4534	5.7883e-08	3.4143e-06	0.247	1.1867	0.2142	0.8188	0.3944	1.3144	0.0505	0.3948	0.2709	1.2066	0.1738	0.818	0.7788	1.7157	0.0003	0.009
100120236_TGI_at	Serpina3n	20716	1.2947	2.4532	0.0002	0.0022	0.4402	1.3568	0.1646	0.7807	0.6459	1.5647	0.0442	0.3729	0.4192	1.3372	0.1852	0.8269	0.9352	1.9121	0.0045	0.0635
100117543_TGI_at	Galntl2	78754	1.2852	2.4371	1.0474e-06	3.7025e-05	0.1565	1.1146	0.4894	0.9171	0.2402	1.1811	0.2905	0.7574	0.1719	1.1265	0.4479	0.9428	0.6899	1.6132	0.0037	0.0556
100093396_TGI_at			1.2838	2.4348	4.1414e-08	2.562e-06	0.3331	1.2597	0.0889	0.6933	0.3816	1.3028	0.0525	0.4015	0.7174	1.6442	0.0005	0.0829	0.8091	1.7522	0.0001	0.005
100108224_TGI_at	Rbp7	63954	1.2837	2.4346	7.2219e-07	2.7158e-05	0.4329	1.35	0.0555	0.6355	0.9856	1.9802	5.7441e-05	0.0071	0.6734	1.5948	0.0038	0.2245	1.5547	2.9378	1.2822e-08	6.8467e-06
100117687_TGI_at	Nfil3	18030	1.273	2.4166	6.5859e-09	5.7109e-07	0.5904	1.5056	0.0016	0.3046	1.0527	2.0745	4.0118e-07	0.0002	0.6464	1.5652	0.0006	0.0935	1.5134	2.8549	8.4106e-11	1.8962e-07
100082991_TGI_at	Csrnp1	215418	1.2649	2.4032	0.0008	0.0083	0.8978	1.8632	0.0142	0.474	0.8867	1.8489	0.0153	0.2191	0.6345	1.5524	0.0775	0.6924	1.6343	3.1043	3.275e-05	0.002
100081319_TGI_at	Tiparp	99929	1.2633	2.4004	1.3877e-08	1.0202e-06	0.2736	1.2088	0.1343	0.751	0.2046	1.1524	0.2599	0.7332	0.3558	1.2797	0.0537	0.6189	0.5315	1.4454	0.005	0.0674
100094292_TGI_at	Gramd4	223752	1.2616	2.3977	9.1852e-14	5.8243e-11	0.074	1.0526	0.524	0.9236	0.3026	1.2334	0.012	0.1911	0.1325	1.0962	0.2563	0.8832	0.5189	1.4329	5.3421e-05	0.0028
100098851_TGI_at	3110062M04Rik	78412	1.2602	2.3953	2.9738e-09	2.9151e-07	0.2212	1.1657	0.1937	0.8115	0.1158	1.0836	0.4928	0.8731	0.0504	1.0356	0.7648	0.9883	0.5215	1.4354	0.0033	0.0518
100113218_TGI_at	Fam134b	66270	1.2536	2.3844	5.9333e-11	1.1803e-08	0.3343	1.2608	0.0243	0.5339	0.5365	1.4505	0.0005	0.0302	0.3236	1.2514	0.0289	0.5193	0.3913	1.3116	0.0091	0.0966
100096343_TGI_at	D19Wsu162e	226178	1.2482	2.3754	4.2742e-12	1.3343e-09	0.2039	1.1518	0.1231	0.7415	0.5874	1.5025	4.9172e-05	0.0064	0.5278	1.4418	0.0002	0.0433	0.9132	1.8833	1.3909e-08	7.0556e-06
100102287_TGI_at	Il6ra	16194	1.2377	2.3582	8.4087e-08	4.5621e-06	0.1573	1.1152	0.4136	0.8931	0.4585	1.3741	0.0206	0.2595	0.4306	1.3478	0.0291	0.5193	0.7158	1.6424	0.0005	0.0145
100081835_TGI_at	Mafk	17135	1.2375	2.3579	2.2195e-07	1.0259e-05	0.3893	1.3098	0.0578	0.6411	0.4059	1.3249	0.0484	0.3865	0.342	1.2675	0.094	0.7185	0.9146	1.8851	4.211e-05	0.0023
100116864_TGI_at	Sorbs3	20410	1.2269	2.3406	2.2545e-11	5.1399e-09	0.1434	1.1045	0.2944	0.853	0.5129	1.4269	0.0005	0.0278	0.4145	1.3328	0.0038	0.2236	0.5877	1.5028	8.7366e-05	0.0039
100100312_TGI_at	A330105O20Rik	78590	1.2198	2.3292	2.1308e-07	9.9621e-06	0.4114	1.3299	0.0423	0.5973	0.9293	1.9043	2.6138e-05	0.0043	0.515	1.429	0.0121	0.3793	0.967	1.9548	1.4141e-05	0.0011
100088981_TGI_at	Mast2	17776	1.2153	2.3219	1.374e-07	6.9526e-06	0.1255	1.0909	0.5158	0.9211	1.2076	2.3095	1.5676e-07	0.0001	0.7736	1.7095	0.0002	0.0461	1.1567	2.2294	3.7472e-07	7.9202e-05
100083698_TGI_at	Exph5	320051	1.2037	2.3033	2.6206e-07	1.1661e-05	-0.2226	-1.1668	0.2618	0.8385	-0.7694	-1.7046	0.0003	0.0213	-0.2553	-1.1936	0.1992	0.8418	-0.8775	-1.8372	5.7648e-05	0.0029
100094360_TGI_at	Glul	14645	1.2007	2.2985	2.9994e-06	9.0297e-05	0.284	1.2176	0.2081	0.817	0.5022	1.4163	0.0291	0.3058	0.5552	1.4694	0.0165	0.4233	0.946	1.9266	0.0001	0.0047
100082637_TGI_at	1190002H23Rik	66214	1.1969	2.2925	3.6044e-11	7.5399e-09	0.5085	1.4226	0.0005	0.208	0.735	1.6644	2.3208e-06	0.0008	0.5999	1.5156	5.9075e-05	0.0201	0.5208	1.4348	0.0004	0.0109
100110682_TGI_at	Ccrn4l	12457	1.1883	2.2789	9.5378e-10	1.1658e-07	0.3042	1.2347	0.0501	0.6249	0.8305	1.7783	2.1405e-06	0.0008	0.6548	1.5744	8.9419e-05	0.0252	1.0451	2.0635	2.0343e-08	9.5996e-06
100119070_TGI_at	Slc15a4	100561	1.1845	2.2728	2.7451e-11	5.9255e-09	0.1729	1.1273	0.1951	0.8124	0.4817	1.3964	0.0007	0.0354	0.3983	1.3179	0.0042	0.2316	0.4929	1.4073	0.0005	0.0146
100110343_TGI_at	1700101I11Rik	67930	1.182	2.269	0.0001	0.002	-0.0813	-1.0579	0.7733	0.9719	0.8305	1.7783	0.005	0.1176	0.2145	1.1603	0.4485	0.9428	1.3384	2.5287	2.3017e-05	0.0015
100113840_TGI_at	Kcnv2	240595	1.1719	2.2531	7.8635e-06	0.0002	0.24	1.181	0.3014	0.8545	0.8177	1.7626	0.0009	0.0429	0.6364	1.5545	0.0083	0.3192	1.2435	2.3676	2.8592e-06	0.0003
100100440_TGI_at	2410006H16Rik	69221	1.1697	2.2497	9.7816e-12	2.5209e-09	0.1137	1.082	0.3679	0.8789	0.196	1.1455	0.1245	0.5691	0.1791	1.1322	0.1592	0.8043	0.428	1.3454	0.0014	0.0287
100103819_TGI_at	Cyp1b1	13078	1.1611	2.2363	0.0002	0.0022	0.166	1.1219	0.5537	0.9306	0.5442	1.4582	0.0571	0.4154	0.3532	1.2774	0.211	0.8509	1.2879	2.4417	3.6078e-05	0.0021
100105808_TGI_at	Rnf144b	218215	1.1597	2.2341	1.5958e-07	7.7463e-06	0.0755	1.0538	0.6834	0.9575	0.6762	1.598	0.0007	0.0352	0.4822	1.3969	0.0122	0.3793	0.8682	1.8254	2.7466e-05	0.0017
100089759_TGI_at	Sdc4	20971	1.1586	2.2324	3.3145e-08	2.1556e-06	0.2598	1.1973	0.1358	0.7513	0.3599	1.2833	0.0412	0.361	0.2288	1.1719	0.1876	0.828	0.5037	1.4178	0.0052	0.0693
100084681_TGI_at	Bach1	12013	1.1498	2.2188	4.5076e-19	9.1465e-15	0.2928	1.225	0.0002	0.1642	0.6583	1.5782	2.4017e-11	9.7467e-08	0.398	1.3177	2.359e-06	0.0023	0.4744	1.3894	7.5332e-08	2.5476e-05
100110622_TGI_at	Dhtkd1	209692	1.1392	2.2026	3.1208e-08	2.0514e-06	0.0815	1.0581	0.6292	0.9481	0.1232	1.0891	0.4661	0.8617	0.174	1.1282	0.3047	0.9082	-0.5752	-1.4899	0.0014	0.0281
100107631_TGI_at	Acot1	26897	1.1369	2.1991	0.0064	0.0398	0.2084	1.1554	0.6013	0.9396	0.0063	1.0044	0.9873	0.9988	-0.2137	-1.1596	0.592	0.976	-1.1779	-2.2625	0.0049	0.0665
100088828_TGI_at	Tgm2	21817	1.1253	2.1815	3.5089e-11	7.4165e-09	0.1165	1.0841	0.3601	0.8775	0.3782	1.2997	0.0045	0.1115	0.3439	1.2692	0.0092	0.3301	0.6864	1.6092	2.5745e-06	0.0003
100101041_TGI_at	Zfp189	230162	1.1226	2.1774	2.7162e-11	5.9255e-09	0.1292	1.0937	0.3051	0.8561	0.3922	1.3124	0.003	0.0854	0.3464	1.2714	0.0081	0.3161	0.59	1.5053	2.5458e-05	0.0017
100086596_TGI_at	Ppargc1a	19017	1.0931	2.1333	3.3444e-09	3.2315e-07	0.035	1.0246	0.8114	0.976	0.839	1.7888	9.7622e-07	0.0004	0.1258	1.0911	0.3936	0.9347	1.2733	2.4172	6.7714e-11	1.8293e-07
100101390_TGI_at	Tcfcp2l1	81879	1.0815	2.1163	1.9661e-07	9.3428e-06	0.0767	1.0546	0.6605	0.9544	-0.0436	-1.0307	0.8024	0.9629	0.0227	1.0159	0.8963	0.9945	0.489	1.4035	0.0073	0.0855
100116272_TGI_at	Bcl2l1	12048	1.0784	2.1117	7.9297e-12	2.2041e-09	0.535	1.4489	3.1271e-05	0.1301	0.963	1.9493	1.7537e-10	4.4481e-07	0.973	1.9629	1.3345e-10	2.7079e-06	1.1123	2.162	3.266e-12	3.3135e-08
100088217_TGI_at	AI324963	106185	1.0757	2.1078	4.9252e-06	0.0001	0.3899	1.3103	0.0639	0.6535	0.5204	1.4344	0.0149	0.2164	0.3302	1.2572	0.1144	0.7524	0.5798	1.4946	0.0071	0.0841
100108963_TGI_at	Fbxo32	67731	1.0756	2.1076	2.8804e-10	4.2661e-08	0.3461	1.2711	0.0111	0.4503	0.4076	1.3265	0.0032	0.0891	0.3623	1.2854	0.0081	0.3166	0.3756	1.2974	0.0062	0.0771
100081799_TGI_at	Adamts4	240913	1.0684	2.0971	0.0088	0.0507	0.4232	1.3409	0.2821	0.8456	0.7177	1.6445	0.0717	0.4575	0.1831	1.1353	0.6397	0.98	1.3364	2.5252	0.0013	0.0277
100098632_TGI_at	5430430B14Rik	71424	1.0634	2.0898	6.2071e-05	0.0011	0.335	1.2614	0.1673	0.7853	0.8508	1.8035	0.0009	0.0427	0.1955	1.1451	0.4168	0.9368	1.0392	2.055	8.53e-05	0.0038
100119924_TGI_at	Ms4a4a	666907	1.0596	2.0844	8.2056e-05	0.0013	0.0777	1.0553	0.7501	0.9687	0.5805	1.4953	0.0213	0.263	0.6091	1.5253	0.016	0.4216	1.2228	2.334	9.6703e-06	0.0008
100100035_TGI_at	Tinagl1	94242	1.0563	2.0796	9.8148e-12	2.5209e-09	0.4022	1.3215	0.0009	0.2502	0.8613	1.8167	2.1363e-09	3.6123e-06	0.6204	1.5373	2.2343e-06	0.0023	1.4446	2.7219	6.5221e-16	1.3234e-11
100096358_TGI_at	C130068B02Rik	402752	1.0516	2.0728	5.5913e-09	5.02e-07	0.0143	1.01	0.9209	0.9886	0.5376	1.4515	0.0005	0.0304	0.5365	1.4504	0.0006	0.0844	0.6455	1.5642	5.4848e-05	0.0029
100115924_TGI_at	Trib1	211770	1.0515	2.0726	0.0032	0.0233	0.5919	1.5072	0.0849	0.69	1.0493	2.0695	0.0032	0.0893	0.7701	1.7054	0.0268	0.5115	0.9941	1.9918	0.005	0.0674
100110534_TGI_at	Actr3b	242894	1.0515	2.0726	3.6546e-12	1.2157e-09	0.0137	1.0096	0.8998	0.9875	0.1254	1.0908	0.2545	0.7275	0.1676	1.1232	0.13	0.7689	0.4793	1.394	7.1395e-05	0.0033
100090455_TGI_at	Ucp3	22229	1.04	2.0562	1.6463e-07	7.9534e-06	0.0484	1.0341	0.7712	0.9714	0.422	1.3398	0.0144	0.2126	0.1409	1.1026	0.3987	0.9355	0.6459	1.5647	0.0003	0.0105
100106284_TGI_at	Irf2bp2	270110	1.0315	2.0442	8.5234e-11	1.6316e-08	0.2187	1.1637	0.0738	0.6782	0.4015	1.3209	0.0017	0.0599	0.1554	1.1137	0.1996	0.8418	0.585	1.5001	1.5047e-05	0.0011
100113588_TGI_at	AA986891	105108	1.0182	2.0254	0.0015	0.0133	0.7445	1.6754	0.017	0.4989	1.3913	2.6231	3.4508e-05	0.0051	1.1051	2.1512	0.0006	0.0935	1.2394	2.361	0.0002	0.0062
100086335_TGI_at	Mcf2l	17207	1.0109	2.0152	2.4638e-07	1.1071e-05	0.24	1.181	0.1505	0.7692	0.849	1.8012	6.2108e-06	0.0016	0.633	1.5508	0.0004	0.0669	1.0612	2.0866	9.0206e-08	2.8599e-05
100092232_TGI_at	D230037D09Rik	320351	1.0061	2.0084	6.347e-15	6.7783e-12	0.1869	1.1383	0.0322	0.5697	0.3918	1.3121	3.4388e-05	0.0051	0.181	1.1337	0.0377	0.556	0.5344	1.4484	1.4155e-07	4.0452e-05
100109912_TGI_at	B930025B16Rik	503851	1.0036	2.0049	6.3107e-06	0.0002	0.2686	1.2046	0.1733	0.793	1.0411	2.0578	3.3658e-06	0.0011	0.8568	1.8111	7.0555e-05	0.0224	0.6282	1.5457	0.0024	0.0401
100116501_TGI_at	Nmb	68039	0.9941	1.9918	2.4103e-07	1.0929e-05	0.3806	1.3019	0.0228	0.5266	0.8422	1.7928	5.2552e-06	0.0014	0.8057	1.748	1.0932e-05	0.0065	0.7234	1.651	5.5781e-05	0.0029
100108970_TGI_at	BC031353	235493	0.9875	1.9828	2.1803e-07	1.0147e-05	-0.2073	-1.1546	0.1996	0.8141	-0.1078	-1.0776	0.5019	0.876	0.1794	1.1324	0.266	0.8873	0.4464	1.3627	0.0076	0.0879
100102368_TGI_at	Tes	21753	0.9859	1.9806	1.8453e-08	1.3001e-06	0.4799	1.3947	0.0016	0.3046	0.6019	1.5177	0.0001	0.0113	0.4505	1.3665	0.0028	0.1976	0.8764	1.8358	2.3092e-07	5.7848e-05
100110505_TGI_at			0.9837	1.9775	0.0021	0.0169	0.6605	1.5806	0.0329	0.5733	0.2205	1.1652	0.4652	0.8608	0.3427	1.2681	0.2585	0.8832	1.2757	2.4211	0.0001	0.0047
100086380_TGI_at	Xdh	22436	0.9766	1.9679	4.2488e-07	1.7703e-05	0.1724	1.1269	0.2954	0.8531	0.4852	1.3998	0.0048	0.1153	0.2686	1.2046	0.1062	0.7423	0.4874	1.402	0.0046	0.0645
100099770_TGI_at	Ndufs4	17993	0.972	1.9616	0.0019	0.0156	0.2017	1.1501	0.4937	0.9179	0.7148	1.6413	0.0188	0.247	0.648	1.5669	0.0321	0.5329	1.1606	2.2355	0.0003	0.0091
100090753_TGI_at	Gm12338	654359	0.9667	1.9544	6.3723e-08	3.6837e-06	-0.0714	-1.0508	0.6291	0.9481	0.243	1.1834	0.1055	0.5343	0.0663	1.047	0.654	0.9809	0.8616	1.817	6.6484e-07	0.0001
100103624_TGI_at	D19Wsu162e	226178	0.9647	1.9517	1.2873e-07	6.5631e-06	0.1353	1.0984	0.3767	0.882	0.4292	1.3465	0.0071	0.1425	0.3425	1.2679	0.0291	0.5193	0.5571	1.4713	0.0007	0.017
100108141_TGI_at	Tspan8	216350	0.9634	1.9499	7.3205e-07	2.7355e-05	-0.0873	-1.0624	0.5995	0.9388	0.4164	1.3346	0.0156	0.2214	-0.2005	-1.1491	0.2313	0.8669	0.463	1.3784	0.0076	0.088
100092900_TGI_at	Sec24a	77371	0.9604	1.9459	3.4814e-05	0.0007	0.257	1.195	0.2209	0.8223	0.4806	1.3954	0.0251	0.2836	0.0461	1.0325	0.8246	0.9905	0.5758	1.4905	0.0081	0.0905
100079846_TGI_at	Rnf144b	218215	0.9588	1.9437	7.4814e-13	3.1626e-10	0.0978	1.0702	0.3027	0.8548	0.7382	1.6681	9.8049e-10	1.9895e-06	0.4318	1.349	3.9208e-05	0.0169	0.5523	1.4664	6.1458e-07	0.0001
100108202_TGI_at	Ppp1r3c	53412	0.954	1.9372	1.3769e-10	2.3603e-08	0.3716	1.2938	0.0019	0.3184	0.5642	1.4786	1.0265e-05	0.0023	0.3963	1.3161	0.001	0.119	0.7488	1.6804	4.7956e-08	1.7692e-05
100119389_TGI_at			0.9526	1.9354	7.6764e-05	0.0013	0.3673	1.2899	0.0978	0.7034	1.152	2.2222	4.0648e-06	0.0013	0.6388	1.557	0.0053	0.2582	1.8879	3.701	7.2121e-11	1.8293e-07
100088262_TGI_at	Agfg2	231801	0.9503	1.9323	1.3271e-09	1.496e-07	0.2945	1.2265	0.0204	0.5079	0.5411	1.4551	6.8432e-05	0.0081	0.5	1.4142	0.0002	0.0425	0.6318	1.5495	6.3975e-06	0.0006
100120614_TGI_at	Ppp1r15a	17872	0.9497	1.9315	4.9988e-06	0.0001	0.4007	1.3202	0.0324	0.5703	0.3346	1.261	0.0716	0.457	0.1914	1.1419	0.2962	0.9042	0.746	1.6771	0.0002	0.0065
100106837_TGI_at	Npc1	18145	0.9495	1.9312	5.9892e-09	5.2838e-07	0.2742	1.2093	0.0409	0.5905	0.4805	1.3952	0.0006	0.0334	0.3965	1.3163	0.004	0.2262	0.3933	1.3134	0.0042	0.0611
100091246_TGI_at	9430030N17Rik	77336	0.9488	1.9303	3.4411e-07	1.4731e-05	0.0422	1.0297	0.7883	0.9737	0.2428	1.1833	0.1281	0.5769	0.0964	1.0691	0.5408	0.9645	0.534	1.4479	0.0014	0.0294
100079413_TGI_at	5330406M23Rik	76671	0.9431	1.9227	1.6063e-06	5.2997e-05	0.137	1.0996	0.4208	0.8969	0.5017	1.4159	0.0048	0.1153	0.3508	1.2753	0.0436	0.5837	0.7611	1.6948	5.1956e-05	0.0027
100087900_TGI_at	Tiparp	99929	0.9407	1.9194	1.5621e-10	2.598e-08	0.1978	1.147	0.0826	0.69	0.3425	1.2679	0.0037	0.0974	0.4473	1.3635	0.0002	0.048	0.4078	1.3266	0.0007	0.0174
100096387_TGI_at	Rrs1	59014	0.9386	1.9167	2.1047e-12	7.4923e-10	0.2513	1.1903	0.0116	0.4549	0.3046	1.235	0.0026	0.0788	0.2026	1.1508	0.0391	0.5666	-0.3525	-1.2767	0.0006	0.016
100113984_TGI_at	Zfp697	242109	0.9378	1.9156	0.0002	0.0027	-0.054	-1.0382	0.8155	0.9762	0.5873	1.5024	0.0145	0.2128	0.4344	1.3513	0.066	0.6634	1.1141	2.1646	1.8453e-05	0.0013
100112124_TGI_at	Ddit4	74747	0.9342	1.9109	6.0967e-08	3.5345e-06	0.472	1.387	0.0018	0.3127	0.4848	1.3994	0.0014	0.0546	0.6128	1.5293	9.4185e-05	0.0262	0.9749	1.9655	2.3886e-08	1.0536e-05
100098741_TGI_at	Cebpb	12608	0.9239	1.8972	3.7844e-06	0.0001	0.3275	1.2548	0.0656	0.6579	0.4798	1.3946	0.0084	0.1563	0.632	1.5498	0.0007	0.0984	0.8854	1.8473	7.7682e-06	0.0007
100088041_TGI_at	Tbc1d9	71310	0.9227	1.8957	6.4929e-06	0.0002	0.3319	1.2587	0.0701	0.6686	0.2822	1.2161	0.1215	0.5636	0.2541	1.1926	0.1622	0.8048	0.9997	1.9996	1.5969e-06	0.0002
100085899_TGI_at	Lrrc58	320184	0.9186	1.8903	1.0864e-09	1.2947e-07	0.1935	1.1435	0.1061	0.714	0.1358	1.0987	0.253	0.7267	0.0197	1.0137	0.8673	0.9912	0.3895	1.31	0.0019	0.0341
100101469_TGI_at	Lrrtm3	216028	0.9173	1.8886	5.1512e-05	0.0009	0.3129	1.2422	0.1307	0.7494	0.498	1.4123	0.0184	0.2457	0.5503	1.4644	0.0097	0.3394	0.694	1.6178	0.0014	0.029
100110616_TGI_at	Pawr	114774	0.9161	1.887	1.115e-06	3.9143e-05	0.4028	1.3221	0.0161	0.4949	0.5585	1.4728	0.0012	0.0498	0.2775	1.2121	0.0912	0.716	0.8297	1.7773	6.4329e-06	0.0006
100116175_TGI_at	Gm10336	328186	0.8966	1.8616	4.5865e-09	4.2495e-07	0.1544	1.1129	0.2101	0.8178	0.3536	1.2777	0.0057	0.1264	0.0378	1.0265	0.7568	0.9876	0.4689	1.3841	0.0004	0.0114
100114306_TGI_at	Chka	12660	0.8945	1.859	4.2618e-06	0.0001	0.4895	1.4039	0.006	0.3969	0.6332	1.551	0.0005	0.0303	0.5891	1.5043	0.0012	0.1245	0.8642	1.8203	7.6278e-06	0.0007
100095466_TGI_at	Gm13889	620695	0.8945	1.8589	4.452e-05	0.0008	0.2698	1.2056	0.1758	0.7945	0.4732	1.3882	0.0202	0.2569	0.2932	1.2254	0.1419	0.7844	0.7392	1.6692	0.0005	0.0139
100093165_TGI_at	Arl4d	80981	0.8929	1.857	2.1452e-05	0.0005	0.2869	1.22	0.1309	0.7494	0.317	1.2458	0.0961	0.5145	0.6201	1.537	0.0018	0.1585	0.9097	1.8786	1.6097e-05	0.0012
100085350_TGI_at	Hif3a	53417	0.8909	1.8543	4.372e-05	0.0008	0.1612	1.1183	0.4126	0.8927	0.3259	1.2534	0.102	0.5272	0.3902	1.3106	0.0518	0.6115	0.8781	1.8379	5.3766e-05	0.0028
100116000_TGI_at	Bcl2l1	12048	0.8854	1.8472	6.8204e-07	2.5971e-05	0.3622	1.2854	0.0211	0.5097	0.7952	1.7353	4.7744e-06	0.0014	0.6487	1.5677	0.0001	0.028	1.0388	2.0546	2.4583e-08	1.0613e-05
100101346_TGI_at	Zbtb16	235320	0.8834	1.8448	4.0298e-08	2.5159e-06	0.0992	1.0712	0.4545	0.9058	0.1697	1.1248	0.2038	0.681	0.008	1.0055	0.9519	0.9982	0.5347	1.4487	0.0002	0.0073
100101033_TGI_at	Slc43a3	58207	0.8706	1.8285	2.2462e-06	7.0335e-05	0.1732	1.1276	0.2805	0.8455	0.4982	1.4125	0.0031	0.0865	0.2836	1.2173	0.0807	0.6958	0.8977	1.863	1.2869e-06	0.0002
100086332_TGI_at	9630033C03Rik	320324	0.8635	1.8194	0.0002	0.0023	0.1418	1.1033	0.4999	0.9192	0.2898	1.2225	0.1718	0.6422	0.2629	1.1999	0.2142	0.8546	1.2356	2.3548	5.4384e-07	0.0001
100110291_TGI_at	Ccl9	20308	0.8595	1.8144	0.001	0.0099	0.3628	1.2859	0.1435	0.7607	0.8574	1.8118	0.0011	0.0454	0.7075	1.6329	0.0058	0.2728	1.6386	3.1136	3.8747e-08	1.5304e-05
100119867_TGI_at	Enc1	13803	0.8586	1.8133	5.531e-05	0.001	0.4501	1.3662	0.0232	0.5277	0.1547	1.1132	0.4224	0.8392	0.3806	1.3019	0.0528	0.6168	0.5509	1.465	0.0062	0.0771
100086095_TGI_at	Fgfr3	14184	0.8559	1.8099	6.4049e-08	3.6921e-06	0.0144	1.01	0.9123	0.9882	0.4189	1.3369	0.0025	0.0761	0.3077	1.2377	0.0228	0.4882	0.817	1.7617	1.7061e-07	4.6023e-05
100091600_TGI_at	Slc43a3	58207	0.852	1.805	4.1208e-06	0.0001	0.2175	1.1627	0.1827	0.8003	0.4078	1.3266	0.0149	0.2166	0.2437	1.1841	0.1364	0.7783	0.8583	1.8129	3.6321e-06	0.0004
100090493_TGI_at	Cacna1i	239556	0.8507	1.8033	0.0017	0.0144	0.076	1.0541	0.7653	0.9711	0.1776	1.131	0.4862	0.8699	0.3574	1.2811	0.1648	0.8057	0.8708	1.8287	0.0013	0.0274
100086127_TGI_at	Slc25a25	227731	0.8446	1.7958	8.1263e-10	1.0116e-07	0.4696	1.3847	7.2462e-05	0.1392	0.5813	1.4962	2.5138e-06	0.0009	0.4453	1.3616	0.0001	0.0355	0.9019	1.8686	1.4911e-10	2.7041e-07
100095721_TGI_at	Hoga1	67432	0.842	1.7925	2.1428e-08	1.4706e-06	0.1463	1.1067	0.2361	0.8321	0.2299	1.1728	0.0659	0.4441	0.2429	1.1834	0.0526	0.6168	0.5255	1.4395	9.7074e-05	0.0042
100115593_TGI_at	BC031353	235493	0.8353	1.7842	1.0306e-07	5.4603e-06	-0.0654	-1.0464	0.617	0.9453	0.018	1.0126	0.8903	0.9835	0.1024	1.0735	0.4346	0.9404	0.3617	1.2849	0.008	0.0901
100117544_TGI_at			0.8318	1.7799	0.0003	0.0041	0.1009	1.0724	0.6377	0.9503	0.7094	1.6352	0.0018	0.0632	0.5708	1.4854	0.0104	0.3542	0.6213	1.5383	0.0056	0.0731
100096837_TGI_at	Sox17	20671	0.815	1.7593	4.2736e-06	0.0001	0.148	1.108	0.3416	0.8703	-0.1124	-1.081	0.4691	0.8627	0.2124	1.1586	0.1748	0.8195	0.9449	1.9251	2.7102e-07	6.3688e-05
100095040_TGI_at	Pdxk	216134	0.8098	1.7529	1.4374e-06	4.845e-05	0.2645	1.2012	0.073	0.6776	0.4681	1.3832	0.0023	0.0725	0.4503	1.3663	0.0032	0.2069	0.4142	1.3326	0.0063	0.0773
100080837_TGI_at	Fnip2	329679	0.8002	1.7413	2.3735e-07	1.0823e-05	0.1788	1.1319	0.1745	0.793	0.5496	1.4637	0.0001	0.0113	0.2635	1.2004	0.0482	0.6031	0.4356	1.3525	0.0017	0.0321
100116679_TGI_at	Litaf	56722	0.7999	1.7409	0.0002	0.0027	0.4245	1.3421	0.0361	0.5796	0.6172	1.5339	0.003	0.086	0.3488	1.2735	0.0824	0.7009	0.6149	1.5314	0.0031	0.0494
100103258_TGI_at	Pappa	18491	0.7998	1.7408	1.7982e-05	0.0004	0.098	1.0703	0.5552	0.9307	0.5186	1.4326	0.0031	0.0862	0.223	1.1672	0.1833	0.8269	0.8242	1.7706	1.1176e-05	0.0009
100091962_TGI_at	Lox	16948	0.7995	1.7405	1.8758e-06	6.0415e-05	0.3126	1.2419	0.0358	0.5796	0.4244	1.342	0.0053	0.1212	0.2279	1.1712	0.1212	0.7589	0.4677	1.3829	0.0023	0.0398
100096088_TGI_at	Pde4d	238871	0.7844	1.7224	0.002	0.0166	0.1365	1.0992	0.5692	0.9329	0.428	1.3454	0.0793	0.476	0.177	1.1305	0.4611	0.9452	0.8237	1.77	0.0013	0.0264
100116163_TGI_at	AL118220	404583	0.7797	1.7167	1.9075e-06	6.1304e-05	0.05	1.0353	0.7238	0.9662	0.2783	1.2127	0.0545	0.408	0.1757	1.1295	0.2185	0.8575	0.3997	1.3192	0.0069	0.0826
100117155_TGI_at	Arhgap26	71302	0.7699	1.7051	0.0041	0.0285	0.1602	1.1174	0.5306	0.9253	0.2182	1.1633	0.3939	0.8227	0.0143	1.0099	0.9554	0.9982	1.0655	2.0929	0.0001	0.0054
100081074_TGI_at	Trp53inp1	60599	0.7613	1.695	4.4546e-07	1.826e-05	0.0978	1.0702	0.4457	0.9042	0.3494	1.274	0.0088	0.1615	0.4556	1.3713	0.0009	0.1091	0.7417	1.6721	7.3751e-07	0.0001
100113760_TGI_at	Plin5	66968	0.7605	1.6941	0.0049	0.0327	-0.0146	-1.0102	0.9549	0.9944	-0.148	-1.108	0.5661	0.8999	-0.0688	-1.0489	0.7892	0.989	-0.8386	-1.7883	0.0021	0.0375
100120319_TGI_at	Osmr	18414	0.7587	1.6919	1.4398e-07	7.1959e-06	0.3405	1.2662	0.0069	0.4058	0.5162	1.4301	9.9594e-05	0.0101	0.2709	1.2065	0.029	0.5193	0.5282	1.4421	7.2857e-05	0.0034
100109125_TGI_at	Tcf23	69852	0.7584	1.6917	0.0001	0.0021	0.2396	1.1806	0.1922	0.8105	0.4297	1.347	0.0221	0.2677	0.3123	1.2417	0.0914	0.7165	0.5686	1.4831	0.0031	0.0486
100108593_TGI_at	Phlda1	21664	0.7567	1.6897	9.0438e-06	0.0002	0.4166	1.3348	0.008	0.4198	0.7345	1.6638	1.4607e-05	0.0029	0.5822	1.4971	0.0004	0.0632	1.0996	2.1429	5.0998e-09	3.4493e-06
100105760_TGI_at			0.7481	1.6796	1.7403e-09	1.8669e-07	0.0873	1.0624	0.3742	0.882	0.3793	1.3007	0.0003	0.0226	0.2489	1.1883	0.0142	0.405	0.2781	1.2126	0.0066	0.08
100102257_TGI_at	Sec24a	77371	0.7411	1.6714	1.6602e-08	1.182e-06	0.1103	1.0794	0.3039	0.8558	0.4242	1.3418	0.0003	0.0183	0.1985	1.1475	0.068	0.6665	0.3548	1.2788	0.0017	0.033
100104449_TGI_at	Kitl	17311	0.7392	1.6693	0.0005	0.006	0.2384	1.1797	0.2335	0.8308	0.4705	1.3856	0.0217	0.2656	0.5212	1.4351	0.0116	0.3726	0.5367	1.4506	0.0095	0.0996
100110121_TGI_at	Adpgk	72141	0.7285	1.6569	0.0003	0.0033	0.0853	1.0609	0.6414	0.9506	0.5415	1.4555	0.0049	0.1153	0.3622	1.2854	0.0531	0.6168	0.6117	1.5281	0.0017	0.0321
100111548_TGI_at	Usp54	78787	0.7277	1.656	7.7494e-05	0.0013	-0.0324	-1.0227	0.8461	0.9798	0.1646	1.1209	0.3264	0.7836	0.3518	1.2761	0.0399	0.5701	0.9077	1.8761	2.3869e-06	0.0003
100108209_TGI_at	Dennd3	105841	0.7212	1.6485	3.9624e-07	1.6681e-05	0.2059	1.1534	0.0928	0.6973	0.4448	1.3611	0.0006	0.0324	0.3505	1.275	0.0055	0.263	0.3534	1.2775	0.0052	0.0689
100102700_TGI_at	Cd163	93671	0.7208	1.648	0.0013	0.012	0.0407	1.0286	0.8465	0.9798	0.2999	1.231	0.1592	0.6242	0.3545	1.2785	0.0977	0.7256	0.8135	1.7575	0.0004	0.0109
100107603_TGI_at	Dok7	231134	0.7198	1.6469	5.2924e-06	0.0001	0.0705	1.0501	0.6108	0.9433	0.5389	1.4529	0.0003	0.0219	0.3191	1.2476	0.0254	0.5052	0.9052	1.8728	6.4601e-08	2.26e-05
100084105_TGI_at	Aff1	17355	0.7149	1.6414	4.3656e-12	1.3421e-09	0.0672	1.0477	0.3702	0.8795	0.198	1.1471	0.0109	0.1804	0.0942	1.0675	0.2116	0.8509	0.5092	1.4233	2.5948e-08	1.0969e-05
100098256_TGI_at	Lamc2	16782	0.7119	1.6379	0.0063	0.0392	0.6384	1.5566	0.0134	0.465	0.8727	1.8311	0.001	0.0448	0.6279	1.5453	0.0149	0.4121	1.8818	3.6854	2.2382e-09	1.8754e-06
100097213_TGI_at	Arhgap26	71302	0.7052	1.6304	0.0006	0.0061	-0.0608	-1.043	0.7486	0.9687	0.8939	1.8582	2.5356e-05	0.0042	0.3882	1.3087	0.0457	0.5935	0.7699	1.7051	0.0002	0.0071
100080291_TGI_at	Zxdc	80292	0.7027	1.6275	9.0037e-09	7.3078e-07	0.2152	1.1609	0.0335	0.5755	0.2784	1.2128	0.0069	0.1402	0.3002	1.2314	0.0038	0.2236	0.3912	1.3115	0.0003	0.0086
100101507_TGI_at	Cxcr4	12767	0.6966	1.6207	0.0102	0.0565	0.324	1.2518	0.2172	0.8189	0.3834	1.3044	0.1457	0.6049	0.2243	1.1682	0.3906	0.9341	0.7591	1.6924	0.0054	0.0713
100117647_TGI_at	Pgf	18654	0.6934	1.6171	8.7896e-07	3.1848e-05	0.2861	1.2193	0.0217	0.5166	0.4404	1.357	0.0007	0.0352	0.412	1.3306	0.0014	0.1355	0.6287	1.5461	5.1028e-06	0.0005
100081714_TGI_at	Pdlim5	56376	0.6889	1.612	0.0001	0.0021	0.1044	1.075	0.5288	0.9246	0.9416	1.9206	1.0469e-06	0.0004	0.7471	1.6784	4.7574e-05	0.0186	0.6858	1.6086	0.0002	0.0058
100119542_TGI_at	Amica1	270152	0.6877	1.6107	0.0034	0.0247	0.3214	1.2495	0.154	0.7722	0.4137	1.3321	0.0686	0.4512	0.288	1.221	0.2002	0.8418	0.9936	1.9912	5.666e-05	0.0029
100117239_TGI_at	Syde2	214804	0.6865	1.6093	0.001	0.0099	0.2846	1.218	0.1505	0.7692	0.2807	1.2148	0.156	0.6203	0.42	1.3379	0.0364	0.5518	0.5403	1.4543	0.0081	0.0908
100080285_TGI_at	A930026B05Rik	77956	0.684	1.6066	0.0004	0.0042	-0.3662	-1.289	0.0431	0.6013	-0.4708	-1.3859	0.0105	0.1764	-0.5443	-1.4583	0.0035	0.2161	-0.6496	-1.5688	0.0006	0.0162
100082721_TGI_at	Ifi204	15951	0.6823	1.6048	1.2307e-05	0.0003	0.4421	1.3586	0.0025	0.3276	0.7257	1.6537	4.4363e-06	0.0013	0.5981	1.5138	8.6021e-05	0.0252	0.4597	1.3753	0.0017	0.033
100091490_TGI_at	Ung	22256	0.6817	1.604	7.5775e-07	2.816e-05	0.1288	1.0934	0.2771	0.843	0.3825	1.3036	0.0022	0.0708	0.0715	1.0508	0.5441	0.9645	-0.3423	-1.2678	0.0056	0.0726
100079906_TGI_at	Ptprr	19279	0.6806	1.6028	0.0003	0.0038	0.3971	1.3168	0.0264	0.5372	0.1978	1.1469	0.2579	0.7316	0.2539	1.1924	0.1485	0.7924	0.497	1.4113	0.0063	0.0772
100109563_TGI_at	Fam117b	72750	0.6802	1.6024	2.4698e-05	0.0005	0.0559	1.0395	0.6983	0.9602	0.357	1.2808	0.0167	0.2304	0.4081	1.3269	0.0068	0.293	0.7232	1.6508	9.4247e-06	0.0008
100118713_TGI_at	Slc6a8	102857	0.6719	1.5932	5.128e-08	3.0694e-06	0.2519	1.1908	0.0168	0.4961	0.3459	1.271	0.0014	0.0546	0.0462	1.0325	0.65	0.9807	0.3378	1.2638	0.0018	0.0332
100085559_TGI_at	1300014I06Rik	66895	0.6716	1.5928	6.941e-05	0.0012	0.4613	1.3768	0.0041	0.3775	0.1527	1.1117	0.32	0.7781	0.206	1.1535	0.182	0.8257	0.5478	1.4619	0.0008	0.0196
100096213_TGI_at	Tmpo	21917	0.6644	1.5849	8.0016e-07	2.952e-05	0.1745	1.1286	0.1346	0.7512	0.2829	1.2166	0.0176	0.2387	0.1959	1.1455	0.0941	0.7185	0.492	1.4064	0.0001	0.0043
100118862_TGI_at	Ms4a6d	68774	0.6629	1.5833	0.0156	0.0773	0.3867	1.3074	0.1486	0.766	0.8996	1.8656	0.0014	0.0546	0.6519	1.5713	0.0173	0.4324	1.2556	2.3876	2.2688e-05	0.0015
100112906_TGI_at	Pttg1ip	108705	0.6599	1.58	8.1424e-07	2.9931e-05	0.1514	1.1106	0.1903	0.8094	0.2715	1.2071	0.0216	0.2655	0.1062	1.0764	0.3556	0.9246	0.4023	1.3217	0.001	0.0228
100121193_TGI_at	A630036H22Rik	320455	0.6521	1.5715	0.0181	0.0862	-0.0463	-1.0326	0.8621	0.9817	0.8928	1.8568	0.0016	0.0598	0.0988	1.0708	0.7112	0.9842	1.2303	2.3462	3.4866e-05	0.0021
100084444_TGI_at	Kcnk5	16529	0.651	1.5702	0.0002	0.0027	0.276	1.2109	0.0911	0.6966	0.3791	1.3005	0.0223	0.2685	0.375	1.2968	0.0237	0.4899	0.4685	1.3837	0.0054	0.0713
100116492_TGI_at	Sh3pxd2b	268396	0.6501	1.5693	2.4313e-06	7.4974e-05	0.1411	1.1027	0.2419	0.8333	0.7499	1.6816	1.5579e-07	0.0001	0.4672	1.3824	0.0003	0.0579	0.9423	1.9216	8.239e-10	8.3589e-07
100096547_TGI_at	Nolc1	70769	0.6489	1.568	2.3873e-09	2.3863e-07	0.2164	1.1618	0.0152	0.485	0.3827	1.3038	5.8423e-05	0.0071	0.2856	1.2189	0.0018	0.1551	0.3123	1.2416	0.0007	0.0177
100095263_TGI_at	Irf4	16364	0.6477	1.5667	0.0055	0.0358	0.0211	1.0147	0.9245	0.9893	0.356	1.2799	0.115	0.5523	0.5001	1.4143	0.0291	0.5193	1.1665	2.2447	4.6086e-06	0.0005
100116828_TGI_at	Per1	18626	0.645	1.5637	0.0002	0.0022	0.3376	1.2636	0.0349	0.5796	0.2667	1.203	0.0924	0.5067	0.4106	1.3293	0.0113	0.3674	0.4867	1.4012	0.0031	0.0489
100099123_TGI_at	Camk2n1	66259	0.6436	1.5622	0.0004	0.0047	0.2449	1.185	0.1497	0.7687	0.2436	1.1839	0.1518	0.6136	0.0021	1.0015	0.9898	0.9989	0.5889	1.5041	0.001	0.0231
100088592_TGI_at	Adamts9	101401	0.6433	1.5619	0.0002	0.0027	0.0451	1.0317	0.7763	0.9728	1.8685	3.6515	7.9404e-15	1.6112e-10	0.6237	1.5408	0.0003	0.0553	1.3323	2.518	1.5992e-10	2.7041e-07
100098509_TGI_at	Tmem136	235300	0.6419	1.5604	6.9113e-06	0.0002	0.1282	1.0929	0.3096	0.8583	0.2739	1.209	0.0337	0.3274	0.1513	1.1106	0.2318	0.8669	-0.3824	-1.3035	0.0038	0.0566
100082151_TGI_at	Tmpo	21917	0.6409	1.5593	2.4799e-06	7.6125e-05	0.0821	1.0586	0.4875	0.9166	0.257	1.195	0.0341	0.3294	0.0702	1.0499	0.5526	0.9673	0.3944	1.3144	0.0017	0.0322
100111941_TGI_at	BC060293	407811	0.6395	1.5578	2.221e-06	7.0088e-05	0.104	1.0747	0.3765	0.882	0.309	1.2388	0.0112	0.1834	0.3036	1.2342	0.0126	0.3833	0.3795	1.3009	0.0022	0.0384
100090203_TGI_at	Tbc1d15	66687	0.6395	1.5577	3.8223e-10	5.3488e-08	0.1988	1.1478	0.0149	0.4823	0.1764	1.1301	0.0295	0.3073	0.1201	1.0868	0.1324	0.7702	0.3653	1.2882	3.2213e-05	0.002
100082771_TGI_at	Slc38a2	67760	0.6391	1.5573	5.6439e-05	0.001	0.277	1.2116	0.0584	0.6411	0.4976	1.4119	0.0011	0.0481	0.2341	1.1761	0.1076	0.7426	0.8324	1.7806	7.0436e-07	0.0001
100088484_TGI_at	Uvrag	78610	0.6359	1.5539	3.4274e-10	4.8976e-08	0.1638	1.1203	0.0406	0.5905	0.1781	1.1314	0.0266	0.2935	0.2034	1.1514	0.0121	0.3793	0.3279	1.2552	0.0001	0.005
100089474_TGI_at	Rhoj	80837	0.6335	1.5513	0.0001	0.0016	0.3183	1.2469	0.0364	0.5796	0.163	1.1196	0.2744	0.7435	0.1535	1.1122	0.303	0.9072	0.6325	1.5502	0.0001	0.0044
100118105_TGI_at	Snora34	100217417	0.6333	1.5511	0.0007	0.0069	0.0501	1.0353	0.7718	0.9714	0.3695	1.2919	0.0372	0.3417	0.0407	1.0286	0.8136	0.9905	0.5647	1.4791	0.0021	0.0368
100105787_TGI_at	6330406I15Rik	70717	0.6262	1.5435	0.0001	0.0016	0.478	1.3928	0.0021	0.3212	0.8345	1.7832	1.0254e-06	0.0004	0.6041	1.5201	0.0002	0.0382	0.4199	1.3378	0.0062	0.0771
100119757_TGI_at	Pdgfd	71785	0.6232	1.5402	0.0032	0.0235	0.2732	1.2085	0.1769	0.7957	0.4389	1.3556	0.0329	0.3222	0.0273	1.0191	0.8913	0.9933	0.5872	1.5023	0.0052	0.0689
100096627_TGI_at	Procr	19124	0.6226	1.5397	0.0003	0.0033	0.1909	1.1415	0.2273	0.827	0.2926	1.2248	0.0674	0.4487	0.2753	1.2103	0.0845	0.7045	0.5996	1.5153	0.0004	0.0119
100080541_TGI_at	Man1a	17155	0.6199	1.5367	0.001	0.0094	0.4099	1.3286	0.0236	0.5304	0.5305	1.4444	0.0041	0.1041	0.3733	1.2953	0.0382	0.5605	0.6152	1.5318	0.001	0.0231
100121511_TGI_at	Nrip1	268903	0.6107	1.527	3.2129e-05	0.0006	0.1036	1.0745	0.4327	0.9004	0.9363	1.9136	9.7853e-09	1.168e-05	0.5262	1.4401	0.0002	0.048	1.0804	2.1146	2.8939e-10	3.9146e-07
100091906_TGI_at	Pkp4	227937	0.61	1.5262	2.6897e-05	0.0005	-0.0995	-1.0714	0.4451	0.9042	0.05	1.0352	0.7007	0.9386	0.0347	1.0243	0.7896	0.989	0.5321	1.446	0.0002	0.0065
100100253_TGI_at	Tlr7	170743	0.6086	1.5248	0.0065	0.0404	0.3692	1.2916	0.0895	0.6938	0.7037	1.6287	0.0019	0.0661	0.7793	1.7163	0.0007	0.0967	0.9444	1.9244	6.475e-05	0.0032
100079938_TGI_at			0.6068	1.5228	0.0019	0.0157	0.3064	1.2366	0.1011	0.7043	-0.0041	-1.0028	0.9823	0.9982	0.019	1.0133	0.9176	0.9961	0.7963	1.7366	8.5452e-05	0.0038
100095250_TGI_at	Egfr	13649	0.6058	1.5218	1.5392e-05	0.0003	0.2664	1.2028	0.037	0.5813	0.6697	1.5907	2.8957e-06	0.0009	0.5375	1.4515	8.8424e-05	0.0252	0.7164	1.6431	8.4208e-07	0.0001
100084991_TGI_at	Tcp11l2	216198	0.6051	1.5211	1.5318e-08	1.11e-06	0.0524	1.037	0.5465	0.9281	0.0602	1.0426	0.4889	0.8718	0.1508	1.1102	0.0877	0.7102	0.2676	1.2038	0.0034	0.0528
100081630_TGI_at	Foxo3	56484	0.6028	1.5186	3.9441e-07	1.6638e-05	0.0682	1.0484	0.499	0.9192	0.2793	1.2136	0.0079	0.1519	0.2136	1.1596	0.0386	0.563	0.5135	1.4275	7.2368e-06	0.0007
100081978_TGI_at	Plxna2	18845	0.6014	1.5172	8.5145e-06	0.0002	-0.0152	-1.0106	0.8986	0.9875	0.7299	1.6585	2.4642e-07	0.0002	0.2801	1.2142	0.0227	0.4882	0.7219	1.6494	3.0701e-07	6.9217e-05
100081408_TGI_at	Igf2bp2	319765	0.5993	1.515	0.0009	0.0091	0.2778	1.2123	0.1054	0.7121	0.6771	1.5989	0.0002	0.0173	0.52	1.434	0.0035	0.2161	0.7624	1.6964	4.7802e-05	0.0026
100093779_TGI_at	Zfp827	622675	0.5972	1.5128	0.003	0.0225	-0.1278	-1.0927	0.503	0.9202	-0.1473	-1.1075	0.4408	0.8481	-0.3263	-1.2538	0.0921	0.7172	-0.8401	-1.7901	6.647e-05	0.0032
100090469_TGI_at	Ercc5	22592	0.5967	1.5122	5.5607e-07	2.2081e-05	0.1149	1.0829	0.2607	0.838	0.5095	1.4236	9.3019e-06	0.0022	0.3013	1.2323	0.0047	0.2448	0.5833	1.4983	8.5788e-07	0.0001
100118274_TGI_at	Slc6a12	14411	0.5955	1.511	0.0007	0.0072	0.4373	1.354	0.0101	0.4423	0.2575	1.1954	0.1201	0.5609	0.3158	1.2447	0.0584	0.6416	0.688	1.611	0.0001	0.0049
100087598_TGI_at	Ucp2	22228	0.5949	1.5103	0.0193	0.0902	0.1937	1.1437	0.4323	0.9004	0.3771	1.2987	0.1304	0.5808	0.4812	1.3959	0.0557	0.6265	0.8859	1.8479	0.0008	0.0189
100079828_TGI_at	Pde7a	18583	0.5919	1.5072	8.2516e-07	3.0277e-05	0.0016	1.0011	0.9873	0.9973	0.1231	1.0891	0.2344	0.7082	0.1706	1.1255	0.1021	0.7347	0.2813	1.2153	0.0087	0.094
100116820_TGI_at	D10Ertd709e	52701	0.5917	1.5071	0.0006	0.0064	0.1496	1.1092	0.3523	0.8725	0.2555	1.1938	0.1157	0.5537	0.1837	1.1358	0.2547	0.8832	0.4339	1.3508	0.0093	0.0984
100118787_TGI_at	Lrrc8a	241296	0.591	1.5063	1.5213e-11	3.6748e-09	0.3027	1.2334	2.7464e-05	0.1301	0.4496	1.3657	1.5844e-08	1.7861e-05	0.3327	1.2594	6.096e-06	0.0043	0.5169	1.4309	5.4681e-10	6.1641e-07
100105215_TGI_at	Pkp4	227937	0.589	1.5042	0.001	0.0099	-0.3507	-1.2752	0.0417	0.594	-0.101	-1.0725	0.5483	0.8928	-0.0164	-1.0114	0.9224	0.9962	0.4716	1.3867	0.0072	0.0848
100108217_TGI_at	Tmcc1	330401	0.5876	1.5027	4.5355e-06	0.0001	0.1506	1.11	0.1833	0.8009	0.5126	1.4267	3.9349e-05	0.0056	0.3578	1.2815	0.0025	0.1884	0.5893	1.5046	4.3087e-06	0.0005
100098875_TGI_at			0.5853	1.5003	1.276e-07	6.5382e-06	0.2808	1.2149	0.0039	0.3775	0.4419	1.3584	2.0519e-05	0.0036	0.4424	1.3589	2.013e-05	0.0097	0.4764	1.3912	6.1378e-06	0.0006
100097485_TGI_at	Akap13	75547	0.5834	1.4984	0.0002	0.0027	0.0714	1.0507	0.6196	0.9462	0.4952	1.4095	0.0012	0.0508	0.5496	1.4637	0.0004	0.0687	0.4937	1.408	0.0013	0.0266
100108832_TGI_at	Mapk1ip1	69546	0.5797	1.4945	6.9671e-05	0.0012	0.1555	1.1138	0.242	0.8333	0.4124	1.3309	0.0031	0.0862	0.1239	1.0897	0.3499	0.9233	0.3827	1.3038	0.0056	0.0732
100104851_TGI_at	Fmo2	55990	0.5724	1.487	0.0001	0.0018	-0.0874	-1.0625	0.519	0.922	-0.0678	-1.0481	0.6164	0.9163	0.0377	1.0265	0.7806	0.9883	-0.4691	-1.3842	0.0012	0.025
100079988_TGI_at	Kcna5	16493	0.5714	1.486	0.0001	0.002	0.3282	1.2555	0.0204	0.5079	0.4947	1.409	0.0008	0.0376	0.4624	1.3779	0.0015	0.1446	0.6036	1.5195	6.7285e-05	0.0032
100118505_TGI_at	Gpr56	14766	0.5684	1.4829	4.2493e-06	0.0001	0.2762	1.211	0.0137	0.4666	0.4438	1.3602	0.0002	0.0139	0.3939	1.314	0.0007	0.0967	0.368	1.2905	0.0014	0.0284
100087767_TGI_at	Tlr4	21898	0.5672	1.4817	0.0013	0.012	0.2189	1.1639	0.1909	0.8099	0.5532	1.4674	0.0017	0.0605	0.2721	1.2075	0.106	0.7423	0.8948	1.8594	2.7373e-06	0.0003
100096065_TGI_at	A630084N20Rik	320254	0.5658	1.4802	0.0005	0.006	0.0011	1.0008	0.994	0.9992	-0.1347	-1.0978	0.3772	0.8121	-0.1387	-1.1009	0.3633	0.9253	-0.4384	-1.3551	0.0059	0.0745
100103369_TGI_at	Kdm4a	230674	0.5654	1.4798	8.2567e-08	4.5398e-06	0.0046	1.0032	0.9578	0.9944	0.0285	1.02	0.7443	0.9485	-0.0185	-1.0129	0.8322	0.9905	0.5066	1.4207	7.5652e-07	0.0001
100092503_TGI_at	Gpr126	215798	0.5602	1.4745	0.0006	0.0069	0.2642	1.201	0.0891	0.6936	0.2883	1.2212	0.0645	0.4392	0.4726	1.3876	0.0034	0.2125	0.5897	1.5049	0.0004	0.0109
100089816_TGI_at	9630045H20Rik	320765	0.5597	1.474	0.002	0.0164	-0.3924	-1.3126	0.0257	0.5372	-0.2876	-1.2206	0.0972	0.5164	-0.3444	-1.2697	0.0486	0.6042	-0.4728	-1.3878	0.008	0.0898
100112287_TGI_at	Sema7a	20361	0.5582	1.4724	9.2752e-06	0.0002	0.2241	1.168	0.0488	0.6237	0.7414	1.6718	4.1029e-08	3.7073e-05	0.6431	1.5617	7.5711e-07	0.0011	0.8056	1.7479	6.2012e-09	3.9321e-06
100093131_TGI_at	Cyp2d22	56448	0.5575	1.4717	0.0002	0.0022	-0.0999	-1.0717	0.4596	0.9078	-0.1635	-1.12	0.2286	0.7035	-0.0089	-1.0062	0.9471	0.9974	-0.3867	-1.3074	0.0061	0.0766
100103875_TGI_at	Cnr1	12801	0.5571	1.4713	0.0033	0.0244	-0.023	-1.0161	0.8983	0.9875	0.1419	1.1034	0.4319	0.8436	0.1539	1.1126	0.3943	0.9347	0.6956	1.6195	0.0004	0.0109
100090933_TGI_at	Prrg3	208748	0.5557	1.4698	0.0008	0.0085	0.0234	1.0163	0.8804	0.9837	0.1039	1.0747	0.5045	0.877	0.1426	1.1039	0.3608	0.925	0.6988	1.6232	5.0229e-05	0.0027
100084432_TGI_at	Mertk	17289	0.5515	1.4656	5.2121e-05	0.0009	0.0946	1.0678	0.4429	0.9032	0.4469	1.3631	0.0007	0.0356	0.2678	1.204	0.034	0.5433	0.7797	1.7167	1.2182e-07	3.6351e-05
100111612_TGI_at	Nrip1	268903	0.5496	1.4637	5.3562e-05	0.001	0.1329	1.0965	0.2818	0.8456	0.7415	1.6719	3.2965e-07	0.0002	0.499	1.4132	0.0002	0.0425	0.8606	1.8158	1.3564e-08	7.0556e-06
100094758_TGI_at	2900022P04Rik	72868	0.5484	1.4624	0.0077	0.0457	-0.2319	-1.1744	0.2426	0.8334	0.6999	1.6243	0.0009	0.0419	0.1937	1.1437	0.3279	0.9167	1.0024	2.0034	7.4977e-06	0.0007
100100772_TGI_at			0.5474	1.4614	0.0003	0.0036	-0.2184	-1.1635	0.1212	0.738	0.3721	1.2942	0.0101	0.1743	-0.2815	-1.2155	0.0478	0.6031	0.6615	1.5817	2.1736e-05	0.0015
100104111_TGI_at	Plxna2	18845	0.5464	1.4605	0.0001	0.0019	0.1968	1.1461	0.1351	0.7513	1.2882	2.4422	1.5539e-12	1.5765e-08	0.7075	1.633	2.3565e-06	0.0023	1.1242	2.1798	7.1734e-11	1.8293e-07
100103888_TGI_at	Tenc1	209039	0.545	1.459	0.0001	0.0021	0.0726	1.0516	0.5806	0.9351	0.231	1.1737	0.0838	0.4874	0.2711	1.2068	0.0438	0.5847	0.4132	1.3317	0.0029	0.0464
100088179_TGI_at	Rhoj	80837	0.5437	1.4577	7.3932e-06	0.0002	0.0348	1.0244	0.7443	0.9687	0.2422	1.1828	0.0276	0.2971	0.1488	1.1086	0.168	0.8108	0.6878	1.6108	8.7491e-08	2.8179e-05
100096880_TGI_at	Rin3	217835	0.5412	1.4552	0.0004	0.0046	0.2555	1.1938	0.0753	0.6829	0.6668	1.5876	2.396e-05	0.004	0.525	1.4389	0.0005	0.0829	0.8798	1.8401	1.7067e-07	4.6023e-05
100091669_TGI_at	9830137J09Rik	432457	0.5409	1.4549	0.0049	0.0326	0.047	1.0331	0.7973	0.9745	0.3961	1.316	0.0353	0.3338	0.0373	1.0262	0.8386	0.9909	0.5249	1.4388	0.0062	0.0771
100095134_TGI_at	Rbm39	170791	0.5407	1.4547	1.0123e-06	3.6037e-05	0.2126	1.1588	0.0294	0.5499	0.2012	1.1497	0.0387	0.348	0.0476	1.0336	0.6159	0.9772	0.2778	1.2124	0.0052	0.0693
100105117_TGI_at	4933437F05Rik	71275	0.5393	1.4533	0.0134	0.0693	0.1407	1.1024	0.5039	0.9202	0.7435	1.6742	0.0009	0.043	-0.1258	-1.0911	0.5498	0.9662	1.1169	2.1689	3.5623e-06	0.0004
100116675_TGI_at	Edc3	353190	0.5383	1.4522	2.8254e-07	1.241e-05	0.0787	1.0561	0.3751	0.882	0.2008	1.1493	0.0274	0.2963	0.2019	1.1502	0.0266	0.5115	0.3798	1.3012	9.5036e-05	0.0041
100097742_TGI_at	Sec24a	77371	0.5333	1.4473	2.0239e-05	0.0004	0.0022	1.0015	0.9842	0.9971	0.2232	1.1673	0.0505	0.3948	0.1242	1.0899	0.2687	0.8892	0.4204	1.3383	0.0005	0.0133
100120396_TGI_at	Ampd3	11717	0.5323	1.4462	0.0002	0.0024	-0.0801	-1.0571	0.5376	0.9278	0.2799	1.2141	0.0358	0.335	0.1437	1.1048	0.2713	0.8906	0.4712	1.3863	0.0007	0.0177
100113809_TGI_at	Il4ra	16190	0.5291	1.443	0.001	0.0099	0.1854	1.1372	0.2229	0.8238	0.6395	1.5577	0.0001	0.011	0.4511	1.3671	0.0044	0.2381	0.5197	1.4337	0.0012	0.0261
100102035_TGI_at	Rora	19883	0.5278	1.4418	9.7716e-09	7.6554e-07	0.094	1.0673	0.2094	0.8173	0.1766	1.1302	0.0212	0.263	0.0577	1.0408	0.4379	0.9415	0.286	1.2192	0.0004	0.0111
100118131_TGI_at	Lyve1	114332	0.5189	1.4329	0.0097	0.0546	0.2287	1.1718	0.2386	0.8323	0.3693	1.2917	0.0605	0.4275	0.3078	1.2378	0.1152	0.7524	1.0135	2.0188	4.2631e-06	0.0005
100120581_TGI_at	Syn2	20965	0.5176	1.4316	0.0033	0.0244	0.2885	1.2214	0.09	0.6939	0.1934	1.1435	0.2511	0.7248	0.2328	1.1751	0.1686	0.8109	0.4644	1.3798	0.0079	0.0892
100119117_TGI_at	Ppp1r10	52040	0.5158	1.4298	0.0071	0.0434	0.2045	1.1523	0.268	0.8397	0.5594	1.4736	0.0038	0.0987	0.2123	1.1585	0.2506	0.8832	0.9886	1.9842	2.8096e-06	0.0003
100094405_TGI_at	Atoh8	71093	0.5114	1.4254	0.0127	0.0669	0.054	1.0381	0.7847	0.9737	0.4698	1.3849	0.0213	0.2636	0.6316	1.5493	0.0025	0.1875	0.8265	1.7734	0.0001	0.0053
100102687_TGI_at	Syne1	64009	0.5063	1.4204	4.4921e-07	1.8377e-05	0.0523	1.0369	0.5395	0.9278	0.2513	1.1903	0.0049	0.1157	0.0911	1.0652	0.2874	0.9	0.3006	1.2316	0.001	0.0222
100105516_TGI_at	Tob2	57259	0.5038	1.418	8.3966e-08	4.5621e-06	0.3147	1.2438	0.0002	0.1613	0.3645	1.2875	2.8959e-05	0.0046	0.3209	1.2491	0.0002	0.0389	0.5104	1.4244	6.3731e-08	2.26e-05
100118425_TGI_at	Egfr	13649	0.5028	1.4169	0.002	0.0162	0.1602	1.1174	0.2981	0.8531	0.7107	1.6366	3.1561e-05	0.0049	0.4976	1.4118	0.0022	0.1725	0.7847	1.7227	6.6262e-06	0.0006
100103082_TGI_at	Jdp2	81703	0.5011	1.4153	2.4685e-05	0.0005	0.4208	1.3387	0.0003	0.1679	0.3843	1.3052	0.0007	0.0367	0.4429	1.3593	0.0001	0.0341	0.2903	1.2229	0.0087	0.0944
100081999_TGI_at	Lrrc8c	100604	0.5002	1.4144	0.0001	0.0016	0.0757	1.0539	0.5189	0.922	0.4965	1.4108	0.0001	0.011	0.4129	1.3314	0.001	0.1166	0.9423	1.9216	4.8066e-10	5.7371e-07
100100131_TGI_at	D230035N22Rik	319864	0.4998	1.414	0.0057	0.0366	-0.0445	-1.0313	0.7964	0.9745	0.4125	1.331	0.0206	0.2595	0.002	1.0014	0.991	0.9989	0.5846	1.4996	0.0015	0.0295
100082916_TGI_at	Slc43a2	215113	0.4976	1.4118	0.0014	0.0122	0.4132	1.3316	0.0067	0.4031	0.3241	1.2519	0.0305	0.3108	0.4017	1.3211	0.0082	0.319	0.4782	1.393	0.002	0.0357
100112598_TGI_at	9330174C13Rik	320682	0.4958	1.4101	0.0037	0.0264	-0.051	-1.036	0.7531	0.9687	0.1267	1.0918	0.4361	0.845	-0.143	-1.1042	0.3801	0.9306	0.4444	1.3607	0.0086	0.0939
100091768_TGI_at	Pkd1l3	244646	0.4951	1.4094	0.0001	0.0021	0.1097	1.079	0.3586	0.8775	0.3017	1.2326	0.0145	0.2129	0.2798	1.214	0.0227	0.4882	0.3751	1.2969	0.0029	0.0462
100098441_TGI_at	Cttnbp2nl	80281	0.4933	1.4077	0.0001	0.0017	0.4248	1.3424	0.0007	0.2265	0.1679	1.1234	0.1538	0.6169	0.2547	1.1931	0.0331	0.5372	0.3764	1.2981	0.0023	0.0389
100079367_TGI_at	Hipk1	15257	0.4926	1.407	1.8288e-08	1.293e-06	0.0969	1.0695	0.1779	0.7978	0.2545	1.1929	0.0009	0.0406	0.1854	1.1371	0.0122	0.3793	0.3678	1.2904	5.8351e-06	0.0006
100104163_TGI_at	Adm	11535	0.4896	1.4041	0.0005	0.0056	0.2022	1.1504	0.1264	0.7444	0.3242	1.252	0.0164	0.2293	0.4358	1.3527	0.0017	0.1504	0.5431	1.4571	0.0001	0.0056
100121556_TGI_at	Peg10	170676	0.4883	1.4028	0.0045	0.0306	0.2189	1.1639	0.1854	0.8042	0.3841	1.305	0.023	0.2732	0.3283	1.2555	0.05	0.6097	0.5683	1.4828	0.0011	0.0246
100110890_TGI_at	Dpep1	13479	0.4881	1.4026	0.0017	0.0146	-0.0584	-1.0413	0.6896	0.9586	0.1756	1.1294	0.2338	0.708	0.1521	1.1112	0.3012	0.9064	0.4284	1.3457	0.0052	0.0694
100118238_TGI_at	1500012F01Rik	68949	0.485	1.3996	2.4538e-07	1.1065e-05	0.1206	1.0872	0.1323	0.7503	0.1857	1.1374	0.0229	0.2729	0.1013	1.0727	0.2046	0.8467	0.4015	1.3209	7.8606e-06	0.0007
100108850_TGI_at	Mpa2l	100702	0.4838	1.3984	0.0124	0.0659	0.1173	1.0847	0.5295	0.9246	0.0989	1.0709	0.596	0.9091	0.1609	1.118	0.3895	0.9341	0.5084	1.4225	0.0089	0.0952
100097177_TGI_at			0.4819	1.3966	0.0107	0.0585	-0.1393	-1.1014	0.4438	0.9039	0.2925	1.2248	0.1121	0.546	0.0282	1.0198	0.8762	0.9914	0.7094	1.6351	0.0003	0.0099
100098114_TGI_at	Aff1	17355	0.4819	1.3965	0.0044	0.0297	0.0925	1.0662	0.5656	0.9328	0.225	1.1687	0.1665	0.6337	0.219	1.1639	0.1778	0.8205	0.515	1.429	0.0025	0.0416
100117556_TGI_at	Ing3	71777	0.4813	1.396	0.0036	0.0258	0.1715	1.1262	0.2776	0.8436	0.3361	1.2624	0.0369	0.3408	0.104	1.0748	0.5081	0.9564	0.5626	1.4769	0.0008	0.0196
100086343_TGI_at	Serinc3	26943	0.4807	1.3954	0.0031	0.0232	0.0389	1.0273	0.8007	0.9752	0.0309	1.0216	0.8412	0.9732	0.1162	1.0839	0.4522	0.9431	0.4454	1.3617	0.0058	0.0744
100103005_TGI_at	Nrbf2	641340	0.4795	1.3943	2.5902e-06	7.8979e-05	0.1346	1.0978	0.1334	0.751	0.0899	1.0643	0.3126	0.7731	0.0029	1.002	0.974	0.9982	-0.4255	-1.343	1.8858e-05	0.0013
100110802_TGI_at	4930523C07Rik	67647	0.4782	1.393	0.0078	0.0461	0.045	1.0317	0.7935	0.9739	0.2401	1.1811	0.1674	0.6357	0.0512	1.0361	0.766	0.9883	0.6571	1.5769	0.0004	0.012
100116382_TGI_at	Mnd1	76915	0.477	1.3918	0.0007	0.0071	0.05	1.0353	0.7017	0.9617	0.1743	1.1285	0.1863	0.66	0.1185	1.0856	0.3663	0.9267	0.4677	1.3829	0.0008	0.0198
100107000_TGI_at	Nuak2	74137	0.4767	1.3916	0.0042	0.0287	0.4268	1.3442	0.0096	0.441	0.3676	1.2902	0.0242	0.2811	0.4795	1.3943	0.004	0.2262	0.5941	1.5095	0.0005	0.0137
100079761_TGI_at	Ddi2	68817	0.4761	1.3909	0.0023	0.0182	0.0909	1.065	0.5377	0.9278	0.2298	1.1727	0.1239	0.5681	-0.0072	-1.005	0.9611	0.9982	0.5133	1.4273	0.0011	0.0241
100110097_TGI_at	Snx5	69178	0.4687	1.3839	0.0009	0.0089	-0.1881	-1.1392	0.1579	0.7748	0.4026	1.3218	0.0037	0.0976	0.3159	1.2448	0.0202	0.4633	0.4614	1.3769	0.001	0.0231
100119359_TGI_at	Shc2	216148	0.4658	1.3811	0.0176	0.0845	0.2499	1.1892	0.1919	0.8105	0.4403	1.3569	0.0244	0.2811	0.2059	1.1534	0.2808	0.895	0.5435	1.4575	0.0062	0.0771
100083245_TGI_at	Atp8b1	54670	0.4649	1.3803	0.0071	0.0433	0.2228	1.167	0.182	0.7998	0.6386	1.5568	0.0004	0.0231	0.4862	1.4008	0.0051	0.253	0.4628	1.3782	0.0074	0.0855
100113165_TGI_at	Papss2	23972	0.463	1.3784	0.0006	0.0065	0.0793	1.0565	0.5279	0.9246	0.218	1.1631	0.0876	0.4944	0.1665	1.1224	0.1886	0.829	0.3844	1.3053	0.0036	0.0547
100100553_TGI_at			0.4627	1.3782	0.0055	0.0355	0.1585	1.1161	0.3212	0.8648	0.1242	1.0899	0.4358	0.845	0.246	1.1859	0.1267	0.7651	0.4867	1.4012	0.0036	0.0548
100092348_TGI_at	Camk2n1	66259	0.4622	1.3776	1.3481e-06	4.5591e-05	0.1367	1.0994	0.1021	0.7064	0.2341	1.1762	0.0066	0.1378	0.1837	1.1358	0.0301	0.521	0.3252	1.2528	0.0003	0.009
100092827_TGI_at	Aldoart1	353204	0.4575	1.3732	0.0023	0.0181	0.3274	1.2548	0.0248	0.5347	0.4228	1.3405	0.0045	0.1105	0.2947	1.2266	0.0422	0.5786	0.4124	1.3309	0.0054	0.0714
100079605_TGI_at	Fbxo44	230903	0.4564	1.3721	0.001	0.0096	-0.1069	-1.0769	0.4109	0.8918	-0.1831	-1.1353	0.1624	0.6275	0.0196	1.0137	0.8795	0.992	-0.368	-1.2906	0.0066	0.0804
100103519_TGI_at	Pdgfd	71785	0.4558	1.3716	0.0002	0.0023	0.138	1.1004	0.2165	0.8188	0.2115	1.1579	0.0614	0.43	-0.0771	-1.0549	0.487	0.9497	0.5051	1.4192	4.1143e-05	0.0023
100089024_TGI_at	Pigu	228812	0.4496	1.3656	1.6285e-05	0.0004	-0.082	-1.0585	0.3781	0.8823	0.1007	1.0723	0.2801	0.75	-0.0559	-1.0395	0.5473	0.9657	0.322	1.2501	0.0011	0.0246
100116350_TGI_at	Slc25a22	68267	0.446	1.3623	0.0116	0.0623	-0.0677	-1.0481	0.6903	0.9586	-0.1455	-1.1061	0.3937	0.8227	-0.0654	-1.0464	0.7004	0.9842	-0.696	-1.62	0.0002	0.0065
100120636_TGI_at	Timp4	110595	0.4443	1.3607	0.0059	0.0376	0.2476	1.1873	0.1133	0.7265	0.5366	1.4506	0.0011	0.0472	0.3888	1.3093	0.0149	0.4121	0.6858	1.6086	5.8391e-05	0.0029
100085592_TGI_at	Banp	53325	0.4436	1.36	0.0016	0.014	0.2931	1.2253	0.031	0.5623	0.4487	1.3648	0.0014	0.0549	0.2015	1.1499	0.1324	0.7702	0.6729	1.5943	7.4481e-06	0.0007
100081570_TGI_at			0.443	1.3595	0.0022	0.0177	-0.0134	-1.0094	0.9215	0.9887	0.4231	1.3408	0.0033	0.0905	0.119	1.086	0.385	0.9328	0.7582	1.6914	1.6371e-06	0.0002
100080413_TGI_at	Fas	14102	0.4412	1.3577	6.1043e-05	0.0011	-0.0188	-1.0131	0.8502	0.98	0.2137	1.1597	0.0363	0.3377	0.1768	1.1304	0.0808	0.6958	0.4523	1.3683	4.2742e-05	0.0024
100105637_TGI_at	Mical2	320878	0.4354	1.3523	0.0076	0.0452	-0.2774	-1.212	0.0809	0.69	-0.1484	-1.1083	0.3441	0.7939	-0.0813	-1.058	0.6028	0.9769	0.9435	1.9232	3.254e-07	7.1769e-05
100110203_TGI_at	Picalm	233489	0.4336	1.3506	0.0025	0.0193	0.1532	1.112	0.2608	0.838	0.2228	1.167	0.1049	0.5332	-0.0541	-1.0382	0.6891	0.9842	0.5133	1.4273	0.0004	0.0126
100083967_TGI_at	Klf6	23849	0.4256	1.3432	0.0022	0.0177	0.3304	1.2573	0.0151	0.485	0.2183	1.1633	0.1015	0.5266	0.1793	1.1324	0.1763	0.8198	0.5262	1.4401	0.0002	0.0079
100096224_TGI_at	Actr6	67019	0.4255	1.343	0.0016	0.0138	-0.0169	-1.0118	0.8937	0.9868	0.2	1.1487	0.1192	0.5591	0.0691	1.0491	0.5852	0.9733	0.4103	1.329	0.0022	0.0383
100119999_TGI_at			0.4236	1.3413	0.0001	0.0019	0.1482	1.1082	0.1465	0.7638	0.2027	1.1508	0.0495	0.3908	0.1565	1.1146	0.1257	0.7632	0.3855	1.3063	0.0004	0.012
100112227_TGI_at	C230096K16Rik	414098	0.4209	1.3388	0.0157	0.0777	-0.0791	-1.0564	0.6382	0.9503	0.2501	1.1893	0.142	0.598	0.0622	1.044	0.7116	0.9842	0.5264	1.4403	0.003	0.0483
100119736_TGI_at	Dhrs3	20148	0.4159	1.3341	5.2732e-06	0.0001	-0.0092	-1.0064	0.9083	0.9878	0.1474	1.1076	0.0708	0.4551	0.0359	1.0252	0.6537	0.9808	0.4651	1.3804	6.9984e-07	0.0001
100081906_TGI_at	Epha2	13836	0.4144	1.3327	0.0012	0.0109	0.1334	1.0968	0.2684	0.8397	0.0803	1.0573	0.5029	0.8764	0.1724	1.1269	0.1546	0.7983	0.3453	1.2704	0.0059	0.0746
100086899_TGI_at	Pvr	52118	0.414	1.3324	0.0012	0.0109	0.1952	1.1449	0.1076	0.7153	0.2095	1.1562	0.085	0.4893	0.0907	1.0649	0.4489	0.9428	0.3733	1.2953	0.0031	0.0487
100083748_TGI_at	4931406P16Rik	233103	0.4124	1.3309	1.9368e-05	0.0004	0.1349	1.098	0.122	0.7398	0.3384	1.2643	0.0003	0.02	0.1363	1.0991	0.1182	0.7533	0.4759	1.3908	1.7471e-06	0.0003
100103392_TGI_at	Dlst	78920	0.4106	1.3292	0.0037	0.0266	-0.1162	-1.0839	0.3893	0.8847	0.2028	1.1509	0.1366	0.5909	-0.1526	-1.1115	0.26	0.8839	-0.3924	-1.3125	0.0054	0.0712
100113891_TGI_at	Phf15	76901	0.4088	1.3276	0.0012	0.011	0.1224	1.0886	0.3028	0.8548	0.5059	1.42	9.9245e-05	0.0101	0.4453	1.3616	0.0005	0.0753	0.5428	1.4568	3.6969e-05	0.0022
100109400_TGI_at	Sash1	70097	0.408	1.3269	2.0507e-05	0.0004	0.163	1.1196	0.0615	0.6479	0.098	1.0703	0.2547	0.7275	0.0052	1.0036	0.9515	0.9982	0.2826	1.2164	0.0018	0.0339
100088144_TGI_at	Zbtb11	271377	0.4077	1.3265	1.1078e-05	0.0003	0.2183	1.1634	0.0106	0.4462	0.2505	1.1896	0.0037	0.0981	0.0427	1.03	0.6034	0.9769	0.3691	1.2915	5.0141e-05	0.0027
100109901_TGI_at	Adap2	216991	0.4063	1.3253	9.5697e-05	0.0015	0.0597	1.0423	0.5286	0.9246	0.2953	1.2271	0.0031	0.0871	0.2122	1.1584	0.0294	0.5193	0.4125	1.331	7.803e-05	0.0036
100088030_TGI_at	Med26	70625	0.4055	1.3246	0.002	0.0163	0.1214	1.0878	0.3281	0.8668	0.1764	1.13	0.158	0.6224	0.2842	1.2177	0.0256	0.5057	0.8486	1.8007	2.1513e-08	9.9208e-06
100107111_TGI_at	Sbf2	319934	0.4045	1.3236	0.0141	0.0717	-0.0252	-1.0176	0.8739	0.9827	0.0573	1.0405	0.718	0.9423	0.1244	1.0901	0.4346	0.9404	0.5797	1.4946	0.0007	0.0171
100084905_TGI_at	Slk	20874	0.4044	1.3236	0.0017	0.0148	-0.0082	-1.0057	0.946	0.9925	0.2482	1.1877	0.046	0.3778	0.0405	1.0285	0.7386	0.9872	0.4064	1.3254	0.0016	0.0319
100111219_TGI_at	C430045I18Rik	77656	0.401	1.3204	0.0003	0.0037	0.1006	1.0722	0.3263	0.8664	0.4623	1.3778	4.4856e-05	0.006	0.1817	1.1342	0.0802	0.6958	0.4114	1.33	0.0002	0.0074
100085341_TGI_at	Pdlim5	56376	0.4005	1.3199	0.004	0.0277	-0.0032	-1.0022	0.9808	0.9969	0.8062	1.7486	2.69e-07	0.0002	0.5874	1.5026	5.9144e-05	0.0201	0.658	1.5779	1.0684e-05	0.0009
100111725_TGI_at	Uhrf2	109113	0.3983	1.318	1.1073e-07	5.8056e-06	0.0035	1.0025	0.9549	0.9944	0.2285	1.1716	0.0007	0.0348	0.0993	1.0713	0.1173	0.7527	0.3867	1.3074	2.0443e-07	5.2509e-05
100110530_TGI_at	S100a10	20194	0.3969	1.3167	0.0054	0.0353	0.4333	1.3503	0.0026	0.329	0.4933	1.4077	0.0007	0.0367	0.4106	1.3292	0.0042	0.2316	0.5009	1.4151	0.0006	0.0162
100081786_TGI_at	1700022P22Rik	75558	0.3928	1.3129	0.0042	0.0289	0.3525	1.2768	0.0095	0.441	0.3237	1.2516	0.0165	0.2295	0.2272	1.1706	0.0869	0.7091	0.3691	1.2916	0.0068	0.0816
100089728_TGI_at	Spon1	233744	0.3923	1.3125	0.0012	0.011	0.1392	1.1013	0.2235	0.8243	0.1247	1.0903	0.2746	0.7436	0.213	1.1591	0.0657	0.6633	0.3854	1.3063	0.0014	0.029
100100359_TGI_at	Gadd45a	13197	0.391	1.3113	0.0122	0.0649	-0.0059	-1.0041	0.9684	0.9966	0.3958	1.3157	0.0113	0.1837	0.296	1.2277	0.0539	0.6189	0.4471	1.3633	0.0046	0.0645
100102171_TGI_at	Tle3	21887	0.3903	1.3107	0.0013	0.0119	0.1476	1.1077	0.1996	0.8141	0.5619	1.4762	1.2604e-05	0.0027	0.5157	1.4297	4.6169e-05	0.0184	0.5306	1.4446	3.043e-05	0.0019
100083461_TGI_at	Max	17187	0.3876	1.3082	3.8697e-06	0.0001	0.0941	1.0674	0.2028	0.8153	0.2257	1.1693	0.0035	0.0937	0.162	1.1188	0.0315	0.5289	0.4396	1.3562	3.7412e-07	7.9202e-05
100114260_TGI_at	Sdha	66945	0.3849	1.3057	0.0032	0.0234	-0.2209	-1.1655	0.0792	0.6882	0.1505	1.1099	0.2272	0.7032	-0.0919	-1.0658	0.4581	0.9452	-0.6974	-1.6216	1.222e-06	0.0002
100102021_TGI_at	Klf13	50794	0.3834	1.3044	0.0001	0.0019	0.1259	1.0912	0.1727	0.7922	0.4219	1.3397	3.4422e-05	0.0051	0.3514	1.2758	0.0004	0.0665	0.5575	1.4717	2.7013e-07	6.3688e-05
100109843_TGI_at	Lrrc8c	100604	0.3815	1.3027	0.001	0.0098	0.0532	1.0375	0.6247	0.9471	0.3793	1.3007	0.0011	0.0461	0.2136	1.1596	0.0543	0.6206	0.5732	1.4878	4.0338e-06	0.0004
100085970_TGI_at	Piwil2	57746	0.3784	1.2999	0.0171	0.0825	-0.0518	-1.0365	0.7356	0.9682	0.2733	1.2085	0.08	0.4775	0.1107	1.0798	0.471	0.9484	0.4749	1.3898	0.0033	0.0513
100103688_TGI_at	Thbd	21824	0.3773	1.2989	0.0026	0.0199	0.1864	1.138	0.1201	0.7362	0.4333	1.3503	0.0007	0.0345	0.0535	1.0378	0.6512	0.9807	0.9448	1.925	5.7726e-10	6.1649e-07
100092887_TGI_at	Rictor	78757	0.3771	1.2987	0.0006	0.0068	0.1664	1.1223	0.1106	0.722	0.2431	1.1836	0.0219	0.2667	0.1263	1.0915	0.223	0.8624	0.4068	1.3258	0.0003	0.0089
100096192_TGI_at	Anapc16	52717	0.376	1.2977	5.1522e-06	0.0001	0.0215	1.015	0.766	0.9713	0.0888	1.0635	0.2229	0.6996	0.0832	1.0594	0.2527	0.8832	0.3218	1.2499	5.7749e-05	0.0029
100088241_TGI_at	Jmjd1c	108829	0.3699	1.2923	0.0014	0.0125	-0.0545	-1.0385	0.6162	0.9453	0.1439	1.1049	0.1897	0.6651	-0.0516	-1.0364	0.6347	0.9793	0.3947	1.3147	0.0007	0.0176
100100526_TGI_at	Gpr146	80290	0.3668	1.2894	4.8223e-06	0.0001	0.0759	1.054	0.2825	0.8456	0.1357	1.0986	0.0585	0.42	-0.0086	-1.006	0.9019	0.9955	0.3318	1.2586	2.4174e-05	0.0016
100116264_TGI_at	Tspan5	56224	0.3629	1.286	0.0052	0.0343	0.0399	1.028	0.7475	0.9687	0.3302	1.2572	0.0105	0.1764	0.0894	1.0639	0.4719	0.9484	0.5896	1.5048	2.1918e-05	0.0015
100099462_TGI_at	Tnfrsf1b	21938	0.3616	1.2849	0.0207	0.0948	0.064	1.0453	0.6727	0.9568	0.34	1.2657	0.0291	0.3056	0.0581	1.0411	0.7012	0.9842	0.4783	1.3931	0.0028	0.0455
100116073_TGI_at	Ang	11727	0.3606	1.284	0.0034	0.0248	0.1545	1.1131	0.1905	0.8094	0.3392	1.2651	0.0056	0.1252	0.2117	1.158	0.0755	0.6886	0.5994	1.5151	6.6232e-06	0.0006
100102925_TGI_at			0.3576	1.2813	0.0004	0.0048	0.0139	1.0097	0.8818	0.9839	-0.0105	-1.0073	0.9102	0.9861	-0.0713	-1.0507	0.4473	0.9428	-0.312	-1.2414	0.0017	0.0325
100105844_TGI_at	Ripk1	19766	0.3572	1.2809	0.0141	0.0717	0.0138	1.0096	0.9213	0.9886	0.3504	1.2749	0.0159	0.2231	0.2944	1.2264	0.0406	0.5715	0.4753	1.3902	0.0015	0.0295
100108843_TGI_at	Dll4	54485	0.3565	1.2803	0.0033	0.0242	0.1541	1.1127	0.1848	0.8034	0.1816	1.1342	0.1196	0.5598	-0.0229	-1.016	0.8425	0.9909	-0.3443	-1.2695	0.0044	0.0626
100081916_TGI_at	Jmy	57748	0.3557	1.2796	0.0016	0.0138	0.0502	1.0354	0.6355	0.9495	0.2424	1.183	0.0262	0.2907	0.0881	1.063	0.4066	0.9358	0.4137	1.3321	0.0003	0.0099
100116393_TGI_at	1110034G24Rik	73747	0.3497	1.2743	6.367e-05	0.0011	0.0963	1.069	0.2269	0.8268	0.2488	1.1882	0.0029	0.0838	0.1094	1.0788	0.1711	0.8155	0.3434	1.2687	8.1809e-05	0.0037
100112809_TGI_at	Med13l	76199	0.3481	1.2729	1.2943e-05	0.0003	0.1247	1.0903	0.0832	0.69	0.1641	1.1205	0.0245	0.2811	-0.0151	-1.0105	0.8311	0.9905	0.2982	1.2296	0.0001	0.0049
100081558_TGI_at	Plxna2	18845	0.3475	1.2723	0.005	0.0329	0.2408	1.1817	0.046	0.6127	0.8421	1.7926	8.774e-09	1.1127e-05	0.4526	1.3685	0.0004	0.0669	0.8298	1.7774	1.2334e-08	6.764e-06
100097706_TGI_at	Atcay	16467	0.3361	1.2623	0.0078	0.0461	0.1447	1.1055	0.235	0.8317	0.2256	1.1693	0.0674	0.4487	0.093	1.0666	0.4429	0.9425	0.3452	1.2703	0.0064	0.0782
100109173_TGI_at	Clic4	29876	0.3157	1.2446	0.001	0.0095	0.1903	1.141	0.0384	0.5823	0.2319	1.1744	0.0127	0.1978	0.0995	1.0714	0.27	0.8902	0.4869	1.4014	2.43e-06	0.0003
100098405_TGI_at	Senp5	320213	0.313	1.2423	0.01	0.056	0.2115	1.1579	0.0754	0.6834	0.2781	1.2126	0.0211	0.2628	0.2033	1.1514	0.0869	0.7091	0.3934	1.3135	0.0015	0.0304
100102385_TGI_at	P4ha2	18452	0.306	1.2363	0.0004	0.0047	0.0172	1.012	0.8293	0.9772	0.2725	1.2079	0.0014	0.0543	0.1817	1.1342	0.0275	0.5138	0.3789	1.3003	2.3677e-05	0.0016
100106453_TGI_at	Lin7a	108030	0.3034	1.2341	0.0189	0.0889	-0.0255	-1.0178	0.8383	0.9783	0.5439	1.4579	8.0332e-05	0.0089	0.2644	1.2011	0.0393	0.5676	0.4226	1.3403	0.0015	0.0299
100113278_TGI_at	Ercc1	13870	0.2989	1.2302	2.7727e-05	0.0006	0.045	1.0317	0.4812	0.9141	0.2479	1.1875	0.0003	0.0222	0.1697	1.1248	0.0106	0.3574	0.4274	1.3448	3.7867e-08	1.5304e-05
100109852_TGI_at	Whsc1l1	234135	0.2988	1.2301	0.001	0.0098	0.1405	1.1023	0.1037	0.7105	0.4143	1.3327	1.5059e-05	0.0029	0.3093	1.2391	0.0007	0.0967	0.4689	1.384	1.8583e-06	0.0003
100111121_TGI_at	Mtap7d2	78283	0.2986	1.23	0.0036	0.026	0.055	1.0389	0.5731	0.9341	0.2229	1.1671	0.0265	0.2932	0.0284	1.0199	0.7705	0.9883	0.2978	1.2293	0.0037	0.0556
100079256_TGI_at	4933407C03Rik	74440	0.2968	1.2284	0.02	0.0924	0.0659	1.0467	0.5942	0.9374	0.1882	1.1393	0.1326	0.5852	0.1511	1.1104	0.2249	0.8652	0.4489	1.365	0.0007	0.0176
100093479_TGI_at	Rnase4	58809	0.2939	1.226	0.0047	0.0316	0.1714	1.1261	0.0889	0.6934	0.1188	1.0858	0.2341	0.7082	0.0736	1.0523	0.4587	0.9452	0.299	1.2303	0.0041	0.0596
100085833_TGI_at	C77734	97791	0.287	1.2201	0.0105	0.058	0.0881	1.063	0.4152	0.894	0.214	1.1599	0.0523	0.4011	0.1282	1.0929	0.2381	0.8722	0.3627	1.2858	0.0016	0.0308
100111054_TGI_at	4931406P16Rik	233103	0.2795	1.2138	7.3628e-05	0.0012	0.0188	1.0131	0.768	0.9714	0.19	1.1408	0.0046	0.1131	0.1456	1.1062	0.0268	0.5115	0.2961	1.2278	3.2352e-05	0.002
100106557_TGI_at	Sema4c	20353	0.2756	1.2105	0.0114	0.0614	-0.0587	-1.0415	0.5752	0.9346	0.1019	1.0732	0.3327	0.787	0.0855	1.061	0.4157	0.9368	0.3514	1.2758	0.0016	0.0311
100119937_TGI_at	Slc35e2	320541	0.2719	1.2074	0.0037	0.0266	-0.082	-1.0585	0.3595	0.8775	0.3571	1.2808	0.0002	0.0173	0.1569	1.1149	0.0834	0.7031	0.4373	1.3541	1.3442e-05	0.0011
100115701_TGI_at	Zfp410	52708	0.2655	1.2021	0.0009	0.0089	0.0335	1.0235	0.654	0.9531	0.2995	1.2307	0.0002	0.0172	0.1253	1.0907	0.0986	0.7273	0.3209	1.2491	9.4253e-05	0.0041
100117848_TGI_at	Ifngr1	15979	0.264	1.2008	0.0129	0.0676	0.0546	1.0386	0.5937	0.9374	0.1081	1.0778	0.2932	0.7587	0.1754	1.1293	0.0915	0.7165	0.3859	1.3067	0.0005	0.0131
100101484_TGI_at	Kcnj8	16523	-0.2635	-1.2004	0.0129	0.0678	0.0553	1.0391	0.5887	0.9367	-0.3724	-1.2945	0.0007	0.0352	-0.2436	-1.184	0.0209	0.4704	-0.5487	-1.4628	2.9637e-06	0.0004
100112887_TGI_at	Padi2	18600	-0.2649	-1.2015	0.0113	0.0613	-0.0686	-1.0487	0.4964	0.9183	-0.1077	-1.0775	0.2875	0.756	-0.0289	-1.0203	0.7736	0.9883	-0.3913	-1.3116	0.0003	0.0103
100079709_TGI_at	Rhbdl1	214951	-0.2679	-1.2041	0.0082	0.0481	-0.2223	-1.1666	0.0263	0.5372	-0.1191	-1.0861	0.2238	0.701	-0.1079	-1.0776	0.2699	0.8902	-0.3227	-1.2507	0.0018	0.0331
100093331_TGI_at	Pdzd11	72621	-0.2717	-1.2072	1.0502e-05	0.0002	-0.1666	-1.1224	0.0037	0.3775	-0.2021	-1.1504	0.0006	0.0313	-0.1277	-1.0925	0.0232	0.4892	-0.2647	-1.2014	1.5899e-05	0.0012
100109579_TGI_at	A430103D13Rik	77775	-0.2752	-1.2102	0.0162	0.0794	-0.1501	-1.1096	0.1789	0.7978	-0.1473	-1.1075	0.1868	0.6608	-0.0928	-1.0664	0.4029	0.9355	-0.5759	-1.4906	5.0347e-06	0.0005
100120342_TGI_at	Tiprl	226591	-0.2754	-1.2103	0.0039	0.0272	-0.0861	-1.0615	0.344	0.8709	-0.1553	-1.1136	0.0917	0.5054	0.0234	1.0163	0.7963	0.9899	-0.3075	-1.2376	0.0014	0.0291
100089564_TGI_at	Ppcs	106564	-0.2815	-1.2154	0.0042	0.029	-0.2239	-1.1679	0.0205	0.5079	-0.1723	-1.1269	0.0708	0.4551	-0.0665	-1.0472	0.4782	0.9493	-0.3843	-1.3052	0.0002	0.0063
100089526_TGI_at	9630033F20Rik	319801	-0.2858	-1.2191	0.0103	0.0572	0.1329	1.0965	0.2187	0.821	0.1	1.0718	0.3527	0.7991	0.1141	1.0823	0.2898	0.9016	-0.4217	-1.3395	0.0003	0.0093
100109862_TGI_at	Gimap1	16205	-0.2864	-1.2196	0.0048	0.0318	-0.1141	-1.0823	0.2409	0.8333	-0.3137	-1.2429	0.0022	0.0708	-0.3463	-1.2713	0.0008	0.1053	-0.3958	-1.3156	0.0002	0.0065
100108252_TGI_at	Rasl2-9-ps	19428	-0.2869	-1.2201	0.0144	0.073	-0.1729	-1.1273	0.1313	0.7499	-0.226	-1.1696	0.0507	0.3955	-0.1177	-1.085	0.3006	0.9062	-0.4671	-1.3824	0.0002	0.006
100111317_TGI_at	Fli1	14247	-0.2873	-1.2203	0.0043	0.0294	0.0215	1.015	0.8218	0.9772	-0.2077	-1.1549	0.0346	0.331	-0.1833	-1.1355	0.0607	0.6498	-0.4605	-1.3761	1.8354e-05	0.0013
100111607_TGI_at	2810414N06Rik	71815	-0.2895	-1.2222	0.0023	0.0181	-0.1721	-1.1267	0.0596	0.642	-0.1692	-1.1244	0.0639	0.4378	-0.0826	-1.0589	0.3579	0.9246	-0.2684	-1.2045	0.0043	0.0619
100104445_TGI_at	Gabbr1	54393	-0.2916	-1.224	0.0086	0.0497	0.0167	1.0116	0.8751	0.9827	-0.2128	-1.1589	0.0505	0.3948	0.0058	1.004	0.9565	0.9982	-0.3268	-1.2542	0.0035	0.0538
100083156_TGI_at	Spred2	114716	-0.2922	-1.2245	0.0145	0.0732	-0.0866	-1.0618	0.4536	0.9058	-0.2725	-1.2079	0.022	0.2668	-0.259	-1.1966	0.029	0.5193	-0.3494	-1.274	0.004	0.0582
100101022_TGI_at	Chd2	244059	-0.2923	-1.2246	0.0007	0.0072	-0.0402	-1.0282	0.6163	0.9453	-0.3334	-1.26	0.0001	0.0126	-0.2695	-1.2054	0.0016	0.1463	-0.2985	-1.2298	0.0005	0.0146
100110857_TGI_at	Lrrc56	70552	-0.296	-1.2277	0.0067	0.0411	-0.1762	-1.1299	0.0963	0.7017	-0.157	-1.115	0.137	0.5913	-0.163	-1.1196	0.1232	0.7612	-0.3101	-1.2398	0.0046	0.0646
100118368_TGI_at	Mterfd3	74238	-0.2978	-1.2292	0.0019	0.0156	-0.0275	-1.0193	0.7599	0.9701	-0.2443	-1.1845	0.0093	0.1668	-0.101	-1.0725	0.2661	0.8873	-0.2932	-1.2254	0.0022	0.0377
100106227_TGI_at	Abcb1a	18671	-0.2997	-1.2309	0.02	0.0923	0.0936	1.067	0.4539	0.9058	-0.2847	-1.2182	0.0266	0.2935	-0.2702	-1.206	0.0349	0.5478	-0.4548	-1.3706	0.0007	0.0172
100118846_TGI_at	Yes1	22612	-0.3029	-1.2336	0.0166	0.081	0.0334	1.0234	0.7846	0.9737	-0.0857	-1.0612	0.4839	0.8699	-0.1308	-1.0949	0.2871	0.9	-0.4457	-1.362	0.0007	0.0172
100115688_TGI_at	Mphosph6	68533	-0.3037	-1.2343	0.0012	0.0107	-0.0114	-1.0079	0.8964	0.9871	-0.0792	-1.0564	0.3674	0.807	0.1241	1.0898	0.161	0.8048	-0.3885	-1.309	6.0553e-05	0.003
100115808_TGI_at	Pias3	229615	-0.3038	-1.2344	0.0013	0.0115	-0.0938	-1.0672	0.2912	0.8522	-0.1829	-1.1352	0.0433	0.3699	-0.258	-1.1958	0.0054	0.2587	-0.2724	-1.2078	0.0034	0.0528
100103785_TGI_at	Ift46	76568	-0.3077	-1.2377	3.7503e-05	0.0007	-0.175	-1.129	0.012	0.4563	-0.2478	-1.1874	0.0006	0.0322	-0.1608	-1.1179	0.0203	0.4633	-0.3209	-1.2491	1.9938e-05	0.0014
100104777_TGI_at	Cdc42ep3	260409	-0.309	-1.2388	6.3801e-05	0.0011	0.0776	1.0552	0.27	0.8397	-0.0558	-1.0394	0.4258	0.8414	-0.0889	-1.0636	0.2072	0.8494	-0.265	-1.2016	0.0004	0.0126
100086402_TGI_at	Haus4	219072	-0.3092	-1.239	0.0021	0.0172	-0.089	-1.0636	0.3508	0.8724	-0.168	-1.1235	0.082	0.4827	-0.162	-1.1188	0.0932	0.7172	-0.3779	-1.2994	0.0003	0.0084
100087966_TGI_at	Jam3	83964	-0.3101	-1.2398	0.0017	0.0146	-0.1328	-1.0964	0.158	0.7748	-0.1634	-1.1199	0.0844	0.4881	-0.2006	-1.1492	0.0357	0.5486	-0.4414	-1.3579	2.2734e-05	0.0015
100097407_TGI_at	Dtwd1	69185	-0.3106	-1.2402	0.0015	0.013	-0.1793	-1.1323	0.0556	0.6355	-0.2168	-1.1621	0.0219	0.2668	-0.0318	-1.0223	0.729	0.9851	-0.2719	-1.2074	0.0047	0.0654
100093347_TGI_at	Mylip	218203	-0.3129	-1.2422	0.0018	0.0154	-0.1342	-1.0975	0.1604	0.7773	-0.7172	-1.644	2.0643e-09	3.6123e-06	-0.5841	-1.4991	2.0689e-07	0.0004	-0.8561	-1.8101	2.0171e-11	1.0232e-07
100081150_TGI_at	Abcb9	56325	-0.3133	-1.2425	0.0012	0.0109	-0.1318	-1.0957	0.1497	0.7687	-0.1769	-1.1304	0.0556	0.4107	-0.1397	-1.1017	0.1275	0.7655	-0.2706	-1.2063	0.0044	0.0626
100118268_TGI_at	E130110O22Rik	330780	-0.3136	-1.2428	0.0145	0.0732	-0.2658	-1.2023	0.0362	0.5796	-0.2685	-1.2045	0.0345	0.331	-0.286	-1.2192	0.0249	0.5014	-0.4943	-1.4086	0.0002	0.0082
100096545_TGI_at	Lsm7	66094	-0.315	-1.244	3.3733e-06	9.9777e-05	-0.1094	-1.0788	0.0694	0.6671	-0.1203	-1.087	0.0466	0.3794	-0.0577	-1.0408	0.3311	0.9167	-0.286	-1.2193	1.6641e-05	0.0012
100105247_TGI_at	Alad	17025	-0.3166	-1.2454	0.0001	0.0021	-0.0613	-1.0434	0.4222	0.8975	-0.1727	-1.1271	0.0277	0.2975	-0.1007	-1.0723	0.1903	0.8299	-0.2908	-1.2233	0.0004	0.012
100109150_TGI_at	Serinc5	218442	-0.3168	-1.2456	0.0103	0.0571	-0.0473	-1.0333	0.6905	0.9586	-0.3309	-1.2578	0.0076	0.1487	-0.0845	-1.0603	0.4772	0.9493	-0.5293	-1.4433	5.6513e-05	0.0029
100082327_TGI_at	Hemk1	69536	-0.3194	-1.2478	0.0021	0.0169	-0.3832	-1.3043	0.0003	0.1754	-0.2886	-1.2214	0.0049	0.1157	-0.1435	-1.1046	0.1469	0.7917	-0.4295	-1.3467	6.9816e-05	0.0033
100118831_TGI_at	2210404J11Rik	381062	-0.3199	-1.2483	0.0003	0.0036	-0.3109	-1.2405	0.0004	0.2049	-0.4695	-1.3847	7.8876e-07	0.0004	-0.2774	-1.212	0.0014	0.1355	-0.3267	-1.2541	0.0002	0.0078
100090182_TGI_at	Dido1	23856	-0.3221	-1.2501	0.0031	0.0232	-0.1758	-1.1296	0.094	0.6986	-0.1867	-1.1382	0.076	0.4688	-0.1112	-1.0801	0.2846	0.8981	-0.3811	-1.3023	0.0006	0.0159
100109621_TGI_at	Plscr4	235527	-0.3281	-1.2554	0.0132	0.0686	-0.078	-1.0555	0.5413	0.9278	-0.383	-1.304	0.0043	0.1075	-0.322	-1.2501	0.0148	0.412	-0.4429	-1.3594	0.0011	0.0246
100121407_TGI_at	Efnb2	13642	-0.3304	-1.2574	0.0144	0.0728	-0.2319	-1.1744	0.0802	0.6891	-0.6006	-1.5163	3.4663e-05	0.0051	-0.5515	-1.4656	0.0001	0.03	-0.619	-1.5358	2.2017e-05	0.0015
100116711_TGI_at	Id4	15904	-0.3307	-1.2576	0.0104	0.0575	-0.1627	-1.1194	0.1937	0.8115	-0.3876	-1.3082	0.0031	0.0862	-0.367	-1.2897	0.0048	0.2494	-0.7177	-1.6445	7.6175e-07	0.0001
100109794_TGI_at	Gmnn	57441	-0.334	-1.2605	0.0187	0.0882	-0.1275	-1.0924	0.3556	0.8755	-0.2077	-1.1548	0.1355	0.5895	0.0039	1.0027	0.9772	0.9983	-0.411	-1.3296	0.0044	0.0626
100119054_TGI_at	A730059M13Rik	319543	-0.3343	-1.2607	0.0098	0.055	-0.2973	-1.2288	0.0205	0.5079	-0.5009	-1.4151	0.0002	0.0164	-0.3576	-1.2813	0.006	0.2759	-0.3509	-1.2753	0.0069	0.0826
100087751_TGI_at	Stat5a	20850	-0.3369	-1.263	0.0002	0.0024	-0.1971	-1.1464	0.0204	0.5079	-0.2929	-1.2251	0.0009	0.0409	-0.1318	-1.0956	0.1143	0.7524	-0.2721	-1.2076	0.0018	0.0339
100113833_TGI_at	Frmd4a	209630	-0.3385	-1.2644	0.0084	0.0491	0.0354	1.0248	0.7738	0.9721	0.3459	1.271	0.0072	0.1439	0.2085	1.1555	0.0958	0.7222	0.3374	1.2635	0.0086	0.0938
100100102_TGI_at	Cox7b	66142	-0.3393	-1.2652	0.0006	0.0067	-0.2756	-1.2105	0.0045	0.3775	-0.2579	-1.1957	0.0075	0.1475	-0.2009	-1.1494	0.034	0.5437	-0.3657	-1.2885	0.0003	0.0088
100097741_TGI_at	Smyd4	319822	-0.3399	-1.2657	0.0096	0.0543	-0.2682	-1.2043	0.0381	0.5822	-0.3758	-1.2976	0.0045	0.1118	-0.1168	-1.0844	0.356	0.9246	-0.4721	-1.3872	0.0005	0.014
100104256_TGI_at	Hist1h1c	50708	-0.3406	-1.2663	8.3583e-05	0.0014	-0.1468	-1.1071	0.067	0.6608	-0.248	-1.1876	0.0028	0.0822	-0.0464	-1.0327	0.5548	0.9681	-0.3383	-1.2643	9.154e-05	0.004
100091824_TGI_at	Palmd	114301	-0.3422	-1.2677	0.0003	0.0038	-0.1355	-1.0985	0.1264	0.7443	-0.2281	-1.1713	0.0121	0.1927	-0.2187	-1.1637	0.0158	0.4201	-0.3043	-1.2348	0.0011	0.0243
100106506_TGI_at	Zbtb25	109929	-0.3424	-1.2678	0.0063	0.0395	-0.0692	-1.0491	0.564	0.9328	-0.1162	-1.0838	0.3346	0.7886	0.0239	1.0167	0.8418	0.9909	-0.375	-1.2968	0.003	0.0482
100121012_TGI_at	Fryl	72313	-0.3436	-1.2689	4.4152e-05	0.0008	-0.0695	-1.0494	0.3607	0.8775	-0.1879	-1.1391	0.0166	0.2295	-0.1382	-1.1005	0.0734	0.6816	-0.3372	-1.2633	5.7785e-05	0.0029
100105894_TGI_at	Gpam	14732	-0.3482	-1.273	2.0345e-07	9.6227e-06	-0.0799	-1.0569	0.1606	0.7775	-0.1504	-1.1099	0.0102	0.1746	-0.0591	-1.0418	0.2963	0.9042	-0.3068	-1.237	2.2897e-06	0.0003
100098023_TGI_at	Pdk1	228026	-0.3492	-1.2738	0.0092	0.0523	-0.2041	-1.152	0.1177	0.7328	-0.2641	-1.2008	0.045	0.3758	-0.3043	-1.2348	0.0219	0.4806	-0.3566	-1.2804	0.0079	0.0896
100096039_TGI_at	Tab1	66513	-0.3522	-1.2765	0.0004	0.0047	-0.2389	-1.1801	0.0125	0.4597	-0.3136	-1.2428	0.0014	0.0542	-0.1899	-1.1407	0.0442	0.5862	-0.3339	-1.2605	0.0007	0.0179
100087203_TGI_at			-0.354	-1.2781	0.0164	0.0802	-0.062	-1.0439	0.6632	0.9557	-0.4659	-1.3812	0.002	0.0679	-0.1502	-1.1097	0.2946	0.903	-0.5109	-1.4249	0.0008	0.0196
100081370_TGI_at	Erbb3	13867	-0.3542	-1.2783	0.0187	0.0881	-0.2993	-1.2306	0.0449	0.6107	-0.2788	-1.2132	0.0609	0.4283	-0.1189	-1.0859	0.416	0.9368	-0.47	-1.3851	0.0023	0.0397
100097589_TGI_at	Gstt3	103140	-0.3559	-1.2798	0.0016	0.0141	-0.1308	-1.0949	0.2216	0.8227	-0.386	-1.3068	0.0007	0.0356	-0.2459	-1.1858	0.0247	0.5002	-0.4739	-1.3889	5.5907e-05	0.0029
100102017_TGI_at	Bcl7a	77045	-0.3561	-1.2799	0.0035	0.0252	-0.1671	-1.1228	0.1536	0.7722	-0.2656	-1.2022	0.0259	0.2899	-0.166	-1.1219	0.1563	0.7999	-0.4262	-1.3437	0.0006	0.016
100100459_TGI_at	Mon1b	270096	-0.3565	-1.2803	0.0178	0.0851	-0.0411	-1.0289	0.7771	0.9728	-0.2838	-1.2174	0.0561	0.4124	-0.0552	-1.039	0.7041	0.9842	-0.4268	-1.3443	0.0051	0.0686
100095634_TGI_at	Znrf3	407821	-0.3566	-1.2804	0.0031	0.0229	-0.0013	-1.0009	0.9909	0.9985	-0.0958	-1.0686	0.4028	0.83	-0.147	-1.1073	0.2016	0.8438	-0.3536	-1.2777	0.0033	0.0513
100092069_TGI_at	Cntrob	216846	-0.3579	-1.2816	0.0007	0.0074	-0.101	-1.0725	0.3074	0.8574	-0.0651	-1.0461	0.5093	0.8795	0.003	1.0021	0.9754	0.9982	-0.2688	-1.2048	0.0088	0.095
100093161_TGI_at	2310010M20Rik	69576	-0.3588	-1.2824	0.001	0.0099	-0.1846	-1.1365	0.0764	0.6838	-0.2112	-1.1576	0.0438	0.3717	-0.0863	-1.0616	0.4006	0.9355	-0.3722	-1.2943	0.0007	0.0175
100106997_TGI_at			-0.3626	-1.2857	0.0085	0.0495	-0.1258	-1.0911	0.3435	0.8709	-0.4237	-1.3414	0.0024	0.0753	-0.412	-1.3306	0.0031	0.2053	-0.6086	-1.5248	3.5615e-05	0.0021
100097429_TGI_at	Nfib	18028	-0.3635	-1.2866	0.0055	0.0356	-0.5237	-1.4376	0.0001	0.1475	-0.3991	-1.3187	0.0025	0.0766	-0.5325	-1.4465	0.0001	0.028	-0.7128	-1.6389	9.8999e-07	0.0002
100088237_TGI_at	BC021785	215928	-0.3636	-1.2866	0.0089	0.0512	-0.3206	-1.2489	0.0199	0.5079	-0.2973	-1.2288	0.0302	0.3096	-0.124	-1.0897	0.3544	0.9246	-0.4173	-1.3354	0.003	0.0482
100096929_TGI_at	Khdrbs3	13992	-0.3671	-1.2898	0.0195	0.0906	-0.1802	-1.133	0.2396	0.8332	-0.2866	-1.2198	0.0647	0.44	-0.1399	-1.1018	0.3597	0.925	-0.4698	-1.3849	0.0034	0.0523
100080688_TGI_at	Fam198b	68659	-0.3674	-1.29	0.0001	0.0019	-0.2063	-1.1537	0.0223	0.52	-0.4942	-1.4085	1.1962e-06	0.0005	-0.3933	-1.3134	5.0402e-05	0.0193	-0.3763	-1.298	9.3293e-05	0.004
100113347_TGI_at	Ddx26b	236790	-0.3685	-1.291	0.0011	0.0105	-0.2785	-1.2129	0.0114	0.4549	-0.3085	-1.2384	0.0055	0.1235	-0.3487	-1.2734	0.0019	0.164	-0.4606	-1.3761	8.0428e-05	0.0036
100097763_TGI_at	5031425F14Rik	319684	-0.3691	-1.2915	0.0098	0.0552	-0.4429	-1.3593	0.0023	0.3221	-0.2936	-1.2257	0.0372	0.3417	-0.2551	-1.1934	0.0685	0.6665	-0.3779	-1.2995	0.0083	0.0918
100080991_TGI_at	Fem1c	240263	-0.3692	-1.2917	0.0003	0.0037	-0.01	-1.007	0.9151	0.9884	-0.0439	-1.0309	0.6407	0.9243	-0.0756	-1.0538	0.423	0.9369	-0.477	-1.3919	7.8942e-06	0.0007
100117087_TGI_at	Dclre1a	55947	-0.3694	-1.2918	0.0008	0.0081	-0.3987	-1.3183	0.0003	0.1828	-0.3393	-1.2651	0.0019	0.0646	-0.176	-1.1297	0.0919	0.7172	-0.311	-1.2405	0.004	0.0587
100096410_TGI_at	Rbp1	19659	-0.3705	-1.2928	0.0012	0.011	-0.1417	-1.1032	0.19	0.8094	-0.2175	-1.1627	0.0472	0.3828	-0.1375	-1.1	0.2031	0.8453	-0.3402	-1.266	0.0026	0.0437
100120073_TGI_at	Lysmd1	217779	-0.3715	-1.2937	6.5529e-06	0.0002	-0.09	-1.0644	0.2179	0.8192	-0.1887	-1.1397	0.0122	0.1931	-0.0806	-1.0574	0.269	0.8893	-0.3812	-1.3024	4.2421e-06	0.0005
100115670_TGI_at	Vti1a	53611	-0.3752	-1.2971	0.003	0.0226	-0.1455	-1.1061	0.2284	0.8274	-0.3673	-1.29	0.0036	0.096	-0.2615	-1.1987	0.0336	0.5405	-0.3539	-1.278	0.0049	0.0668
100082653_TGI_at	Slc50a1	19729	-0.3755	-1.2972	6.0538e-08	3.5197e-06	-0.2173	-1.1626	0.0004	0.208	-0.2418	-1.1825	0.0001	0.0113	-0.1391	-1.1012	0.0189	0.4492	-0.3667	-1.2894	9.9849e-08	3.0698e-05
100097934_TGI_at	Clasp1	76707	-0.3755	-1.2973	0.0003	0.0038	-0.3268	-1.2542	0.0014	0.2953	-0.0681	-1.0484	0.4783	0.866	-0.0539	-1.0381	0.5742	0.9704	-0.3972	-1.317	0.0002	0.0058
100085926_TGI_at	Nudt7	67528	-0.3787	-1.3001	0.0127	0.0668	-0.0662	-1.047	0.6509	0.9524	-0.2725	-1.2079	0.0679	0.4491	-0.2496	-1.1889	0.0933	0.7172	-0.6823	-1.6047	2.9638e-05	0.0019
100119216_TGI_at	Cirbp	12696	-0.3803	-1.3016	2.0045e-05	0.0004	-0.1737	-1.1279	0.0335	0.5755	-0.3768	-1.2985	2.3078e-05	0.004	-0.1325	-1.0962	0.1007	0.7308	-0.4602	-1.3757	7.5389e-07	0.0001
100105375_TGI_at	2810013P06Rik	67206	-0.383	-1.3041	0.0004	0.005	-0.2415	-1.1822	0.0204	0.5079	-0.2982	-1.2296	0.0048	0.1153	-0.2878	-1.2207	0.0064	0.2834	-0.3318	-1.2586	0.0019	0.035
100116320_TGI_at	Zfp710	209225	-0.3835	-1.3045	0.0006	0.0061	-0.0976	-1.07	0.3456	0.8715	-0.0257	-1.018	0.8027	0.9629	0.0259	1.0181	0.8017	0.99	-0.2893	-1.2221	0.0072	0.0849
100086544_TGI_at	2610019N06Rik	66299	-0.3847	-1.3056	0.0006	0.0067	-0.2136	-1.1596	0.0462	0.6132	-0.2231	-1.1672	0.0377	0.3447	-0.0166	-1.0116	0.8741	0.9912	-0.3086	-1.2385	0.0049	0.0671
100104053_TGI_at	Sec22a	317717	-0.3857	-1.3065	1.2861e-05	0.0003	-0.1273	-1.0922	0.1096	0.7201	-0.1913	-1.1418	0.0182	0.2441	-0.0726	-1.0516	0.3563	0.9246	-0.2789	-1.2133	0.0009	0.0207
100095106_TGI_at	Traf4	22032	-0.3865	-1.3072	0.0001	0.002	-0.213	-1.1591	0.0254	0.5356	-0.3485	-1.2732	0.0005	0.0279	-0.2084	-1.1554	0.0285	0.5193	-0.2765	-1.2113	0.0044	0.0626
100099480_TGI_at	Hpdl	242642	-0.3894	-1.3098	0.009	0.0518	-0.1822	-1.1346	0.2068	0.817	-0.2636	-1.2005	0.0707	0.4551	-0.212	-1.1583	0.1432	0.7865	-0.6093	-1.5255	0.0001	0.0044
100103370_TGI_at	Lrp12	239393	-0.3899	-1.3103	0.0005	0.0054	-0.1083	-1.078	0.2975	0.8531	-0.2358	-1.1776	0.0268	0.2939	-0.2114	-1.1578	0.0459	0.5941	-0.3214	-1.2495	0.0032	0.0502
100102268_TGI_at	Hmgb3	15354	-0.3908	-1.3111	0.0052	0.0338	-0.2362	-1.1779	0.0814	0.69	-0.3952	-1.3151	0.0047	0.1141	-0.1059	-1.0761	0.4279	0.9383	-0.4869	-1.4014	0.0007	0.0169
100104512_TGI_at	Tprn	97031	-0.3911	-1.3114	0.0073	0.0443	-0.1599	-1.1172	0.2554	0.8366	-0.1088	-1.0783	0.4372	0.8456	-0.1131	-1.0816	0.4192	0.9368	0.4105	1.3291	0.0051	0.0678
100082838_TGI_at	Rgmb	68799	-0.3919	-1.3121	4.4422e-05	0.0008	-0.1473	-1.1075	0.0935	0.6981	-0.2931	-1.2252	0.0014	0.0551	-0.1748	-1.1288	0.048	0.6031	-0.3907	-1.311	4.6405e-05	0.0025
100105734_TGI_at	Cstf3	228410	-0.3932	-1.3133	0.0038	0.0266	-0.1594	-1.1168	0.2199	0.8218	-0.1589	-1.1164	0.2213	0.6982	-0.3832	-1.3043	0.0046	0.2438	-0.4647	-1.38	0.0008	0.0187
100119879_TGI_at	Wdyhv1	76773	-0.4015	-1.3209	0.0019	0.0161	-0.357	-1.2807	0.0053	0.3855	-0.1875	-1.1388	0.1297	0.5792	-0.2593	-1.1969	0.0385	0.5622	-0.4366	-1.3534	0.0008	0.02
100090131_TGI_at	4932415G12Rik	67723	-0.4029	-1.3222	0.0102	0.0565	-0.5851	-1.5001	0.0003	0.1828	-0.3515	-1.2758	0.0237	0.2774	-0.2508	-1.1898	0.1012	0.7318	-0.5193	-1.4333	0.0012	0.026
100103386_TGI_at	Mecom	14013	-0.4038	-1.323	0.0002	0.0028	-0.2412	-1.182	0.0196	0.5079	-0.4254	-1.3429	0.0001	0.0106	-0.4888	-1.4032	1.4426e-05	0.0081	-0.6007	-1.5164	3.6911e-07	7.9202e-05
100102015_TGI_at	Syncrip	56403	-0.4041	-1.3233	0.0003	0.0037	-0.2037	-1.1517	0.0525	0.6282	-0.3916	-1.3118	0.0004	0.0259	0.1355	1.0985	0.1914	0.8319	-0.3079	-1.2379	0.0044	0.0621
100097603_TGI_at	Tcf4	21413	-0.4077	-1.3266	0.0003	0.0033	-0.0963	-1.069	0.3501	0.8724	-0.2804	-1.2145	0.0087	0.1609	-0.2598	-1.1973	0.0146	0.4108	-0.3475	-1.2723	0.0015	0.0295
100106378_TGI_at	Nrp1	18186	-0.4082	-1.327	0.0012	0.0113	0.0716	1.0508	0.546	0.9278	-0.2439	-1.1842	0.0443	0.373	-0.2974	-1.2289	0.0153	0.4168	-0.4648	-1.3801	0.0003	0.0095
100086262_TGI_at	Psip1	101739	-0.411	-1.3296	0.0016	0.014	-0.1082	-1.0779	0.379	0.8823	-0.3042	-1.2348	0.0165	0.2293	-0.0287	-1.0201	0.8146	0.9905	-0.3338	-1.2604	0.009	0.0958
100117924_TGI_at	6230424C14Rik	67786	-0.4127	-1.3311	0.0002	0.003	-0.0277	-1.0194	0.7872	0.9737	-0.2728	-1.2082	0.0107	0.1787	-0.1071	-1.0771	0.3001	0.9056	-0.4378	-1.3545	0.0001	0.0044
100095700_TGI_at	Rcl1	59028	-0.4166	-1.3348	0.003	0.0227	-0.0898	-1.0642	0.5005	0.9192	-0.1738	-1.128	0.1959	0.6719	-0.0354	-1.0249	0.7899	0.989	-0.4911	-1.4055	0.0006	0.0159
100085376_TGI_at	C130089O13Rik	399628	-0.4168	-1.335	0.0222	0.0996	-0.4757	-1.3906	0.0097	0.441	-0.3178	-1.2465	0.0772	0.472	-0.3315	-1.2583	0.0658	0.6633	-0.5895	-1.5048	0.0017	0.0322
100079302_TGI_at	Tssc4	56844	-0.4177	-1.3358	0.0005	0.0052	-0.1823	-1.1347	0.1037	0.7105	-0.1108	-1.0798	0.3177	0.7771	-0.011	-1.0077	0.9202	0.9962	-0.3028	-1.2336	0.0085	0.0928
100104247_TGI_at	Hoxc11	109663	-0.4179	-1.336	0.0002	0.0027	-0.1328	-1.0964	0.2009	0.8141	-0.3546	-1.2786	0.0012	0.0508	-0.225	-1.1687	0.0333	0.5396	-0.4703	-1.3854	3.9715e-05	0.0022
100095762_TGI_at	Nrp1	18186	-0.4186	-1.3366	2.1083e-05	0.0004	0.0621	1.044	0.48	0.9139	-0.1667	-1.1225	0.0628	0.4345	-0.2126	-1.1588	0.0191	0.4529	-0.4005	-1.32	4.0786e-05	0.0023
100083572_TGI_at	Zfp3	193043	-0.4187	-1.3368	9.4175e-07	3.3881e-05	-0.1494	-1.1091	0.0462	0.6132	-0.2988	-1.2301	0.0002	0.0143	-0.1786	-1.1317	0.0183	0.443	-0.312	-1.2414	0.0001	0.0044
100087287_TGI_at	Alg6	320438	-0.4195	-1.3375	0.0001	0.0019	-0.162	-1.1189	0.1107	0.722	-0.32	-1.2483	0.0025	0.0766	-0.0921	-1.0659	0.3596	0.925	-0.3996	-1.3192	0.0002	0.0082
100117815_TGI_at			-0.4221	-1.3399	1.546e-08	1.1164e-06	-0.0376	-1.0264	0.5357	0.9266	-0.1711	-1.1259	0.0069	0.1402	-0.066	-1.0468	0.2785	0.895	-0.2692	-1.2051	5.9313e-05	0.0029
100080023_TGI_at	Hes6	55927	-0.4229	-1.3406	6.1331e-06	0.0002	-0.1602	-1.1174	0.0563	0.6385	-0.2724	-1.2078	0.0018	0.0628	-0.1058	-1.0761	0.2018	0.8438	-0.2717	-1.2072	0.0018	0.0339
100082594_TGI_at			-0.426	-1.3435	0.0073	0.0441	-0.4091	-1.3279	0.0097	0.441	-0.1693	-1.1245	0.2684	0.7392	-0.3484	-1.2731	0.026	0.51	-0.5082	-1.4222	0.0017	0.032
100105265_TGI_at	Zeb2	24136	-0.4264	-1.3438	0.0014	0.0128	-0.1022	-1.0734	0.4172	0.8955	-0.3526	-1.2769	0.0072	0.1441	-0.0461	-1.0324	0.7138	0.9842	-0.3419	-1.2674	0.009	0.0962
100082875_TGI_at	4930420K17Rik	652925	-0.4278	-1.3452	0.0018	0.0149	-0.1671	-1.1228	0.1982	0.8135	-0.246	-1.1859	0.0612	0.4298	-0.1887	-1.1398	0.1473	0.792	-0.3812	-1.3024	0.0048	0.0659
100104034_TGI_at	Nrp1	18186	-0.4281	-1.3455	0.0041	0.0284	-0.024	-1.0168	0.8656	0.9819	-0.0957	-1.0686	0.5005	0.8753	-0.0721	-1.0512	0.6113	0.9769	-0.5206	-1.4346	0.0006	0.0163
100113862_TGI_at	Clec14a	66864	-0.4282	-1.3456	0.0045	0.0302	-0.4008	-1.3202	0.0074	0.4104	-0.6914	-1.6148	1.7654e-05	0.0033	-0.46	-1.3755	0.0024	0.183	-0.4301	-1.3473	0.0043	0.0617
100088575_TGI_at	Atp10a	11982	-0.4294	-1.3467	0.0138	0.0706	-0.2506	-1.1897	0.1407	0.7581	0.1917	1.1421	0.2573	0.7308	0.0284	1.0199	0.8656	0.9912	0.4799	1.3946	0.0064	0.078
100087829_TGI_at	BC002230	217827	-0.4296	-1.3468	6.2566e-05	0.0011	-0.2206	-1.1652	0.0273	0.5424	-0.2997	-1.2309	0.0034	0.0922	-0.0301	-1.0211	0.7565	0.9876	-0.3834	-1.3044	0.0003	0.009
100120986_TGI_at	Gkn3	68888	-0.4305	-1.3477	0.0056	0.0361	-0.2593	-1.1969	0.0857	0.69	-0.2132	-1.1592	0.1553	0.6192	-0.012	-1.0084	0.9354	0.9967	-0.8129	-1.7568	2.0702e-06	0.0003
100115787_TGI_at	E130304F04Rik	245269	-0.4307	-1.3479	0.008	0.047	0.0804	1.0573	0.6056	0.9416	-0.2053	-1.1529	0.191	0.6669	-0.1583	-1.1159	0.3115	0.9115	-0.5244	-1.4383	0.0015	0.0303
100112474_TGI_at	Tjp1	21872	-0.432	-1.3491	6.0734e-05	0.0011	-0.1879	-1.1391	0.0589	0.6411	-0.3837	-1.3047	0.0003	0.0198	-0.3254	-1.253	0.0017	0.1504	-0.4764	-1.3913	1.4138e-05	0.0011
100104192_TGI_at	Lrch2	210297	-0.4332	-1.3503	0.016	0.0786	-0.4202	-1.3381	0.0192	0.5079	-0.5641	-1.4785	0.0022	0.0707	-0.5402	-1.4542	0.0032	0.2068	-0.4973	-1.4116	0.0062	0.0771
100118560_TGI_at			-0.4335	-1.3505	0.0088	0.0507	-0.1093	-1.0787	0.4916	0.9171	-0.0953	-1.0683	0.5485	0.8928	-0.4343	-1.3512	0.0087	0.3236	-0.4368	-1.3536	0.0083	0.0917
100120894_TGI_at	Vangl2	93840	-0.4336	-1.3506	0.0029	0.0218	-0.1667	-1.1225	0.2299	0.8282	-0.395	-1.3149	0.0062	0.1325	-0.1052	-1.0757	0.4462	0.9428	-0.4785	-1.3933	0.0011	0.0246
100097750_TGI_at	Zbtb22	81630	-0.436	-1.3529	5.9076e-06	0.0002	-0.183	-1.1352	0.0349	0.5796	-0.2211	-1.1656	0.0118	0.1893	0.0031	1.0021	0.9708	0.9982	-0.3198	-1.2482	0.0005	0.0128
100113001_TGI_at	Gm5113	330503	-0.4361	-1.353	0.0003	0.0042	-0.2931	-1.2253	0.0122	0.4597	-0.2514	-1.1904	0.0299	0.3093	-0.2966	-1.2282	0.0113	0.3674	-0.5616	-1.476	1.0362e-05	0.0009
100094177_TGI_at	LOC100505397	100505397	-0.4362	-1.3531	0.0141	0.0718	-0.2443	-1.1845	0.1586	0.7759	-0.1998	-1.1485	0.247	0.7217	-0.4447	-1.361	0.0125	0.3826	-0.5393	-1.4533	0.0029	0.0464
100099708_TGI_at	Mr1	15064	-0.4387	-1.3553	3.38e-05	0.0006	-0.0639	-1.0453	0.5013	0.9195	-0.2543	-1.1927	0.0101	0.1743	-0.0888	-1.0635	0.3515	0.9246	-0.2869	-1.22	0.0041	0.0592
100120632_TGI_at	Mboat2	67216	-0.4399	-1.3565	0.013	0.0679	-0.1664	-1.1223	0.3315	0.8668	-0.4382	-1.3549	0.0133	0.2031	-0.2119	-1.1582	0.2178	0.8571	-0.623	-1.5401	0.0007	0.017
100100883_TGI_at	Ankrd50	99696	-0.4406	-1.3571	0.0007	0.0072	-0.2258	-1.1694	0.0669	0.6605	-0.2507	-1.1898	0.0428	0.3675	-0.1208	-1.0873	0.3198	0.9153	-0.3523	-1.2766	0.0054	0.0712
100081294_TGI_at	Gstt1	14871	-0.4423	-1.3587	0.0025	0.0198	-0.1219	-1.0881	0.3809	0.8831	-0.0752	-1.0535	0.5877	0.9068	-0.0787	-1.0561	0.5705	0.9702	-0.4187	-1.3368	0.0041	0.0592
100094536_TGI_at	Dchs1	233651	-0.4425	-1.359	0.0004	0.0048	-0.1263	-1.0915	0.279	0.8445	0.0149	1.0104	0.8973	0.9847	-0.3685	-1.291	0.0026	0.1929	-0.3656	-1.2884	0.0028	0.046
100101681_TGI_at	Zfp597	71063	-0.4447	-1.361	0.0004	0.0049	-0.1508	-1.1102	0.2007	0.8141	-0.0819	-1.0584	0.484	0.8699	-0.1568	-1.1148	0.1838	0.8269	-0.3498	-1.2744	0.0044	0.0622
100093792_TGI_at	Tcf15	21407	-0.4458	-1.362	9.8465e-05	0.0015	-0.3149	-1.2439	0.004	0.3775	-0.1657	-1.1217	0.1164	0.5549	-0.217	-1.1623	0.0419	0.5778	-0.4848	-1.3994	2.9979e-05	0.0019
100091464_TGI_at	Fat4	329628	-0.4468	-1.3631	0.001	0.0093	-0.1513	-1.1106	0.2349	0.8315	-0.5544	-1.4686	7.1373e-05	0.0083	-0.4633	-1.3787	0.0006	0.0935	-0.4932	-1.4076	0.0003	0.01
100090115_TGI_at	Cc2d2a	231214	-0.4471	-1.3633	2.6942e-05	0.0005	-0.0754	-1.0537	0.4298	0.8992	-0.2722	-1.2076	0.0063	0.1349	-0.2043	-1.1521	0.0367	0.5518	-0.4721	-1.3871	1.1592e-05	0.0009
100081005_TGI_at	BC002189	620316	-0.4487	-1.3648	0.0038	0.0266	-0.257	-1.195	0.086	0.69	-0.454	-1.3699	0.0034	0.0925	-0.5238	-1.4377	0.0009	0.1091	-0.5048	-1.4189	0.0013	0.0268
100105758_TGI_at	Rbmx	19655	-0.4491	-1.3652	0.0001	0.0017	-0.3206	-1.2489	0.004	0.3775	-0.2996	-1.2308	0.0068	0.1398	-0.1541	-1.1127	0.1503	0.7936	-0.4877	-1.4022	3.5328e-05	0.0021
100087961_TGI_at	6720462K09Rik	399579	-0.4502	-1.3662	0.0038	0.0266	-0.4799	-1.3946	0.0022	0.3212	-0.8911	-1.8546	3.3161e-07	0.0002	-0.9694	-1.958	5.7654e-08	0.0002	-0.8779	-1.8377	4.4496e-07	9.2129e-05
100103620_TGI_at	Zfp414	328801	-0.4526	-1.3685	2.3009e-05	0.0005	-0.2168	-1.1622	0.0274	0.543	-0.3063	-1.2366	0.0024	0.0752	-0.1284	-1.0931	0.1828	0.8261	-0.2633	-1.2002	0.0082	0.0912
100107461_TGI_at	Zfp870	240066	-0.4538	-1.3696	0.0009	0.0089	-0.2945	-1.2265	0.025	0.5351	-0.1274	-1.0923	0.3202	0.7781	-0.0886	-1.0633	0.4879	0.9497	-0.3692	-1.2916	0.0057	0.0737
100084973_TGI_at	Naa40	70999	-0.4557	-1.3715	8.8134e-08	4.7689e-06	-0.0405	-1.0285	0.5678	0.9328	-0.1156	-1.0834	0.1076	0.5393	-0.075	-1.0533	0.2922	0.903	-0.5036	-1.4178	9.5751e-09	5.3969e-06
100100009_TGI_at	Pcdh7	54216	-0.4573	-1.3729	0.006	0.0378	-0.1613	-1.1183	0.3125	0.8591	-0.0816	-1.0582	0.6076	0.9137	0.0979	1.0702	0.5384	0.9642	-0.5903	-1.5055	0.0006	0.0149
100113141_TGI_at	Klf2	16598	-0.463	-1.3784	0.0191	0.0895	0.1249	1.0904	0.5142	0.9211	-0.8341	-1.7827	7.6806e-05	0.0087	-0.3873	-1.308	0.0478	0.6031	0.8894	1.8524	3.0689e-05	0.0019
100108631_TGI_at	Pogz	229584	-0.4639	-1.3793	3.4388e-05	0.0007	-0.0891	-1.0637	0.3771	0.882	-0.3015	-1.2324	0.0043	0.1082	-0.1805	-1.1333	0.0778	0.6936	-0.2827	-1.2164	0.0071	0.084
100094678_TGI_at	Tmem110	69179	-0.4645	-1.3799	0.004	0.0277	-0.0321	-1.0225	0.8341	0.9778	-0.2332	-1.1754	0.1331	0.5863	-0.1406	-1.1023	0.361	0.925	-0.5418	-1.4557	0.001	0.022
100102383_TGI_at	Zbtb7b	22724	-0.4671	-1.3823	0.0006	0.0064	-0.1992	-1.1481	0.1197	0.7362	-0.3531	-1.2773	0.0074	0.1472	-0.2047	-1.1524	0.1102	0.7455	-0.3449	-1.2701	0.0088	0.0948
100114521_TGI_at	Ptgir	19222	-0.4676	-1.3828	0.0055	0.0356	-0.2155	-1.1611	0.1842	0.8016	-0.0696	-1.0494	0.6648	0.9297	-0.151	-1.1103	0.3496	0.9233	-0.585	-1.5001	0.0007	0.0174
100109226_TGI_at	Aldh5a1	214579	-0.4685	-1.3837	5.1385e-07	2.0687e-05	-0.2632	-1.2001	0.0018	0.3127	-0.2465	-1.1863	0.0032	0.0895	-0.2199	-1.1646	0.0079	0.314	-0.4435	-1.3599	1.4529e-06	0.0002
100091852_TGI_at	Plekha6	240753	-0.4687	-1.3839	0.0067	0.0414	-0.1326	-1.0963	0.4242	0.8979	-0.1826	-1.135	0.2726	0.7417	-0.0301	-1.0211	0.8556	0.9912	-0.5789	-1.4937	0.0011	0.0232
100106190_TGI_at	Ikzf2	22779	-0.4718	-1.3869	0.0059	0.0374	-0.6221	-1.5392	0.0004	0.208	-0.5077	-1.4218	0.0032	0.0896	-0.47	-1.3851	0.0061	0.2773	-0.8624	-1.8181	4.0861e-06	0.0005
100118433_TGI_at	Wasf1	83767	-0.4719	-1.3869	0.006	0.038	-0.0616	-1.0436	0.7075	0.9626	-0.3454	-1.2705	0.0401	0.3557	-0.1782	-1.1315	0.2804	0.895	-0.4685	-1.3837	0.0064	0.0781
100098710_TGI_at	Cdc42ep2	104252	-0.4731	-1.3881	1.9461e-06	6.2187e-05	-0.1008	-1.0724	0.2446	0.8336	-0.2218	-1.1662	0.013	0.2	-0.2252	-1.1689	0.0118	0.3742	-0.339	-1.2649	0.0003	0.0091
100086632_TGI_at	Fgfbp3	72514	-0.4743	-1.3892	0.0005	0.0053	-0.1246	-1.0902	0.3233	0.8655	-0.1313	-1.0953	0.2981	0.7638	-0.1019	-1.0732	0.4181	0.9368	-0.3842	-1.3052	0.0036	0.0548
100094820_TGI_at	Etaa1	68145	-0.4749	-1.3898	0.0014	0.0127	-0.3981	-1.3177	0.0065	0.4026	-0.3993	-1.3188	0.0063	0.1349	-0.468	-1.3832	0.0016	0.1503	-0.6538	-1.5733	2.8246e-05	0.0018
100117578_TGI_at	6230427J02Rik	68176	-0.4771	-1.3919	0.0002	0.0024	-0.1947	-1.1444	0.0994	0.7034	-0.3324	-1.2591	0.0063	0.1345	-0.2117	-1.1581	0.0739	0.683	-0.3273	-1.2547	0.0071	0.0839
100097487_TGI_at	A830058I18Rik	319788	-0.4779	-1.3927	0.018	0.0859	-0.4779	-1.3927	0.018	0.5036	-0.7672	-1.702	0.0003	0.0203	-0.4325	-1.3496	0.0313	0.5273	-0.9231	-1.8961	2.4303e-05	0.0016
100112299_TGI_at	Kctd1	106931	-0.4791	-1.3939	0.0031	0.023	-0.2899	-1.2226	0.0641	0.6536	-0.4147	-1.333	0.0095	0.1689	-0.1933	-1.1434	0.2118	0.8509	-0.4942	-1.4086	0.0024	0.04
100116718_TGI_at	Commd5	66398	-0.4806	-1.3953	7.9301e-09	6.5903e-07	-0.2115	-1.1579	0.0028	0.339	-0.2195	-1.1643	0.002	0.0673	0.0164	1.0114	0.8064	0.99	-0.3686	-1.2911	1.9345e-06	0.0003
100100819_TGI_at	Chd2	244059	-0.481	-1.3957	0.0002	0.0025	-0.0588	-1.0416	0.6176	0.9453	-0.355	-1.279	0.0042	0.1053	-0.2352	-1.1771	0.0509	0.611	-0.4117	-1.3303	0.0011	0.0235
100104826_TGI_at	Tmem25	71687	-0.4836	-1.3982	7.4663e-05	0.0012	-0.2131	-1.1592	0.0593	0.6411	-0.2867	-1.2199	0.0126	0.1968	-0.1749	-1.1289	0.1189	0.7544	-0.4058	-1.3248	0.0006	0.0165
100079823_TGI_at	Zbtb24	268294	-0.4858	-1.4004	0.0046	0.0309	-0.0617	-1.0437	0.7055	0.9624	-0.3008	-1.2318	0.0706	0.4551	0.0492	1.0347	0.7627	0.9876	-0.6717	-1.5929	0.0002	0.0062
100083460_TGI_at	9430064K01Rik	77294	-0.4859	-1.4005	0.0009	0.0091	-0.1823	-1.1347	0.1873	0.8064	-0.1251	-1.0906	0.3629	0.8041	-0.0861	-1.0615	0.53	0.9603	-0.8863	-1.8484	7.8802e-08	2.6213e-05
100115217_TGI_at			-0.4877	-1.4022	0.0018	0.0154	-0.3153	-1.2443	0.037	0.5813	-0.6213	-1.5382	0.0001	0.0113	-0.0476	-1.0335	0.7468	0.9875	-0.4838	-1.3984	0.002	0.0355
100101724_TGI_at	Thap3	69876	-0.4878	-1.4023	3.519e-10	4.9932e-08	-0.1655	-1.1215	0.0081	0.4223	-0.2458	-1.1857	0.0002	0.0139	-0.0935	-1.0669	0.1238	0.7615	-0.2922	-1.2245	1.4839e-05	0.0011
100121618_TGI_at	Sema6a	20358	-0.4929	-1.4073	0.0009	0.0092	-0.331	-1.2579	0.0213	0.5122	-1.0143	-2.0199	5.5242e-09	7.4727e-06	-0.8302	-1.7779	4.2481e-07	0.0007	-0.9987	-1.9982	7.9547e-09	4.7473e-06
100099071_TGI_at	Calhm2	72691	-0.4946	-1.4089	0.012	0.0642	-0.2568	-1.1948	0.18	0.7978	-0.0298	-1.0209	0.8748	0.9807	-0.0352	-1.0247	0.8524	0.9911	0.6414	1.5598	0.0015	0.0296
100097554_TGI_at	Fzd7	14369	-0.4969	-1.4112	0.0002	0.0022	-0.0488	-1.0344	0.684	0.9577	-0.4296	-1.3468	0.0008	0.0398	-0.2222	-1.1665	0.0691	0.6691	-0.3897	-1.3101	0.0022	0.0378
100118764_TGI_at	Col8a1	12837	-0.4981	-1.4124	0.0007	0.0074	-0.1915	-1.142	0.1668	0.7846	-0.3961	-1.3159	0.0058	0.1276	-0.3537	-1.2779	0.0129	0.3881	-0.569	-1.4835	0.0001	0.0057
100100449_TGI_at			-0.5031	-1.4173	0.0009	0.0089	-0.7599	-1.6934	2.932e-06	0.0595	-0.5806	-1.4955	0.0002	0.0139	-0.6864	-1.6092	1.5946e-05	0.0085	-0.3882	-1.3087	0.0085	0.0928
100087282_TGI_at	Stard9	668880	-0.5042	-1.4183	4.7705e-05	0.0009	-0.2243	-1.1682	0.0497	0.6244	-0.1398	-1.1018	0.2146	0.6909	-0.0825	-1.0588	0.4613	0.9452	-0.4548	-1.3706	0.0002	0.0068
100096425_TGI_at	Gm10033	378466	-0.5055	-1.4196	0.0004	0.0045	-0.2113	-1.1577	0.1133	0.7265	-0.3579	-1.2815	0.009	0.1637	-0.2879	-1.2209	0.0331	0.5372	-0.4058	-1.3249	0.0034	0.0525
100104926_TGI_at	Izumo4	71564	-0.5066	-1.4207	0.0003	0.004	-0.181	-1.1337	0.1686	0.7861	-0.5356	-1.4496	0.0002	0.0139	-0.3367	-1.2629	0.0127	0.3855	-0.3842	-1.3052	0.0049	0.0668
100093085_TGI_at	1110028C15Rik	68691	-0.5072	-1.4213	0.0002	0.0029	-0.1817	-1.1342	0.1547	0.7724	-0.4421	-1.3586	0.001	0.0453	-0.4262	-1.3437	0.0015	0.1446	-0.4565	-1.3722	0.0008	0.0183
100089812_TGI_at	1110054O05Rik	66209	-0.5086	-1.4227	0.0003	0.0032	-0.1437	-1.1047	0.2638	0.8387	0.0189	1.0132	0.8821	0.9818	-0.0882	-1.063	0.4909	0.9507	-0.3562	-1.28	0.0076	0.0876
100102499_TGI_at	Rbfox2	93686	-0.509	-1.4231	0.0001	0.0018	-0.2287	-1.1717	0.0631	0.6521	-0.236	-1.1777	0.0554	0.4106	-0.1067	-1.0768	0.3776	0.9291	-0.3561	-1.28	0.0049	0.0668
100083537_TGI_at	Pgpep1	66522	-0.5101	-1.4241	1.6731e-05	0.0004	-0.1561	-1.1143	0.1433	0.7607	-0.2511	-1.1901	0.021	0.2624	-0.0504	-1.0356	0.6325	0.9789	-0.4024	-1.3217	0.0004	0.012
100080417_TGI_at	Pln	18821	-0.5103	-1.4244	0.0154	0.0768	-0.3078	-1.2378	0.135	0.7513	-0.3288	-1.256	0.111	0.5458	-0.2661	-1.2025	0.1948	0.838	-0.5636	-1.478	0.0079	0.0896
100093499_TGI_at	Nrp1	18186	-0.5106	-1.4246	3.8101e-05	0.0007	-0.0325	-1.0228	0.77	0.9714	-0.313	-1.2423	0.0072	0.1438	-0.2768	-1.2115	0.0164	0.4233	-0.4542	-1.3701	0.0002	0.0067
100100165_TGI_at	LOC432596	432596	-0.5118	-1.4259	0.0032	0.0237	-0.2642	-1.201	0.114	0.7276	-0.11	-1.0792	0.5053	0.877	-0.091	-1.0651	0.5811	0.9721	-0.4866	-1.4011	0.0049	0.0668
100121385_TGI_at	Fsd1l	319636	-0.5122	-1.4262	2.0999e-06	6.668e-05	-0.2157	-1.1613	0.0252	0.5351	-0.1486	-1.1085	0.1172	0.5561	-0.1184	-1.0855	0.2094	0.8506	-0.28	-1.2142	0.0044	0.0624
100109196_TGI_at	D4Bwg0951e	52829	-0.5146	-1.4285	0.0002	0.0023	-0.1608	-1.1179	0.2014	0.8144	-0.2085	-1.1555	0.0998	0.523	-0.2325	-1.1748	0.0676	0.6655	-0.343	-1.2683	0.0084	0.0922
100092109_TGI_at	Pcdh19	279653	-0.5183	-1.4323	3.4896e-06	0.0001	-0.0349	-1.0245	0.7196	0.9658	-0.1304	-1.0946	0.1847	0.658	-0.1378	-1.1002	0.1616	0.8048	-0.2933	-1.2254	0.0042	0.0605
100114594_TGI_at	Fam176b	230752	-0.5226	-1.4366	7.688e-08	4.2857e-06	-0.0819	-1.0584	0.3123	0.859	-0.3262	-1.2537	0.0002	0.0158	-0.1632	-1.1197	0.048	0.6031	-0.343	-1.2684	0.0001	0.0045
100113648_TGI_at	C630043F03Rik	68285	-0.5244	-1.4383	0.0008	0.0083	-0.3126	-1.242	0.0371	0.5813	-0.4087	-1.3275	0.0074	0.1471	-0.4562	-1.3719	0.0031	0.2047	-0.4243	-1.3419	0.0056	0.0728
100085214_TGI_at	Rreb1	68750	-0.5278	-1.4417	0.0006	0.0064	-0.2771	-1.2118	0.0575	0.6411	-0.4333	-1.3503	0.0039	0.1017	-0.4243	-1.3419	0.0047	0.2448	-0.6092	-1.5254	0.0001	0.0044
100099898_TGI_at	Prkg1	19091	-0.5284	-1.4423	0.0016	0.0141	-0.0582	-1.0411	0.7122	0.9642	-0.4137	-1.3321	0.0116	0.1878	-0.2728	-1.2081	0.089	0.7137	-0.9073	-1.8756	8.47e-07	0.0001
100087442_TGI_at			-0.5288	-1.4428	0.0115	0.0621	-0.3602	-1.2836	0.079	0.688	0.7178	1.6446	0.0009	0.0409	0.2578	1.1957	0.2046	0.8467	0.587	1.5022	0.0054	0.0713
100108655_TGI_at	Aqp4	11829	-0.529	-1.4429	0.0172	0.0832	-0.3843	-1.3052	0.0787	0.6875	-0.5662	-1.4806	0.0112	0.1834	-0.4684	-1.3836	0.0337	0.5405	-0.6706	-1.5917	0.0031	0.0487
100083991_TGI_at	Rpa3	68240	-0.5304	-1.4444	0.0003	0.0042	-0.0823	-1.0587	0.5484	0.929	-0.343	-1.2684	0.0157	0.2216	-0.2	-1.1487	0.1491	0.7931	-0.4812	-1.3959	0.001	0.0229
100086961_TGI_at	Zfp39	22698	-0.5312	-1.4451	0.0014	0.0124	-0.3381	-1.2641	0.0348	0.5796	-0.4757	-1.3905	0.0038	0.0986	-0.3077	-1.2378	0.0536	0.6189	-0.4982	-1.4125	0.0025	0.0422
100092665_TGI_at	Wscd1	216881	-0.5334	-1.4473	0.0012	0.0112	-0.2286	-1.1717	0.1441	0.7608	-0.3748	-1.2966	0.019	0.2491	-0.3223	-1.2503	0.042	0.5784	-0.4981	-1.4123	0.0023	0.04
100113348_TGI_at	Arhgap18	73910	-0.5336	-1.4475	0.0011	0.0106	-0.2786	-1.213	0.0748	0.6822	-0.1405	-1.1023	0.3621	0.804	-0.3299	-1.2569	0.0363	0.5518	-0.498	-1.4122	0.0022	0.0382
100105579_TGI_at	Fam57a	116972	-0.5342	-1.4482	5.4065e-06	0.0001	-0.3546	-1.2786	0.0012	0.2802	-0.0763	-1.0543	0.4598	0.8587	-0.1476	-1.1078	0.1563	0.7999	0.307	1.2371	0.0045	0.0639
100106372_TGI_at	Sema6a	20358	-0.535	-1.449	0.0003	0.0036	-0.2079	-1.155	0.1309	0.7494	-1.0009	-2.0012	4.2028e-09	6.56e-06	-0.6736	-1.5951	1.1379e-05	0.0066	-0.936	-1.9132	1.9938e-08	9.5996e-06
100111407_TGI_at	Siah1b	20438	-0.536	-1.45	2.5992e-05	0.0005	-0.2103	-1.157	0.0702	0.6687	-0.4355	-1.3524	0.0004	0.0253	-0.2246	-1.1685	0.0538	0.6189	-0.3536	-1.2778	0.0033	0.0508
100087397_TGI_at	Phactr1	218194	-0.5361	-1.45	4.6837e-07	1.9045e-05	-0.1561	-1.1142	0.0894	0.6938	-0.3595	-1.283	0.0003	0.0182	-0.2002	-1.1489	0.0311	0.5267	-0.3815	-1.3027	0.0001	0.0048
100119476_TGI_at	Slc16a10	72472	-0.5378	-1.4517	0.0002	0.0028	-0.1501	-1.1097	0.2629	0.8385	-0.4304	-1.3476	0.0023	0.0725	-0.343	-1.2684	0.0131	0.3912	-0.5178	-1.4318	0.0003	0.0103
100087113_TGI_at	3110045A19Rik	73186	-0.5385	-1.4525	0.0001	0.0016	-0.3788	-1.3002	0.0042	0.3775	0.3043	1.2348	0.0194	0.2516	0.0459	1.0323	0.7157	0.9842	-0.4296	-1.3469	0.0014	0.0281
100085880_TGI_at	Bahcc1	268515	-0.5408	-1.4548	5.6461e-06	0.0001	-0.0825	-1.0589	0.431	0.8995	-0.1575	-1.1154	0.1366	0.5909	-0.1879	-1.1391	0.0775	0.6924	-0.5167	-1.4307	1.1934e-05	0.001
100081115_TGI_at	Trim37	68729	-0.5411	-1.455	4.3219e-05	0.0008	-0.1957	-1.1453	0.1055	0.7121	-0.3128	-1.2421	0.0115	0.1864	-0.2658	-1.2023	0.03	0.521	-0.4248	-1.3424	0.0009	0.0203
100119008_TGI_at	Lum	17022	-0.542	-1.456	6.823e-05	0.0012	-0.0631	-1.0447	0.6086	0.9431	-0.0721	-1.0513	0.5586	0.8967	-0.1294	-1.0939	0.2962	0.9042	-0.4439	-1.3603	0.0008	0.0188
100094835_TGI_at	Glt25d2	269132	-0.5438	-1.4578	0.0003	0.0034	-0.1816	-1.1342	0.19	0.8094	-0.5001	-1.4143	0.0007	0.0354	-0.3447	-1.2699	0.0154	0.4176	-0.3913	-1.3116	0.0064	0.0787
100088189_TGI_at	Sbk1	104175	-0.5441	-1.4581	2.8379e-06	8.5819e-05	-0.154	-1.1127	0.1323	0.7503	-0.2504	-1.1896	0.0167	0.2302	-0.0998	-1.0716	0.3258	0.9167	-0.3655	-1.2883	0.0007	0.0183
100106493_TGI_at	6430520M22Rik	319716	-0.5503	-1.4644	0.0108	0.0589	-0.353	-1.2772	0.0942	0.6986	-0.183	-1.1352	0.3795	0.8138	-0.3084	-1.2384	0.142	0.7844	-0.6766	-1.5984	0.0021	0.0371
100115995_TGI_at	Lipt2	67164	-0.5515	-1.4656	7.3824e-05	0.0012	-0.1879	-1.1391	0.1409	0.7587	-0.0243	-1.017	0.8471	0.9749	0.1022	1.0734	0.4189	0.9368	-0.4049	-1.324	0.0024	0.0407
100093090_TGI_at	4930453C13Rik	74893	-0.553	-1.4672	0.0145	0.0732	-0.2276	-1.1709	0.2995	0.8534	-0.5464	-1.4604	0.0156	0.2214	-0.5382	-1.4522	0.0171	0.4313	-0.7554	-1.6881	0.0012	0.0251
100084546_TGI_at	Dgke	56077	-0.5536	-1.4678	0.0002	0.0024	-0.2865	-1.2197	0.0386	0.5823	-0.5323	-1.4463	0.0003	0.0197	-0.0779	-1.0555	0.5641	0.9688	-0.5689	-1.4833	0.0001	0.0049
100094895_TGI_at	Vps4b	20479	-0.5562	-1.4704	0.0081	0.0476	-0.3219	-1.25	0.1148	0.7291	-0.5345	-1.4484	0.0107	0.1785	-0.2582	-1.196	0.2035	0.8453	-0.5824	-1.4973	0.0057	0.0739
100112677_TGI_at	Fzd6	14368	-0.5569	-1.4711	4.6649e-08	2.834e-06	-0.3317	-1.2585	0.0003	0.1697	-0.4564	-1.3721	2.4144e-06	0.0008	-0.3347	-1.2611	0.0002	0.0482	-0.3933	-1.3134	2.7722e-05	0.0018
100109225_TGI_at	Slc9a7	236727	-0.5585	-1.4728	0.0035	0.0252	-0.2493	-1.1886	0.174	0.793	-0.4433	-1.3598	0.0182	0.2437	-0.1851	-1.1369	0.3104	0.9112	-0.6056	-1.5216	0.0017	0.0323
100102098_TGI_at	Zfp322a	218100	-0.5603	-1.4746	1.6763e-05	0.0004	-0.2156	-1.1612	0.0678	0.6613	-0.2321	-1.1746	0.05	0.3927	-0.0196	-1.0137	0.8656	0.9912	-0.3205	-1.2488	0.008	0.09
100080721_TGI_at	Wipf2	68524	-0.5626	-1.477	1.0666e-10	1.9336e-08	-0.1544	-1.113	0.0234	0.5289	-0.339	-1.2649	6.4512e-06	0.0016	-0.3199	-1.2483	1.6484e-05	0.0086	-0.3588	-1.2824	2.419e-06	0.0003
100099802_TGI_at	Abhd3	106861	-0.5631	-1.4775	0.0048	0.0322	-0.2904	-1.223	0.132	0.7499	-0.6029	-1.5187	0.0027	0.0805	-0.3687	-1.2912	0.0579	0.6386	-0.6153	-1.5318	0.0023	0.0391
100113656_TGI_at	Myct1	68632	-0.5659	-1.4803	2.3605e-05	0.0005	-0.2565	-1.1946	0.0366	0.5796	-0.6875	-1.6105	8.5388e-07	0.0004	-0.6411	-1.5596	3.0578e-06	0.0026	-0.8005	-1.7417	3.7928e-08	1.5304e-05
100093568_TGI_at	Aqp4	11829	-0.5663	-1.4807	0.0019	0.0157	-0.4222	-1.34	0.0175	0.5025	-0.7458	-1.6769	8.1597e-05	0.0089	-0.5064	-1.4205	0.005	0.2518	-0.872	-1.8302	7.7459e-06	0.0007
100110683_TGI_at	Dgkz	104418	-0.5667	-1.4811	1.1687e-06	4.0536e-05	-0.2551	-1.1934	0.0141	0.474	-0.2455	-1.1855	0.0179	0.2417	-0.0844	-1.0602	0.4012	0.9355	-0.2853	-1.2186	0.0065	0.0792
100107289_TGI_at	Hmgcll1	208982	-0.5682	-1.4826	0.0038	0.027	-0.5346	-1.4486	0.0062	0.3991	-0.6212	-1.5382	0.0017	0.0611	-0.5939	-1.5093	0.0026	0.1921	-0.6418	-1.5603	0.0013	0.0264
100103798_TGI_at	P2ry13	74191	-0.5682	-1.4827	0.004	0.0277	-0.3574	-1.2811	0.0618	0.6496	-0.2755	-1.2104	0.1465	0.6063	-0.1218	-1.0881	0.5165	0.9576	-0.6475	-1.5665	0.0012	0.0256
100091616_TGI_at	D230004N17Rik	320833	-0.5697	-1.4842	0.0001	0.0016	-0.6216	-1.5385	3.1265e-05	0.1301	-0.4724	-1.3874	0.001	0.0435	-0.3052	-1.2356	0.0268	0.5115	-0.8157	-1.7602	2.7267e-07	6.3688e-05
100093179_TGI_at	Chd2	244059	-0.5705	-1.485	1.1435e-06	3.9731e-05	-0.0481	-1.0339	0.6335	0.9489	-0.4258	-1.3433	0.0001	0.0112	-0.1935	-1.1435	0.06	0.6464	-0.43	-1.3473	0.0001	0.0044
100083236_TGI_at	Trmt12	68260	-0.5708	-1.4853	6.8659e-08	3.9233e-06	-0.3561	-1.2799	0.0002	0.1613	-0.2908	-1.2233	0.0018	0.0624	-0.1382	-1.1005	0.1198	0.7563	-0.3807	-1.302	8.0927e-05	0.0036
100120966_TGI_at	Ankrd39	109346	-0.5721	-1.4867	0.0005	0.0057	-0.3583	-1.2819	0.0229	0.5277	-0.4513	-1.3673	0.0049	0.1153	-0.2692	-1.2051	0.0833	0.7029	-0.4985	-1.4128	0.0021	0.0369
100083355_TGI_at	Zfp715	69930	-0.5786	-1.4934	1.7481e-09	1.8669e-07	-0.2064	-1.1538	0.0089	0.4338	-0.4702	-1.3853	1.8875e-07	0.0001	-0.2803	-1.2144	0.0006	0.0871	-0.4369	-1.3537	8.0386e-07	0.0001
100098802_TGI_at	Myct1	68632	-0.5798	-1.4946	0.0059	0.0377	-0.5472	-1.4613	0.0091	0.4347	-0.6324	-1.5501	0.0029	0.0839	-0.8804	-1.8409	7.3981e-05	0.0227	-0.6261	-1.5434	0.0032	0.0499
100114523_TGI_at	Zfp687	78266	-0.5812	-1.4961	2.227e-09	2.2482e-07	-0.1861	-1.1377	0.0191	0.5079	-0.325	-1.2527	0.0001	0.0111	-0.06	-1.0425	0.4357	0.941	-0.3556	-1.2795	3.3004e-05	0.002
100106709_TGI_at	Bend3	331623	-0.5833	-1.4983	1.8534e-06	5.979e-05	-0.1153	-1.0832	0.2787	0.8445	-0.1909	-1.1415	0.0764	0.4696	-0.1151	-1.083	0.2796	0.895	-0.4097	-1.3284	0.0003	0.0107
100117338_TGI_at	Hunk	26559	-0.5863	-1.5014	0.0004	0.0045	-0.3262	-1.2537	0.0371	0.5813	-0.5212	-1.4352	0.0013	0.0533	-0.4137	-1.3321	0.0092	0.3301	-0.517	-1.4309	0.0014	0.0294
100083429_TGI_at	Notch3	18131	-0.5864	-1.5015	3.8995e-12	1.2559e-09	-0.1284	-1.0931	0.0403	0.5905	-0.2495	-1.1888	0.0002	0.0143	-0.1898	-1.1406	0.0032	0.2072	-0.3606	-1.284	5.1598e-07	0.0001
100105350_TGI_at	A530041M06Rik	399576	-0.5879	-1.5031	0.0045	0.0306	-0.5228	-1.4368	0.0108	0.449	0.1815	1.134	0.3594	0.8028	-0.1004	-1.0721	0.6108	0.9769	-0.5666	-1.4811	0.0061	0.0762
100106226_TGI_at	Hspa12b	72630	-0.5924	-1.5077	0.0002	0.0023	-0.2321	-1.1746	0.1116	0.7229	0.0495	1.0349	0.7308	0.9455	-0.2037	-1.1516	0.1612	0.8048	0.4293	1.3466	0.0045	0.0635
100081394_TGI_at	B930086L07Rik	320030	-0.5939	-1.5093	2.0472e-05	0.0004	-0.4221	-1.3399	0.0014	0.2985	-0.3522	-1.2765	0.0067	0.139	-0.5512	-1.4653	6.129e-05	0.0204	-0.6325	-1.5502	7.4953e-06	0.0007
100098283_TGI_at	Prkg1	19091	-0.5959	-1.5114	0.0019	0.0157	-0.0108	-1.0075	0.9524	0.9936	-0.3127	-1.2421	0.0885	0.4964	-0.3017	-1.2326	0.0999	0.7291	-1.0001	-2.0001	1.7104e-06	0.0002
100088374_TGI_at	Pgbd1	319207	-0.598	-1.5136	2.4949e-05	0.0005	-0.4272	-1.3446	0.0015	0.3046	-0.3404	-1.2661	0.0099	0.1733	-0.4916	-1.406	0.0003	0.0623	-0.4431	-1.3595	0.0011	0.0235
100092618_TGI_at	Armcx4	102910	-0.6	-1.5157	1.8087e-06	5.8627e-05	-0.2609	-1.1982	0.0201	0.5079	-0.5666	-1.4811	4.9411e-06	0.0014	-0.3594	-1.2829	0.0018	0.1585	-0.5218	-1.4358	1.884e-05	0.0013
100086130_TGI_at	Gorab	98376	-0.6005	-1.5162	7.8001e-07	2.8848e-05	-0.395	-1.315	0.0004	0.208	-0.3284	-1.2556	0.0028	0.0816	-0.33	-1.257	0.0027	0.1936	-0.5875	-1.5026	1.1764e-06	0.0002
100089339_TGI_at	Cd247	12503	-0.6013	-1.5171	0.0031	0.0229	-0.1739	-1.1281	0.3682	0.8789	-0.6178	-1.5346	0.0024	0.0752	-0.4512	-1.3672	0.0231	0.4892	-0.615	-1.5315	0.0025	0.0422
100114656_TGI_at	Syt15	319508	-0.6015	-1.5173	1.5124e-07	7.4535e-06	-0.1645	-1.1208	0.0913	0.6968	-0.4027	-1.322	0.0001	0.0118	-0.1974	-1.1467	0.0443	0.5863	-0.5506	-1.4647	8.7178e-07	0.0001
100089096_TGI_at	A930018M24Rik	328399	-0.6029	-1.5188	0.0017	0.0146	-0.4302	-1.3475	0.0211	0.5097	-0.3537	-1.2778	0.0555	0.4107	-0.5297	-1.4436	0.0052	0.2578	-0.5021	-1.4163	0.0078	0.0891
100094042_TGI_at	Hdhd3	72748	-0.6039	-1.5199	0.0002	0.0032	-0.2431	-1.1835	0.1136	0.7265	-0.3373	-1.2634	0.0303	0.31	-0.2567	-1.1948	0.0953	0.7217	-0.4205	-1.3384	0.0078	0.0892
100102048_TGI_at	Lphn2	99633	-0.6046	-1.5206	2.4411e-08	1.652e-06	-0.0725	-1.0515	0.4145	0.8936	-0.365	-1.2879	0.0002	0.0136	-0.0818	-1.0584	0.3573	0.9246	-0.2989	-1.2302	0.0015	0.0301
100120535_TGI_at	Phka1	18679	-0.6054	-1.5214	0.0008	0.0086	-0.0204	-1.0143	0.9039	0.9877	0.3967	1.3165	0.0231	0.2746	0.1567	1.1148	0.3566	0.9246	0.6778	1.5997	0.0002	0.0081
100112630_TGI_at	Dbn1	56320	-0.6071	-1.5232	0.0003	0.0036	-0.2261	-1.1697	0.1474	0.7641	-0.205	-1.1527	0.188	0.6632	0.1009	1.0725	0.5135	0.9574	0.4385	1.3552	0.0066	0.0798
100120936_TGI_at	Fam101b	76566	-0.6074	-1.5235	9.2904e-08	4.9751e-06	-0.1729	-1.1273	0.0728	0.6776	-0.1234	-1.0893	0.196	0.6719	-0.3324	-1.2591	0.001	0.1179	0.3508	1.2753	0.0006	0.0152
100115403_TGI_at	Tnrc18	231861	-0.6101	-1.5263	3.5308e-06	0.0001	-0.2936	-1.2257	0.0136	0.4662	-0.5476	-1.4617	2.0685e-05	0.0036	-0.4345	-1.3515	0.0004	0.0727	-0.5107	-1.4247	5.7866e-05	0.0029
100096129_TGI_at	Kdr	16542	-0.6107	-1.527	1.1352e-06	3.9577e-05	-0.2655	-1.202	0.0173	0.5004	-0.7245	-1.6524	3.4924e-08	3.3745e-05	-0.7012	-1.6258	7.1209e-08	0.0002	-0.8162	-1.7608	2.1864e-09	1.8754e-06
100092592_TGI_at	Casp7	12369	-0.6123	-1.5287	0.0025	0.0193	-0.0896	-1.0641	0.6392	0.9505	-0.3471	-1.272	0.0746	0.4655	-0.3288	-1.2559	0.0906	0.716	-0.7284	-1.6568	0.0004	0.0121
100104662_TGI_at	Ccnyl1	227210	-0.6126	-1.529	2.9196e-10	4.2929e-08	-0.0662	-1.0469	0.3774	0.882	-0.2462	-1.1861	0.0019	0.0656	-0.1314	-1.0954	0.0838	0.7031	-0.3026	-1.2334	0.0002	0.0072
100097251_TGI_at	Csnk1g1	214897	-0.6154	-1.532	1.1264e-07	5.8907e-06	-0.1715	-1.1262	0.0815	0.69	-0.13	-1.0943	0.183	0.6557	-0.2407	-1.1816	0.0162	0.4229	-0.2914	-1.2238	0.0042	0.0603
100090666_TGI_at	Bcl6b	12029	-0.6216	-1.5386	0.0138	0.0706	0.0755	1.0537	0.7561	0.9692	-0.8117	-1.7553	0.0017	0.0605	-0.7928	-1.7325	0.0021	0.1692	-1.0535	-2.0755	8.5044e-05	0.0038
100092387_TGI_at			-0.6241	-1.5413	0.0006	0.0062	-0.3721	-1.2943	0.0313	0.5648	-0.3268	-1.2542	0.0571	0.4154	-0.2436	-1.1839	0.1522	0.7973	-0.487	-1.4015	0.0057	0.0737
100109243_TGI_at	A430105I19Rik	214239	-0.6257	-1.543	3.0305e-08	2.003e-06	-0.2842	-1.2177	0.0035	0.3775	-0.6163	-1.533	4.2271e-08	3.7073e-05	-0.2078	-1.155	0.029	0.5193	-0.4007	-1.3202	8.4481e-05	0.0038
100080705_TGI_at	Mkl1	223701	-0.6326	-1.5503	3.1477e-05	0.0006	-0.0246	-1.0172	0.8567	0.9807	-0.2451	-1.1852	0.0772	0.472	-0.0839	-1.0599	0.5383	0.9642	-0.436	-1.3528	0.0025	0.0418
100087089_TGI_at	9630050P21Rik	319927	-0.6328	-1.5506	1.8033e-06	5.8544e-05	-0.4329	-1.35	0.0005	0.208	-0.4706	-1.3857	0.0002	0.0139	-0.2251	-1.1689	0.0545	0.6222	-0.5032	-1.4173	7.0002e-05	0.0033
100086754_TGI_at	Dsc2	13506	-0.6329	-1.5507	0.0072	0.0435	-0.2861	-1.2193	0.2079	0.817	-0.5358	-1.4497	0.0212	0.263	-0.6586	-1.5785	0.0053	0.2582	-0.7572	-1.6902	0.0016	0.0308
100118773_TGI_at	9030418K01Rik	71532	-0.6332	-1.551	4.1118e-06	0.0001	-0.3102	-1.2399	0.0128	0.4597	-0.3287	-1.2559	0.0087	0.1604	-0.3443	-1.2695	0.0062	0.28	-0.4226	-1.3404	0.001	0.0227
100083587_TGI_at	5033430I15Rik	76000	-0.6346	-1.5525	4.1885e-05	0.0008	-0.3337	-1.2603	0.0204	0.5079	-0.199	-1.1479	0.1579	0.6221	-0.1172	-1.0846	0.4019	0.9355	-0.4106	-1.3293	0.005	0.0673
100087326_TGI_at	Lcor	212391	-0.6367	-1.5548	2.2281e-06	7.0186e-05	-0.1988	-1.1478	0.0935	0.6981	-0.3889	-1.3094	0.0017	0.0606	-0.2672	-1.2035	0.0262	0.5104	-0.3716	-1.2938	0.0026	0.043
100114391_TGI_at	Trim21	20821	-0.6372	-1.5553	2.5517e-08	1.7088e-06	-0.2925	-1.2248	0.003	0.3531	-0.026	-1.0182	0.781	0.9596	-0.2181	-1.1632	0.0237	0.4899	-0.2662	-1.2026	0.0065	0.0792
100116984_TGI_at	Ets1	23871	-0.6434	-1.562	5.3868e-06	0.0001	-0.1313	-1.0953	0.2924	0.8525	-0.5167	-1.4306	0.0001	0.0125	-0.4323	-1.3494	0.0011	0.1236	-0.4118	-1.3303	0.0018	0.0331
100084688_TGI_at	D1Ertd622e	52392	-0.6434	-1.562	4.8464e-06	0.0001	-0.1333	-1.0968	0.282	0.8456	-0.127	-1.092	0.3052	0.7684	-0.1605	-1.1177	0.1968	0.8402	-0.6586	-1.5785	3.2362e-06	0.0004
100099236_TGI_at	Pcdh19	279653	-0.6446	-1.5633	2.1606e-09	2.2018e-07	-0.1706	-1.1255	0.05	0.6249	-0.349	-1.2737	0.0002	0.0139	-0.3378	-1.2638	0.0003	0.0495	-0.3452	-1.2704	0.0002	0.0071
100099351_TGI_at	Plekha6	240753	-0.6488	-1.5679	3.8544e-06	0.0001	-0.252	-1.1908	0.0448	0.6107	-0.3557	-1.2796	0.0056	0.1252	-0.0972	-1.0697	0.4292	0.9384	-0.3514	-1.2758	0.0062	0.0771
100113482_TGI_at	St7l	229681	-0.6515	-1.5708	1.9152e-05	0.0004	-0.3903	-1.3107	0.006	0.397	-0.303	-1.2337	0.0301	0.3094	-0.1024	-1.0735	0.4519	0.9431	-0.7453	-1.6763	2.0207e-06	0.0003
100117294_TGI_at	Gng11	66066	-0.6559	-1.5755	2.2097e-07	1.0251e-05	0.0127	1.0089	0.9047	0.9878	-0.2187	-1.1637	0.0449	0.3752	-0.3288	-1.256	0.0034	0.213	-0.4024	-1.3217	0.0005	0.0129
100117681_TGI_at	Olfml1	244198	-0.6568	-1.5766	0.0003	0.0039	-0.0098	-1.0068	0.9536	0.994	-0.4097	-1.3284	0.0186	0.2464	-0.389	-1.3094	0.0249	0.5016	-0.4958	-1.4101	0.005	0.0674
100091130_TGI_at	Stard4	170459	-0.658	-1.5779	6.6314e-06	0.0002	-0.1275	-1.0924	0.3231	0.8653	-0.5479	-1.4619	0.0001	0.0103	-0.3471	-1.272	0.0094	0.3328	-0.5877	-1.5028	3.8776e-05	0.0022
100113071_TGI_at	Ttc30b	72421	-0.658	-1.5779	0.0002	0.0027	-0.2882	-1.2211	0.0806	0.69	-0.5237	-1.4376	0.0023	0.0725	-0.3721	-1.2942	0.0258	0.5088	-0.8087	-1.7516	1.0282e-05	0.0009
100084637_TGI_at	Homez	239099	-0.6592	-1.5792	3.9994e-05	0.0007	-0.5219	-1.4359	0.0007	0.2267	-0.2512	-1.1902	0.087	0.493	-0.2236	-1.1676	0.1262	0.7637	-0.4816	-1.3963	0.0017	0.0322
100098560_TGI_at	D9Ertd256e	52179	-0.6596	-1.5797	1.955e-05	0.0004	-0.2904	-1.223	0.0397	0.5875	-0.346	-1.271	0.0153	0.2191	-0.131	-1.095	0.3435	0.9233	-0.7145	-1.641	5.3636e-06	0.0006
100082037_TGI_at	Zfp710	209225	-0.6602	-1.5803	6.8385e-09	5.8671e-07	-0.1702	-1.1252	0.068	0.6613	-0.1866	-1.1381	0.0462	0.3785	-0.0422	-1.0297	0.6448	0.9807	-0.411	-1.3296	5.0565e-05	0.0027
100100959_TGI_at	Stard4	170459	-0.6621	-1.5824	0.001	0.0094	-0.0874	-1.0624	0.6415	0.9506	-0.481	-1.3957	0.0135	0.2047	-0.4974	-1.4116	0.0108	0.3605	-0.6868	-1.6097	0.0007	0.0167
100101391_TGI_at	Mgl2	216864	-0.6652	-1.5858	0.0041	0.0285	-0.0393	-1.0276	0.8584	0.9809	-0.0355	-1.0249	0.8721	0.9804	0.1567	1.1147	0.4782	0.9493	0.6328	1.5506	0.0061	0.0767
100094244_TGI_at	Zfp319	79233	-0.6739	-1.5953	8.6241e-07	3.1417e-05	-0.3491	-1.2738	0.0046	0.3775	-0.5071	-1.4212	8.6375e-05	0.0093	-0.306	-1.2362	0.012	0.3793	-0.5436	-1.4576	3.2225e-05	0.002
100119619_TGI_at	Tspan13	66109	-0.6745	-1.596	5.0161e-08	3.0301e-06	-0.1701	-1.1251	0.1007	0.7035	-0.4145	-1.3328	0.0002	0.0152	-0.2172	-1.1625	0.038	0.559	-0.4132	-1.3317	0.0002	0.0072
100115872_TGI_at	2010107G23Rik	69894	-0.6753	-1.5969	2.4922e-06	7.6387e-05	-0.1547	-1.1132	0.2177	0.8192	-0.2997	-1.2309	0.0198	0.2536	-0.0856	-1.0611	0.4925	0.9507	-0.4972	-1.4115	0.0002	0.0082
100103469_TGI_at	9130219B18Rik	78079	-0.6794	-1.6015	0.0169	0.082	-0.1449	-1.1057	0.5983	0.9385	0.2364	1.1781	0.3913	0.8222	0.3869	1.3076	0.1638	0.8057	1.5851	3.0003	8.0986e-07	0.0001
100082864_TGI_at	Tspan13	66109	-0.6804	-1.6026	2.1453e-08	1.4706e-06	-0.1942	-1.1441	0.055	0.6355	-0.4193	-1.3373	0.0001	0.0111	-0.2808	-1.2148	0.0067	0.2928	-0.42	-1.338	0.0001	0.0046
100095512_TGI_at	D130020G16Rik	320972	-0.6842	-1.6068	0.0015	0.0134	-0.5522	-1.4663	0.009	0.4347	-0.5094	-1.4235	0.0154	0.2195	-0.6366	-1.5547	0.003	0.1996	-0.6274	-1.5448	0.0033	0.0518
100087145_TGI_at	Sncaip	67847	-0.6865	-1.6094	5.1143e-07	2.0651e-05	-0.0119	-1.0083	0.9184	0.9886	-0.4962	-1.4105	0.0001	0.0103	-0.2783	-1.2128	0.0204	0.4654	-0.467	-1.3822	0.0002	0.0078
100114550_TGI_at	Marcks	17118	-0.689	-1.6122	1.9094e-06	6.1304e-05	-0.2724	-1.2078	0.0341	0.5784	-0.47	-1.3851	0.0005	0.0286	-0.3685	-1.291	0.005	0.2524	-0.4167	-1.3348	0.0017	0.0326
100083159_TGI_at	Mxra7	67622	-0.6906	-1.614	1.4616e-09	1.6031e-07	-0.1536	-1.1123	0.0922	0.6973	-0.2135	-1.1595	0.0212	0.263	-0.1278	-1.0927	0.1589	0.8043	-0.4857	-1.4003	2.5971e-06	0.0003
100108989_TGI_at	Cd200	17470	-0.6931	-1.6168	7.9382e-06	0.0002	-0.2749	-1.2099	0.0493	0.6239	-0.455	-1.3708	0.0017	0.0611	-0.4348	-1.3517	0.0026	0.1924	-0.6169	-1.5335	4.7769e-05	0.0026
100105067_TGI_at	Ptger4	19219	-0.6938	-1.6175	0.0125	0.0661	-0.476	-1.3909	0.0804	0.6897	-1.3115	-2.4821	1.3579e-05	0.0028	-1.2891	-2.4437	1.7812e-05	0.009	-0.7729	-1.7087	0.0058	0.0741
100088457_TGI_at	A630066F11Rik	320642	-0.6944	-1.6182	0.0001	0.0021	-0.6101	-1.5263	0.0007	0.2265	-0.6327	-1.5504	0.0005	0.0273	-0.3196	-1.248	0.0612	0.6521	-0.6408	-1.5591	0.0004	0.0117
100093068_TGI_at	Pik3r3	18710	-0.6945	-1.6184	1.6405e-07	7.9443e-06	-0.3038	-1.2344	0.0087	0.4282	-0.3229	-1.2508	0.0056	0.1243	-0.2275	-1.1708	0.0455	0.5928	-0.3876	-1.3082	0.0011	0.0237
100096466_TGI_at	Vegfc	22341	-0.7026	-1.6274	1.0389e-05	0.0002	-0.1295	-1.0939	0.3598	0.8775	-0.6478	-1.5668	3.6355e-05	0.0053	-0.638	-1.5561	4.5383e-05	0.0184	-0.7018	-1.6266	1.0574e-05	0.0009
100119622_TGI_at	Prmt6	99890	-0.7079	-1.6334	5.824e-07	2.2858e-05	-0.2744	-1.2095	0.0272	0.542	-0.1935	-1.1436	0.1139	0.5499	0.045	1.0317	0.709	0.9842	-0.5523	-1.4665	3.8859e-05	0.0022
100088633_TGI_at	Itgb4	192897	-0.7079	-1.6334	2.5767e-05	0.0005	-0.3448	-1.27	0.0261	0.5372	-0.3719	-1.294	0.0169	0.2321	-0.2456	-1.1856	0.1077	0.7426	-0.5618	-1.4761	0.0005	0.0144
100092170_TGI_at	Setmar	74729	-0.709	-1.6347	1.6656e-10	2.7037e-08	-0.1823	-1.1347	0.0359	0.5796	-0.2782	-1.2127	0.0019	0.0665	-0.2777	-1.2123	0.002	0.1664	-0.3052	-1.2356	0.0008	0.0187
100084501_TGI_at	Mageh1	75625	-0.7099	-1.6357	1.1283e-09	1.3234e-07	-0.1788	-1.132	0.0552	0.6355	-0.2984	-1.2298	0.0021	0.068	-0.23	-1.1728	0.0151	0.4125	-0.3631	-1.2862	0.0003	0.0085
100085918_TGI_at	Ttc30a1	78802	-0.7115	-1.6375	0.0002	0.0025	-0.3573	-1.281	0.0455	0.6107	-0.246	-1.1859	0.1631	0.6291	-0.2967	-1.2283	0.0942	0.7189	-0.6866	-1.6094	0.0003	0.0093
100104952_TGI_at	Rc3h2	319817	-0.7131	-1.6393	0.0092	0.0524	-0.8053	-1.7476	0.0036	0.3775	-0.4484	-1.3645	0.0932	0.5084	-0.2501	-1.1893	0.3434	0.9233	-0.8064	-1.7488	0.0036	0.0541
100095835_TGI_at	Ets1	23871	-0.7133	-1.6396	4.6546e-06	0.0001	-0.1966	-1.146	0.1538	0.7722	-0.5262	-1.4401	0.0004	0.0231	-0.4749	-1.3899	0.0011	0.1236	-0.474	-1.389	0.0011	0.0243
100102394_TGI_at	Ss18l1	269397	-0.7137	-1.64	1.5413e-07	7.5359e-06	-0.2614	-1.1986	0.0258	0.5372	-0.2608	-1.1981	0.0261	0.2906	-0.0884	-1.0632	0.4388	0.9419	-0.605	-1.521	3.5778e-06	0.0004
100092907_TGI_at	Nav3	260315	-0.7165	-1.6432	1.0158e-07	5.4093e-06	-0.2089	-1.1558	0.0675	0.6609	-0.2549	-1.1932	0.0271	0.2948	-0.1514	-1.1106	0.181	0.8251	-0.3447	-1.2699	0.0035	0.0533
100115648_TGI_at	Meox2	17286	-0.7185	-1.6455	1.5618e-08	1.1237e-06	-0.2598	-1.1973	0.0151	0.485	-0.9299	-1.9051	2.2997e-11	9.7467e-08	-0.6573	-1.5772	1.0973e-07	0.0003	-0.9063	-1.8742	4.6597e-11	1.8293e-07
100102512_TGI_at	9430053O09Rik	319723	-0.7207	-1.6479	8.5352e-06	0.0002	-0.3318	-1.2586	0.0242	0.5339	-0.3688	-1.2912	0.0128	0.1991	-0.4968	-1.4111	0.0011	0.1243	-0.46	-1.3756	0.0023	0.0399
100118697_TGI_at	Abca8b	27404	-0.721	-1.6483	3.6769e-08	2.3388e-06	-0.1455	-1.1061	0.1803	0.7978	-0.2876	-1.2206	0.0102	0.1743	-0.1511	-1.1104	0.1644	0.8057	-0.3423	-1.2678	0.0026	0.0432
100099635_TGI_at	Wnt5a	22418	-0.7222	-1.6497	4.7785e-05	0.0009	-0.2169	-1.1622	0.1798	0.7978	-0.5149	-1.4289	0.0024	0.0746	-0.47	-1.3851	0.0051	0.2556	-0.8481	-1.8001	3.7659e-06	0.0004
100096498_TGI_at	Synpo2l	68760	-0.7227	-1.6502	8.0586e-09	6.647e-07	-0.1224	-1.0885	0.2285	0.8274	-0.4429	-1.3593	6.973e-05	0.0082	-0.1423	-1.1036	0.1628	0.8049	-0.3549	-1.2789	0.001	0.0227
100081097_TGI_at	C230098O21Rik	102153	-0.7231	-1.6507	0.0005	0.0059	-0.1284	-1.093	0.5084	0.9211	-0.5305	-1.4444	0.0087	0.1604	-0.32	-1.2483	0.1039	0.7378	-0.6423	-1.5608	0.0018	0.0335
100109197_TGI_at	Rassf9	237504	-0.7238	-1.6515	2.2581e-05	0.0005	-0.5153	-1.4293	0.0015	0.3046	-0.7743	-1.7104	7.7339e-06	0.0018	-0.7312	-1.66	1.9317e-05	0.0096	-0.4289	-1.3462	0.0071	0.0839
100106123_TGI_at	Sike1	66641	-0.7253	-1.6532	3.2197e-08	2.1074e-06	-0.2617	-1.1989	0.0186	0.505	-0.393	-1.3131	0.0007	0.0348	-0.3442	-1.2695	0.0025	0.1848	-0.323	-1.251	0.0043	0.0612
100100461_TGI_at	Lrrn1	16979	-0.7287	-1.6572	0.0075	0.0451	-0.12	-1.0867	0.6458	0.9514	-0.5883	-1.5035	0.0285	0.3033	-0.2158	-1.1614	0.4098	0.9358	-1.2093	-2.3123	3.2644e-05	0.002
100102414_TGI_at	Tspyl4	72480	-0.7298	-1.6584	0.0002	0.0022	-0.2711	-1.2067	0.1293	0.7482	-0.4777	-1.3925	0.0094	0.167	-0.3927	-1.3129	0.0304	0.521	-0.5429	-1.4569	0.0035	0.0533
100089328_TGI_at	Abca8a	217258	-0.7309	-1.6597	2.5464e-10	3.9143e-08	-0.1234	-1.0893	0.1686	0.7861	-0.2507	-1.1898	0.0068	0.14	-0.159	-1.1165	0.0782	0.6939	-0.3351	-1.2615	0.0005	0.013
100099384_TGI_at	Grip2	243547	-0.7316	-1.6605	9.7788e-06	0.0002	-0.2797	-1.2139	0.0608	0.6446	-0.4299	-1.3471	0.0051	0.1176	-0.2588	-1.1965	0.0818	0.6999	-0.426	-1.3435	0.0054	0.0713
100084621_TGI_at	Zfp11	22648	-0.7425	-1.673	4.0252e-08	2.5159e-06	-0.5055	-1.4196	4.2906e-05	0.1301	-0.5745	-1.4891	5.8105e-06	0.0015	-0.5887	-1.5039	3.8211e-06	0.0031	-0.6809	-1.6031	2.4987e-07	6.1085e-05
100084961_TGI_at	AU020206	101757	-0.743	-1.6736	1.578e-05	0.0003	-0.2588	-1.1965	0.0958	0.7013	-0.3849	-1.3058	0.0151	0.2179	-0.2807	-1.2148	0.0717	0.676	-0.5078	-1.4219	0.0018	0.0332
100081861_TGI_at	A930018M24Rik	328399	-0.746	-1.6771	0.0002	0.003	-0.5846	-1.4996	0.0029	0.3454	-0.4258	-1.3433	0.0262	0.2907	-0.7155	-1.6421	0.0004	0.0663	-0.6221	-1.5391	0.0016	0.0319
100093791_TGI_at	1190002N15Rik	68861	-0.7491	-1.6807	1.8991e-05	0.0004	-0.1097	-1.079	0.4828	0.9149	-0.3652	-1.288	0.0233	0.2751	-0.5404	-1.4544	0.0012	0.1245	-0.4814	-1.3961	0.0034	0.0525
100104375_TGI_at	Wnt5a	22418	-0.7495	-1.6812	9.0289e-05	0.0014	-0.2244	-1.1683	0.2008	0.8141	-0.4916	-1.406	0.0068	0.14	-0.2527	-1.1914	0.1508	0.7938	-0.5506	-1.4647	0.0027	0.0447
100112779_TGI_at	Exd2	97827	-0.7535	-1.6859	1.3108e-08	9.7428e-07	-0.1015	-1.0729	0.3465	0.8716	-0.0447	-1.0314	0.6773	0.9331	-0.0941	-1.0674	0.3823	0.9314	-0.367	-1.2897	0.0013	0.0276
100120805_TGI_at	Kbtbd12	74589	-0.756	-1.6888	7.0831e-05	0.0012	-0.2664	-1.2028	0.127	0.7452	-0.9342	-1.9108	2.5162e-06	0.0009	-0.1989	-1.1478	0.2516	0.8832	-0.9752	-1.9659	1.1509e-06	0.0002
100119807_TGI_at	Rbfox2	93686	-0.757	-1.6899	1.5415e-06	5.1276e-05	-0.5672	-1.4816	0.0001	0.1476	-0.2282	-1.1714	0.0983	0.519	-0.1802	-1.133	0.189	0.8294	-0.3917	-1.3119	0.0059	0.075
100094191_TGI_at	Prrx1	18933	-0.7614	-1.6951	8.7249e-07	3.1727e-05	-0.026	-1.0182	0.8441	0.9794	-0.2383	-1.1796	0.0774	0.4724	-0.1308	-1.0949	0.326	0.9167	-0.4466	-1.3628	0.0015	0.0304
100118473_TGI_at	Eif2ak2	19106	-0.7652	-1.6996	1.9559e-05	0.0004	-0.3524	-1.2767	0.0318	0.5666	-0.3971	-1.3169	0.0163	0.2286	-0.4402	-1.3568	0.0082	0.319	-0.4908	-1.4052	0.0035	0.0537
100103090_TGI_at	Dgke	56077	-0.766	-1.7005	0.0002	0.0024	-0.2856	-1.219	0.1318	0.7499	-0.5995	-1.5152	0.0025	0.0753	-0.4492	-1.3653	0.0201	0.4633	-0.8649	-1.8213	3.3684e-05	0.002
100106184_TGI_at	Macrod2	72899	-0.7712	-1.7067	0.0002	0.003	-0.4787	-1.3934	0.0161	0.4951	-0.4607	-1.3762	0.0203	0.257	-0.6239	-1.541	0.0022	0.1733	-0.5406	-1.4546	0.0071	0.0839
100101405_TGI_at	Cxxc4	319478	-0.7749	-1.711	0.0036	0.0259	-0.3871	-1.3077	0.1309	0.7494	-1.2181	-2.3264	1.809e-05	0.0034	-0.6447	-1.5635	0.014	0.4023	-0.9424	-1.9218	0.0005	0.0146
100115662_TGI_at	Ddx60	234311	-0.7819	-1.7194	0.0021	0.0171	-0.7091	-1.6348	0.0049	0.3777	-0.746	-1.6771	0.0032	0.0891	-0.5481	-1.4621	0.0265	0.5111	-0.844	-1.795	0.001	0.0227
100092215_TGI_at	Ppip5k2	227399	-0.7823	-1.7199	2.4916e-08	1.6741e-06	-0.2367	-1.1783	0.0439	0.607	-0.3638	-1.2869	0.0027	0.0797	-0.3164	-1.2452	0.0082	0.319	-0.5695	-1.484	1.1099e-05	0.0009
100118244_TGI_at	Ednra	13617	-0.7861	-1.7245	3.5181e-08	2.2638e-06	-0.3257	-1.2533	0.0077	0.4133	-0.4909	-1.4053	0.0001	0.0118	-0.4892	-1.4037	0.0001	0.0335	-0.3817	-1.3029	0.0021	0.037
100121212_TGI_at	Cxcl12	20315	-0.7872	-1.7257	9.7502e-09	7.6554e-07	-0.0181	-1.0126	0.8703	0.9826	-0.1735	-1.1278	0.1221	0.564	-0.2736	-1.2088	0.0169	0.4302	-0.3197	-1.248	0.0058	0.0745
100088440_TGI_at	Ccdc69	52570	-0.7872	-1.7257	0.0004	0.0043	-0.3065	-1.2367	0.1373	0.7528	-0.1675	-1.1231	0.4125	0.8345	-0.2588	-1.1965	0.208	0.8501	-0.7049	-1.63	0.0012	0.0253
100089806_TGI_at	Plekha6	240753	-0.788	-1.7267	2.052e-07	9.6754e-06	-0.3091	-1.2389	0.019	0.5079	-0.3315	-1.2584	0.0123	0.194	-0.1501	-1.1097	0.2423	0.8778	-0.5245	-1.4384	0.0002	0.0062
100107218_TGI_at	Rnf214	235315	-0.7915	-1.7308	5.7656e-08	3.4143e-06	0.0037	1.0026	0.9755	0.9968	-0.3118	-1.2413	0.0127	0.1978	-0.1384	-1.1007	0.254	0.8832	-0.3734	-1.2954	0.0033	0.0513
100101051_TGI_at	Pde4b	18578	-0.7924	-1.732	1.0991e-05	0.0003	0.1227	1.0887	0.4428	0.9032	-0.2462	-1.1861	0.1276	0.5762	-0.0754	-1.0537	0.6364	0.9795	0.506	1.4202	0.0027	0.044
100087308_TGI_at	Cecr2	330409	-0.7958	-1.7361	3.4822e-06	0.0001	0.032	1.0225	0.8302	0.9776	-0.4034	-1.3226	0.0096	0.1697	-0.1804	-1.1332	0.2312	0.8669	-0.5849	-1.5	0.0003	0.0098
100091006_TGI_at	Wdr5b	69544	-0.7973	-1.7378	1.8959e-08	1.3311e-06	-0.3469	-1.2718	0.0043	0.3775	-0.4078	-1.3267	0.001	0.0435	-0.1177	-1.085	0.3104	0.9112	-0.5448	-1.4588	2.468e-05	0.0016
100118161_TGI_at	Lrrc55	241528	-0.8084	-1.7513	0.0002	0.0023	-0.3535	-1.2777	0.0769	0.6845	-0.5089	-1.423	0.0125	0.1966	-0.6034	-1.5193	0.0035	0.2168	-0.5582	-1.4725	0.0065	0.0796
100117906_TGI_at	Plscr2	18828	-0.8104	-1.7537	0.001	0.0095	-0.2685	-1.2046	0.2462	0.8346	-0.8719	-1.8301	0.0004	0.0269	-0.4969	-1.4112	0.0353	0.5486	-0.9199	-1.8919	0.0002	0.0081
100107430_TGI_at	Dusp14	56405	-0.8125	-1.7563	6.8219e-07	2.5971e-05	-0.1034	-1.0743	0.4599	0.9078	-0.5442	-1.4582	0.0003	0.0215	-0.1874	-1.1387	0.1839	0.8269	-0.6552	-1.5748	2.6937e-05	0.0017
100112444_TGI_at	Exoc3l2	74463	-0.8251	-1.7716	1.0188e-05	0.0002	-0.2364	-1.178	0.1572	0.7738	-0.0423	-1.0297	0.7979	0.9622	-0.2415	-1.1822	0.1486	0.7924	0.5613	1.4756	0.0014	0.029
100106339_TGI_at	Car8	12319	-0.8269	-1.7739	1.6366e-06	5.3736e-05	0.0109	1.0076	0.9416	0.9922	-0.5523	-1.4665	0.0006	0.0313	-0.3554	-1.2793	0.0208	0.4704	-0.6918	-1.6153	3.1282e-05	0.0019
100116186_TGI_at	Foxo6	329934	-0.8288	-1.7762	1.3231e-05	0.0003	-0.3727	-1.2948	0.0316	0.5666	-0.4784	-1.3932	0.0067	0.1387	-0.3461	-1.2712	0.0451	0.5903	-0.5262	-1.4401	0.0031	0.0491
100087226_TGI_at	Dbp	13170	-0.8347	-1.7835	1.9454e-07	9.2882e-06	-0.0312	-1.0219	0.8165	0.9762	-0.3541	-1.2782	0.0114	0.1855	-0.0405	-1.0284	0.7636	0.9878	-0.5033	-1.4174	0.0005	0.0143
100081519_TGI_at	Dyrk2	69181	-0.8394	-1.7893	9.6193e-06	0.0002	-0.1226	-1.0887	0.4653	0.9095	-0.4881	-1.4026	0.0054	0.1235	-0.169	-1.1243	0.3155	0.9134	-0.5244	-1.4384	0.003	0.0481
100082160_TGI_at	Trim7	94089	-0.8407	-1.7909	0.0001	0.0021	-0.7131	-1.6393	0.001	0.2528	-0.6999	-1.6244	0.0012	0.05	-0.4258	-1.3433	0.0404	0.5708	-0.848	-1.8	0.0001	0.0053
100079125_TGI_at	Mllt4	17356	-0.8452	-1.7965	3.482e-12	1.1775e-09	-0.3716	-1.2938	0.0001	0.1475	-0.7476	-1.679	1.0542e-10	3.0558e-07	-0.5888	-1.504	3.567e-08	0.0002	-0.8104	-1.7537	1.1537e-11	7.803e-08
100086941_TGI_at	Ric8b	237422	-0.8475	-1.7994	4.5887e-06	0.0001	-0.2934	-1.2255	0.075	0.6822	-0.4589	-1.3745	0.0067	0.1387	-0.2361	-1.1778	0.1492	0.7931	-0.6137	-1.5302	0.0004	0.0126
100094826_TGI_at	Lrrc4c	241568	-0.8543	-1.8078	7.5875e-05	0.0013	-0.5648	-1.4791	0.0059	0.3969	-0.7304	-1.6591	0.0005	0.03	-0.7884	-1.7271	0.0002	0.0443	-0.8214	-1.7671	0.0001	0.0051
100091042_TGI_at	Sept4	18952	-0.8585	-1.8132	7.5635e-08	4.2395e-06	-0.148	-1.108	0.2666	0.8397	-0.6723	-1.5936	7.7357e-06	0.0018	-0.3594	-1.2828	0.0092	0.3301	-0.9975	-1.9965	2.4542e-09	1.8987e-06
100109280_TGI_at	Bace1	23821	-0.8594	-1.8143	2.6722e-05	0.0005	-0.1081	-1.0778	0.5554	0.9308	-0.4384	-1.3551	0.0204	0.2585	-0.3743	-1.2962	0.0458	0.5941	-0.5672	-1.4816	0.0033	0.0513
100106905_TGI_at	G0s2	14373	-0.8615	-1.8169	0.009	0.0516	-0.1918	-1.1422	0.5448	0.9278	-0.1235	-1.0893	0.6963	0.9377	-0.6136	-1.53	0.0576	0.6384	-0.893	-1.857	0.0069	0.0826
100102284_TGI_at	Abca6	76184	-0.8654	-1.8219	1.1736e-05	0.0003	-0.3829	-1.304	0.033	0.574	-0.841	-1.7913	1.8417e-05	0.0034	-0.5755	-1.4902	0.0019	0.164	-1.0589	-2.0833	3.1106e-07	6.936e-05
100097117_TGI_at	St8sia4	20452	-0.8668	-1.8236	4.4473e-07	1.826e-05	-0.3028	-1.2335	0.0426	0.5979	-1.0066	-2.0091	1.8911e-08	2.0196e-05	-0.8728	-1.8313	3.8815e-07	0.0007	-1.0941	-2.1347	2.6799e-09	1.9421e-06
100099603_TGI_at	Trp63	22061	-0.8669	-1.8237	2.8564e-05	0.0006	-0.218	-1.1631	0.2432	0.8334	-0.4415	-1.358	0.0211	0.263	0.0062	1.0043	0.9735	0.9982	0.7627	1.6967	0.0002	0.0062
100092204_TGI_at	Sema6d	214968	-0.8733	-1.8319	2.0803e-09	2.1427e-07	-0.1761	-1.1298	0.1311	0.7498	-0.3611	-1.2844	0.003	0.0846	-0.2462	-1.1861	0.0371	0.5523	-0.5062	-1.4203	6.8802e-05	0.0033
100083279_TGI_at	Ddr1	12305	-0.8741	-1.8329	8.8362e-13	3.5859e-10	-0.1951	-1.1448	0.0285	0.5456	-0.3616	-1.2849	0.0001	0.0122	-0.2001	-1.1487	0.0249	0.5014	-0.3748	-1.2966	8.4915e-05	0.0038
100105623_TGI_at	Pctp	18559	-0.8796	-1.8398	2.1248e-08	1.4665e-06	-0.4594	-1.375	0.0008	0.2389	-0.3896	-1.31	0.0038	0.0997	-0.1746	-1.1286	0.1769	0.8198	-0.3842	-1.3051	0.0043	0.0616
100086912_TGI_at	Fam84b	399603	-0.88	-1.8404	2.1021e-07	9.8737e-06	-0.3146	-1.2437	0.0317	0.5666	-0.1462	-1.1066	0.3075	0.7698	-0.2743	-1.2094	0.0595	0.6432	-0.6534	-1.5728	3.7927e-05	0.0022
100092090_TGI_at	Tpx2	72119	-0.8941	-1.8585	4.3004e-05	0.0008	0.3222	1.2502	0.1066	0.7149	-0.0287	-1.0201	0.8837	0.9821	-0.0215	-1.015	0.9128	0.9961	0.5684	1.4829	0.0058	0.0742
100082854_TGI_at	Pde4b	18578	-0.9028	-1.8697	6.8528e-09	5.8671e-07	0.0973	1.0698	0.4376	0.9009	-0.1468	-1.1071	0.2439	0.7172	-0.0465	-1.0328	0.71	0.9842	0.461	1.3765	0.0006	0.016
100110861_TGI_at	Arhgap28	268970	-0.9036	-1.8708	2.2309e-05	0.0005	-0.3861	-1.3069	0.0473	0.6158	-0.8307	-1.7785	7.5557e-05	0.0086	-0.3868	-1.3075	0.0469	0.5999	-0.6386	-1.5568	0.0016	0.0311
100110539_TGI_at	Fzd2	57265	-0.9047	-1.8722	1.7605e-07	8.465e-06	-0.3501	-1.2746	0.0197	0.5079	-0.5825	-1.4974	0.0002	0.0172	-0.344	-1.2692	0.0218	0.4789	-0.7721	-1.7077	3.5613e-06	0.0004
100098610_TGI_at	Pitx2	18741	-0.9073	-1.8756	1.7887e-10	2.8805e-08	-0.0308	-1.0216	0.7765	0.9728	-0.3371	-1.2632	0.0032	0.0897	-0.0637	-1.0451	0.5578	0.9688	-0.592	-1.5073	2.2818e-06	0.0003
100104319_TGI_at	9630010G10Rik	399612	-0.9092	-1.878	1.7134e-05	0.0004	-0.3561	-1.28	0.0636	0.6534	-0.4911	-1.4055	0.012	0.1913	-0.4229	-1.3407	0.0289	0.5193	-0.8217	-1.7675	7.5497e-05	0.0035
100105081_TGI_at	A330069E16Rik	606735	-0.9114	-1.8808	0.0026	0.0199	-0.412	-1.3305	0.1541	0.7722	-0.0474	-1.0334	0.8683	0.9799	-0.1977	-1.1468	0.49	0.9504	-0.8589	-1.8136	0.0043	0.0612
100097622_TGI_at	Apol10b	328561	-0.9142	-1.8846	0.0002	0.0026	0.0563	1.0398	0.802	0.9757	-0.301	-1.232	0.1844	0.6575	-0.1738	-1.1281	0.44	0.942	-0.9658	-1.9532	9.3163e-05	0.004
100079868_TGI_at	Sec14l5	665119	-0.9158	-1.8866	3.9656e-08	2.4912e-06	-0.1086	-1.0782	0.4295	0.8992	-0.2263	-1.1699	0.1039	0.531	-0.2548	-1.1931	0.0683	0.6665	-0.479	-1.3937	0.0011	0.0235
100096162_TGI_at	Calm2	12314	-0.9176	-1.889	2.7194e-14	2.2071e-11	-0.1568	-1.1148	0.0583	0.6411	-0.3065	-1.2367	0.0005	0.0273	-0.1358	-1.0987	0.0991	0.7277	-0.2902	-1.2228	0.0008	0.0198
100114158_TGI_at	Samd5	320825	-0.9202	-1.8924	4.3973e-06	0.0001	-0.5859	-1.5009	0.0017	0.3046	-0.7966	-1.737	4.2949e-05	0.0058	-0.5341	-1.4481	0.0038	0.2236	-0.9211	-1.8935	4.3281e-06	0.0005
100106513_TGI_at	1700019G17Rik	75541	-0.9216	-1.8942	6.117e-05	0.0011	-0.3719	-1.294	0.0788	0.6875	-0.3193	-1.2478	0.1294	0.5789	-0.4775	-1.3923	0.0257	0.5077	-0.5764	-1.4911	0.0079	0.0894
100086394_TGI_at	Klhl4	237010	-0.9232	-1.8963	0.0008	0.0077	-0.5766	-1.4914	0.0282	0.5455	-1.0546	-2.0771	0.0002	0.0135	-0.7584	-1.6916	0.0047	0.2448	-0.9745	-1.965	0.0004	0.012
100119395_TGI_at			-0.9242	-1.8977	0.0006	0.0061	-0.598	-1.5136	0.0198	0.5079	-1.1235	-2.1788	4.6264e-05	0.0061	-0.9418	-1.9209	0.0004	0.0727	-1.1506	-2.22	3.2707e-05	0.002
100115963_TGI_at	Pdp1	381511	-0.9478	-1.929	3.0423e-05	0.0006	-0.1912	-1.1417	0.3499	0.8724	-0.7186	-1.6456	0.001	0.0437	-0.368	-1.2905	0.0761	0.6904	-0.6164	-1.533	0.004	0.0587
100096385_TGI_at	Slc26a10	216441	-0.9551	-1.9387	1.5409e-06	5.1276e-05	-0.4594	-1.375	0.01	0.4413	-0.8066	-1.749	2.5847e-05	0.0043	-0.516	-1.43	0.0042	0.2322	-0.8154	-1.7598	2.1905e-05	0.0015
100089680_TGI_at	Ift27	67042	-0.9573	-1.9417	3.5208e-13	1.5531e-10	-0.3456	-1.2707	0.0005	0.208	-0.4839	-1.3985	4.2141e-06	0.0013	-0.1461	-1.1066	0.1171	0.7527	-0.6365	-1.5546	1.7826e-08	8.8222e-06
100095057_TGI_at	Hhex	15242	-0.9678	-1.9558	4.1737e-05	0.0008	-0.6353	-1.5532	0.0044	0.3775	-1.2695	-2.4108	4.0704e-07	0.0002	-1.5926	-3.016	2.7836e-09	2.8241e-05	-0.9097	-1.8787	9.8909e-05	0.0042
100105320_TGI_at	C1qtnf2	69183	-0.968	-1.9562	2.6999e-09	2.6594e-07	-0.3917	-1.3119	0.0039	0.3775	-0.5484	-1.4625	0.0001	0.0106	-0.3743	-1.2962	0.0056	0.266	-0.5739	-1.4885	5.8362e-05	0.0029
100098339_TGI_at	3300002P13Rik	70230	-0.9733	-1.9634	1.5659e-09	1.7083e-07	-0.3591	-1.2827	0.0068	0.405	-0.5461	-1.4602	9.165e-05	0.0097	-0.1632	-1.1198	0.2021	0.8442	-0.385	-1.3059	0.0039	0.058
100099966_TGI_at	Zfp395	380912	-0.974	-1.9642	1.6764e-09	1.819e-07	-0.2349	-1.1768	0.0702	0.6686	-0.488	-1.4025	0.0004	0.0245	-0.3189	-1.2474	0.0156	0.4188	-0.5081	-1.4222	0.0002	0.0082
100101493_TGI_at	Pdp1	381511	-0.9884	-1.984	5.8555e-08	3.4339e-06	-0.1076	-1.0775	0.4757	0.9122	-0.6759	-1.5976	5.1624e-05	0.0065	-0.2656	-1.2021	0.0831	0.7026	-0.588	-1.5031	0.0003	0.0099
100104559_TGI_at	Cxadr	13052	-0.9982	-1.9976	0.0064	0.0399	-0.5039	-1.418	0.1546	0.7724	-1.1493	-2.218	0.002	0.0667	-0.5297	-1.4436	0.1351	0.7735	-0.9744	-1.9649	0.0077	0.0883
100114041_TGI_at			-1	-2.0001	0.0009	0.0087	-0.3544	-1.2785	0.2099	0.8178	-1.0513	-2.0724	0.0005	0.0288	-0.7507	-1.6826	0.0101	0.3467	-1.1913	-2.2835	0.0001	0.0045
100086650_TGI_at	Tnk2	51789	-1.0075	-2.0105	2.4951e-14	2.1095e-11	-0.2509	-1.1899	0.0069	0.4058	-0.4418	-1.3583	1.0745e-05	0.0024	-0.2724	-1.2078	0.0036	0.2172	-0.4767	-1.3916	2.9746e-06	0.0004
100092594_TGI_at	Mansc1	67729	-1.0176	-2.0245	2.231e-06	7.0186e-05	-0.3649	-1.2878	0.0554	0.6355	-0.7658	-1.7003	0.0002	0.0139	-0.7529	-1.6852	0.0002	0.044	-0.8044	-1.7464	8.9082e-05	0.0039
100098742_TGI_at	Acvr2b	11481	-1.0253	-2.0354	7.5614e-11	1.4896e-08	-0.2372	-1.1787	0.0509	0.6264	-0.4388	-1.3555	0.0006	0.0322	-0.3003	-1.2314	0.0147	0.4114	-0.6025	-1.5184	7.905e-06	0.0007
100118080_TGI_at	Lefty1	13590	-1.037	-2.052	5.9562e-07	2.3154e-05	-0.5484	-1.4625	0.0033	0.3668	-0.4244	-1.3421	0.0202	0.257	-0.1599	-1.1172	0.368	0.9269	-0.4958	-1.4101	0.0073	0.0855
100112692_TGI_at	Evi2a	14017	-1.0665	-2.0943	1.3414e-06	4.544e-05	-0.3109	-1.2405	0.1069	0.7151	-0.5938	-1.5092	0.0031	0.0862	-0.2823	-1.2161	0.1421	0.7844	-0.8387	-1.7884	6.5173e-05	0.0032
100119013_TGI_at	Cpeb2	231207	-1.0666	-2.0945	1.1637e-10	2.0895e-08	-0.275	-1.21	0.0331	0.574	-0.4448	-1.3611	0.0009	0.0429	-0.2551	-1.1934	0.0472	0.6008	-0.5445	-1.4585	8.3677e-05	0.0037
100094235_TGI_at	Rasgrf2	19418	-1.0749	-2.1066	1.3843e-10	2.3603e-08	-0.3191	-1.2476	0.0156	0.4902	-0.5225	-1.4365	0.0002	0.0139	-0.3895	-1.31	0.0037	0.2222	-0.9164	-1.8875	7.4373e-09	4.573e-06
100104016_TGI_at	Pthlh	19227	-1.0888	-2.1269	1.9102e-05	0.0004	-0.283	-1.2167	0.216	0.8188	-0.7959	-1.7361	0.001	0.0448	-0.3219	-1.25	0.1605	0.8048	-0.749	-1.6807	0.0019	0.0342
100087124_TGI_at	Arhgap18	73910	-1.1007	-2.1446	7.7614e-12	2.1873e-09	-0.2256	-1.1692	0.06	0.6435	-0.7731	-1.709	5.4957e-08	4.4606e-05	-0.5935	-1.5089	8.39e-06	0.0053	-0.9861	-1.9808	1.5779e-10	2.7041e-07
100109496_TGI_at			-1.1138	-2.1641	5.8416e-07	2.2883e-05	-0.2447	-1.1848	0.2015	0.8144	-0.6313	-1.5489	0.0017	0.0617	-0.483	-1.3976	0.0142	0.4045	-0.6272	-1.5446	0.0019	0.0341
100099997_TGI_at	Trib2	217410	-1.1219	-2.1763	9.919e-10	1.2052e-07	-0.1452	-1.1059	0.3142	0.8603	-0.2068	-1.1541	0.1544	0.6183	-0.3291	-1.2562	0.026	0.51	-0.8834	-1.8447	2.2513e-07	5.7101e-05
100101286_TGI_at	Rgma	244058	-1.1263	-2.183	5.0478e-16	9.3113e-13	-0.2679	-1.204	0.0038	0.3775	-0.4877	-1.4022	1.6707e-06	0.0007	-0.2118	-1.1582	0.0197	0.4588	-0.4255	-1.3431	1.6781e-05	0.0012
100110593_TGI_at	Pcdh12	53601	-1.1311	-2.1903	8.043e-10	1.0074e-07	-0.2882	-1.2211	0.0496	0.6244	-0.3842	-1.3051	0.0101	0.1743	-0.572	-1.4866	0.0002	0.0482	-0.5052	-1.4193	0.001	0.0227
100104419_TGI_at	Plekhh3	217198	-1.1353	-2.1966	2.9298e-14	2.2682e-11	-0.3554	-1.2793	0.001	0.2502	-0.7874	-1.7259	9.4354e-10	1.9895e-06	-0.3423	-1.2678	0.0014	0.137	-0.6249	-1.5421	1.8387e-07	4.8453e-05
100108286_TGI_at			-1.1382	-2.2011	7.7392e-05	0.0013	-0.3316	-1.2584	0.2079	0.817	-0.3912	-1.3115	0.1388	0.5924	-0.2933	-1.2254	0.2644	0.8859	-0.9084	-1.877	0.0011	0.0243
100085666_TGI_at	Pmp2	18857	-1.1742	-2.2567	0.002	0.0165	-0.5888	-1.504	0.1056	0.7121	-0.4974	-1.4117	0.1696	0.6388	-0.6636	-1.584	0.0693	0.6692	-1.2585	-2.3925	0.001	0.0229
100093383_TGI_at	Tmtc2	278279	-1.1801	-2.266	1.3293e-08	9.8439e-07	-0.3174	-1.2461	0.0644	0.6545	-0.4373	-1.354	0.0123	0.1946	-0.3521	-1.2765	0.0411	0.5745	-0.4971	-1.4113	0.0049	0.0667
100091921_TGI_at	1700106N22Rik	73582	-1.1819	-2.2687	9.2704e-11	1.7257e-08	-0.5619	-1.4762	0.0002	0.1613	-0.2788	-1.2132	0.0483	0.3864	-0.2061	-1.1535	0.1402	0.7831	-0.4349	-1.3519	0.0028	0.0461
100117635_TGI_at	Lrrc3b	218763	-1.1936	-2.2872	2.5139e-09	2.5004e-07	-0.2656	-1.2021	0.0991	0.7034	-0.6756	-1.5972	0.0001	0.0105	-0.6026	-1.5185	0.0004	0.0715	-0.6554	-1.575	0.0002	0.0059
100096682_TGI_at	C530038A18Rik	399639	-1.2118	-2.3163	6.1174e-05	0.0011	-0.8134	-1.7574	0.0046	0.3775	-1.1374	-2.1998	0.0001	0.0126	-1.1426	-2.2078	0.0001	0.0335	-1.5213	-2.8704	1.5632e-06	0.0002
100115582_TGI_at	Sertad3	170742	-1.2282	-2.3428	7.4749e-09	6.3728e-07	-0.3839	-1.3048	0.0289	0.5471	-0.9794	-1.9717	8.9954e-07	0.0004	-0.6523	-1.5717	0.0004	0.0687	-0.5328	-1.4467	0.0031	0.0491
100095127_TGI_at	Tnfaip2	21928	-1.2385	-2.3595	8.7735e-07	3.1847e-05	-0.3652	-1.288	0.0957	0.7009	-0.6858	-1.6086	0.0026	0.0788	-0.5866	-1.5017	0.0091	0.3286	-0.6412	-1.5596	0.0046	0.0647
100091601_TGI_at	Akap5	238276	-1.2442	-2.3688	5.5614e-05	0.001	-0.669	-1.59	0.0201	0.5079	-0.7145	-1.6409	0.0135	0.2048	-0.8272	-1.7743	0.0047	0.2453	-1.1763	-2.26	0.0001	0.0048
100081815_TGI_at	Hmcn1	545370	-1.2474	-2.3741	6.7103e-06	0.0002	-0.2745	-1.2095	0.2629	0.8385	-0.3587	-1.2822	0.1456	0.6049	-0.7018	-1.6265	0.0059	0.2746	-1.5969	-3.025	5.9684e-08	2.1626e-05
100084034_TGI_at	4930516B21Rik	75114	-1.2719	-2.4148	3.1299e-14	2.2682e-11	-0.216	-1.1615	0.0609	0.6446	-0.5159	-1.4299	3.9686e-05	0.0056	-0.271	-1.2066	0.0201	0.4633	-0.7545	-1.6871	3.9221e-08	1.5304e-05
100109363_TGI_at	Gbp9	236573	-1.2748	-2.4197	0.0007	0.0076	-0.2629	-1.1999	0.4558	0.9063	-0.4309	-1.3481	0.2243	0.7013	-0.3557	-1.2796	0.3144	0.9132	-1.1632	-2.2396	0.0018	0.034
100083648_TGI_at	2310030G06Rik	66952	-1.292	-2.4487	1.0911e-09	1.2947e-07	-0.2794	-1.2137	0.0974	0.703	-0.5735	-1.4882	0.0012	0.0498	-0.2847	-1.2182	0.0915	0.7165	-0.7462	-1.6774	5.0155e-05	0.0027
100080592_TGI_at	Pfkfb3	170768	-1.2954	-2.4545	1.037e-05	0.0002	-0.249	-1.1884	0.3397	0.8701	-0.4498	-1.3659	0.0885	0.4965	-0.2697	-1.2056	0.3016	0.9064	-1.1497	-2.2187	6.2606e-05	0.0031
100104844_TGI_at	Mamstr	74490	-1.3197	-2.4961	4.801e-09	4.408e-07	-0.381	-1.3023	0.0391	0.5867	-0.7193	-1.6464	0.0002	0.0177	-0.1283	-1.093	0.477	0.9493	-0.7173	-1.6441	0.0002	0.0084
100098427_TGI_at	Car8	12319	-1.3416	-2.5344	1.0504e-07	5.5505e-06	-0.478	-1.3928	0.0271	0.542	-0.9157	-1.8864	7.7766e-05	0.0087	-0.5753	-1.49	0.0086	0.3236	-1.3979	-2.6352	4.3476e-08	1.6337e-05
100087335_TGI_at	6430571L13Rik	235599	-1.3597	-2.5663	2.6276e-11	5.7953e-09	-0.3576	-1.2813	0.0222	0.52	-0.5375	-1.4515	0.0009	0.0425	-0.4377	-1.3545	0.0058	0.2728	-0.5626	-1.4769	0.0006	0.0151
100080130_TGI_at	5730507A11Rik	70624	-1.366	-2.5775	5.1689e-06	0.0001	-0.892	-1.8558	0.0014	0.2985	-1.1261	-2.1827	9.6744e-05	0.01	-0.9937	-1.9913	0.0005	0.0727	-1.2038	-2.3034	3.8e-05	0.0022
100102835_TGI_at	5930433N17Rik	399623	-1.397	-2.6336	4.3044e-06	0.0001	-0.8111	-1.7545	0.0037	0.3775	-0.9593	-1.9443	0.0008	0.0375	-1.3593	-2.5656	6.8426e-06	0.0046	-1.1729	-2.2547	6.5127e-05	0.0032
100112273_TGI_at	Zfp503	218820	-1.4251	-2.6853	1.5795e-08	1.1325e-06	-0.0597	-1.0422	0.7705	0.9714	-0.7999	-1.741	0.0003	0.0211	-0.3222	-1.2502	0.1206	0.7589	-1.0207	-2.0289	1.0418e-05	0.0009
100113884_TGI_at	Ephx3	71932	-1.4263	-2.6875	9.83e-07	3.5116e-05	-0.7045	-1.6296	0.007	0.4058	-1.0537	-2.0758	0.0001	0.0113	-1.1392	-2.2025	4.1217e-05	0.0174	-1.238	-2.3587	1.1567e-05	0.0009
100084133_TGI_at	Prr15	78004	-1.4458	-2.7241	4.8131e-10	6.4677e-08	-0.4838	-1.3984	0.0097	0.441	-0.8241	-1.7704	3.801e-05	0.0055	-0.3205	-1.2488	0.0799	0.6958	-0.6311	-1.5487	0.001	0.0229
100089121_TGI_at	Dusp10	63953	-1.5252	-2.8782	3.3485e-11	7.1521e-09	-0.2242	-1.1681	0.1952	0.8124	-0.5075	-1.4215	0.0048	0.1153	-0.3757	-1.2975	0.033	0.5372	-1.0763	-2.1086	1.5102e-07	4.1977e-05
100097595_TGI_at	Tnfsf10	22035	-1.546	-2.92	1.4829e-05	0.0003	-0.4718	-1.3868	0.1414	0.7594	-0.6257	-1.5429	0.0535	0.4041	-0.5605	-1.4748	0.0823	0.7009	-0.9267	-1.9009	0.0053	0.0699
100100620_TGI_at	Zfp750	319530	-1.5626	-2.9539	7.7363e-05	0.0013	-0.3921	-1.3123	0.2769	0.8428	-1.1282	-2.1858	0.0029	0.0834	-1.143	-2.2084	0.0026	0.1891	-1.7889	-3.4555	1.0262e-05	0.0009
100114960_TGI_at	Hdac9	79221	-1.5844	-2.9989	8.9309e-09	7.3071e-07	-0.1392	-1.1013	0.5312	0.9253	-0.4355	-1.3524	0.0549	0.4091	0.1127	1.0812	0.612	0.9771	-0.7024	-1.6272	0.0028	0.0449
100094535_TGI_at	5830474E16Rik	76094	-1.5964	-3.024	1.3556e-09	1.5197e-07	-0.5205	-1.4345	0.0152	0.485	-1.0713	-2.1014	5.5505e-06	0.0015	-0.1753	-1.1292	0.3982	0.9355	-1.0513	-2.0724	7.611e-06	0.0007
100110010_TGI_at	Tet1	52463	-1.6214	-3.0768	1.0379e-05	0.0002	-0.7538	-1.6862	0.0245	0.5339	-1.1457	-2.2126	0.001	0.0439	-1.0969	-2.139	0.0015	0.1446	-1.526	-2.88	2.6734e-05	0.0017
100119564_TGI_at	Gm11266	100215	-1.7192	-3.2925	8.0216e-08	4.4472e-06	-1.0797	-2.1135	0.0002	0.1613	-1.1468	-2.2143	8.927e-05	0.0095	-1.1884	-2.279	5.4538e-05	0.0198	-1.2711	-2.4135	2.0187e-05	0.0014
100088283_TGI_at	5830408B19Rik	74756	-1.8423	-3.5858	4.7869e-12	1.4497e-09	-0.2502	-1.1894	0.1996	0.8141	-0.9484	-1.9298	1.3496e-05	0.0028	-0.6197	-1.5366	0.0024	0.183	-1.0775	-2.1104	1.5245e-06	0.0002
100104491_TGI_at			-1.8663	-3.646	8.5659e-09	7.0369e-07	-0.9793	-1.9715	0.0005	0.208	-0.7646	-1.6989	0.0052	0.1206	-0.6397	-1.558	0.0178	0.4375	-1.2261	-2.3394	2.6499e-05	0.0017
100104768_TGI_at	Aplnr	23796	-2.6122	-6.1142	8.6863e-12	2.3191e-09	-1.1828	-2.2701	0.0001	0.1475	-1.1694	-2.2492	0.0001	0.0122	-1.1954	-2.29	0.0001	0.028	-1.6126	-3.0581	8.2123e-07	0.0001
