# Supplementary material for: Pharmacological AMPK activation induces transcriptional responses congruent to exercise in skeletal and cardiac muscle, adipose tissues and liver
Source: PLoS One. 2019 Feb 27;14(2):e0211568. doi: 10.1371/journal.pone.0211568 (PMC6392219; doi:10.1371/journal.pone.0211568)
Supplement: S6 Table — 62 probesets robustly regulated only by acute exercise, and not by acute AMPK activator treatment, in vastus lateralis (at least 1.5-fold change and FDR_BH <0.1). See corresponding heat map in S4 Fig. (XLSX) [file pone.0211568.s036.xlsx]

## Sheet: S6_Table
			Vastus Lateralis
			Acute
			LA2, 30mpk				LA2, 3mpk				SA2, 20mpk				SA2, 3mpk				Exercise
probesetid	Gene Symbol	Entrez Gene ID	Log2FC	Fold Change	Raw p	FDR_BH	Log2FC	Fold Change	Raw p	FDR_BH	Log2FC	Fold Change	Raw p	FDR_BH	Log2FC	Fold Change	Raw p	FDR_BH	Log2FC	Fold Change	Raw p	FDR_BH
100100209_TGI_at	F730311O21Rik	622304	-0.0462	-1.0325	0.8096	0.9137	0.1368	1.0995	0.4767	0.9127	0.1238	1.0896	0.5193	0.8828	-0.061	-1.0432	0.7506	0.9875	1.3683	2.5817	9.1137e-09	5.2836e-06
100095142_TGI_at	A730009E18Rik	319603	0.0773	1.055	0.7005	0.8541	-0.0121	-1.0084	0.952	0.9935	-0.0336	-1.0236	0.867	0.9799	0.1418	1.1033	0.4813	0.9493	1.2633	2.4004	1.4611e-07	4.1178e-05
100116564_TGI_at	2210416J07Rik	72374	0.1969	1.1462	0.4144	0.6555	0.0306	1.0215	0.8986	0.9875	0.0014	1.001	0.9953	0.9993	0.2247	1.1685	0.3522	0.9246	1.1783	2.2631	1.3848e-05	0.0011
100113931_TGI_at	4833406M21Rik	74575	0.1459	1.1064	0.5235	0.7416	-0.0363	-1.0255	0.8734	0.9827	-0.1045	-1.0751	0.6473	0.927	0.1027	1.0738	0.6529	0.9807	1.1777	2.2622	5.9898e-06	0.0006
100085981_TGI_at	Cyr61	16007	0.2436	1.1839	0.4323	0.6706	0.3074	1.2375	0.3227	0.8651	0.0784	1.0558	0.7998	0.9623	-0.1166	-1.0842	0.7063	0.9842	1.1532	2.2241	0.0005	0.0146
100119377_TGI_at	Edn1	13614	0.0634	1.0449	0.7643	0.8912	-0.1378	-1.1002	0.5158	0.9211	0.1424	1.1037	0.5019	0.876	0.5357	1.4497	0.0146	0.411	1.1471	2.2147	2.5432e-06	0.0003
100093168_TGI_at	Ccl5	20304	0.1269	1.0919	0.7113	0.8613	0.2728	1.2082	0.4275	0.8986	0.2301	1.1729	0.5029	0.8764	0.0721	1.0513	0.8332	0.9905	1.1376	2.2001	0.0018	0.0333
100119661_TGI_at	Il18r1	16182	0.1215	1.0879	0.5819	0.7837	0.3833	1.3043	0.0874	0.6908	0.1358	1.0987	0.5384	0.8897	0.3207	1.249	0.1505	0.7936	1.1345	2.1954	6.217e-06	0.0006
100116991_TGI_at			0.014	1.0097	0.9566	0.9827	0.0862	1.0616	0.737	0.9682	0.1707	1.1256	0.507	0.8783	0.0193	1.0135	0.9401	0.9972	1.108	2.1555	8.9533e-05	0.0039
100098485_TGI_at	F830014O18Rik	403347	0.2505	1.1896	0.2799	0.5257	-0.3705	-1.2928	0.113	0.726	0.242	1.1827	0.2962	0.7619	-0.2484	-1.1879	0.2839	0.8973	1.0162	2.0226	6.6075e-05	0.0032
100093342_TGI_at	Cd3e	12501	0.1037	1.0745	0.6865	0.8474	0.3682	1.2908	0.1564	0.7738	0.2074	1.1546	0.4209	0.8385	0.359	1.2826	0.1668	0.8081	1.0155	2.0217	0.0003	0.009
100091019_TGI_at	Gimap3	83408	0.2043	1.1521	0.4935	0.7197	0.2091	1.156	0.4835	0.9154	-0.0981	-1.0704	0.7417	0.948	-0.0591	-1.0418	0.8426	0.9909	0.9988	1.9983	0.0016	0.0313
100114042_TGI_at	Arrdc3	105171	0.1754	1.1293	0.3936	0.6368	0.1989	1.1478	0.3339	0.8678	0.2386	1.1799	0.2475	0.7217	0.5802	1.495	0.0068	0.293	0.996	1.9945	1.5674e-05	0.0012
100093143_TGI_at	Arc	11838	0.2369	1.1784	0.3221	0.5702	0.2949	1.2268	0.2191	0.8218	0.2348	1.1767	0.3263	0.7836	0.2236	1.1676	0.3497	0.9233	0.9686	1.9569	0.0002	0.0069
100089161_TGI_at	Enah	13800	0.0263	1.0184	0.9095	0.962	-0.0317	-1.0222	0.891	0.9861	0.1467	1.107	0.5271	0.8846	0.0284	1.0199	0.9022	0.9956	0.8951	1.8598	0.0004	0.0109
100111750_TGI_at	Ier2	15936	0.112	1.0807	0.6928	0.8506	0.2478	1.1874	0.3839	0.8847	-0.1456	-1.1062	0.6079	0.9137	-0.3268	-1.2542	0.2525	0.8832	0.8768	1.8362	0.0034	0.0519
100106438_TGI_at	C78197	97702	0.0067	1.0047	0.9699	0.9889	-0.0319	-1.0224	0.8581	0.9807	-0.0174	-1.0121	0.9223	0.9878	0.0437	1.0308	0.8065	0.99	0.8555	1.8094	1.9727e-05	0.0014
100095193_TGI_at	Slc25a30	67554	0.0732	1.0521	0.8014	0.9099	-0.0785	-1.056	0.7873	0.9737	0.0681	1.0483	0.8151	0.9666	0.3766	1.2983	0.2001	0.8418	0.8472	1.799	0.0055	0.0721
100118707_TGI_at	Fcgr2b	14130	0.1722	1.1268	0.3799	0.6257	0.232	1.1745	0.2386	0.8323	0.2335	1.1757	0.2357	0.7082	0.2413	1.1821	0.2206	0.8588	0.8092	1.7522	0.0002	0.0058
100095923_TGI_at	Id1	15901	0.042	1.0296	0.7862	0.9028	0.2052	1.1528	0.1898	0.8094	0.0849	1.0606	0.5843	0.9056	-0.2347	-1.1767	0.1349	0.7735	0.8057	1.7479	5.2521e-06	0.0005
100108330_TGI_at	Hmga2-ps1	15365	-0.224	-1.168	0.3596	0.6084	0.0277	1.0194	0.9095	0.9878	0.0347	1.0244	0.8864	0.9831	0.1552	1.1136	0.5245	0.9588	0.7965	1.7369	0.002	0.0366
100100441_TGI_at	A730004F24Rik	320449	0.1853	1.137	0.4254	0.6644	0.1061	1.0763	0.6471	0.9517	0.0988	1.0709	0.67	0.9307	0.065	1.0461	0.7791	0.9883	0.7664	1.701	0.0018	0.034
100090177_TGI_at	Ror1	26563	-0.0055	-1.0038	0.9778	0.9911	-0.18	-1.1329	0.3635	0.8781	-0.1512	-1.1105	0.4444	0.8498	-0.1729	-1.1273	0.3825	0.9314	0.7612	1.695	0.0004	0.0109
100101931_TGI_at			0.0106	1.0074	0.9567	0.9827	-0.0923	-1.0661	0.6372	0.9502	0.1609	1.118	0.4125	0.8345	0.0343	1.0241	0.8608	0.9912	0.7598	1.6932	0.0003	0.0105
100103428_TGI_at	Sptlc2	20773	0.1309	1.095	0.5348	0.75	0.0312	1.0219	0.8822	0.9841	0.1312	1.0952	0.5339	0.888	-0.005	-1.0035	0.981	0.9983	0.739	1.669	0.001	0.023
100097430_TGI_at	Fibin	67606	0.2352	1.1771	0.1515	0.3605	0.1064	1.0765	0.5125	0.9211	-0.1103	-1.0795	0.497	0.8743	0.0451	1.0318	0.7807	0.9883	0.7194	1.6465	6.0617e-05	0.003
100082296_TGI_at	Fam46a	212943	-0.0476	-1.0336	0.7685	0.8935	-0.1555	-1.1138	0.3392	0.8698	0.2568	1.1948	0.1181	0.5564	0.2668	1.2032	0.1048	0.7405	0.7171	1.6439	6.2744e-05	0.0031
100111590_TGI_at			0.1399	1.1018	0.3182	0.5662	-0.154	-1.1127	0.2725	0.8412	-0.0631	-1.0447	0.6509	0.9275	-0.1977	-1.1468	0.161	0.8048	0.7115	1.6375	7.1849e-06	0.0007
100084172_TGI_at			0.0937	1.0671	0.6106	0.8019	-0.4414	-1.3579	0.0201	0.5079	0.0886	1.0634	0.6298	0.9206	0.1029	1.074	0.5758	0.9704	0.6916	1.6151	0.0005	0.0135
100115151_TGI_at	Spag1	26942	0.1979	1.147	0.3518	0.6005	-0.2511	-1.1901	0.2389	0.8328	-0.0264	-1.0184	0.9008	0.985	0.0447	1.0315	0.8324	0.9905	0.6845	1.6071	0.0023	0.0389
100100809_TGI_at			0.1067	1.0768	0.5514	0.762	0.0339	1.0238	0.8498	0.9799	0.203	1.1511	0.2598	0.7331	-0.2603	-1.1978	0.1505	0.7936	0.6707	1.5918	0.0005	0.0139
100111723_TGI_at	Zfp295	114565	0.2467	1.1865	0.1963	0.4242	0.1613	1.1183	0.3955	0.8864	0.2437	1.184	0.2017	0.6788	0.2128	1.159	0.2637	0.8859	0.67	1.5911	0.0009	0.0216
100090116_TGI_at	Emx2	13797	-0.1019	-1.0732	0.4503	0.6859	-0.0095	-1.0066	0.9435	0.9923	0.2147	1.1605	0.1159	0.5538	0.0214	1.0149	0.8738	0.9912	0.665	1.5856	1.2185e-05	0.001
100098707_TGI_at	Sgms1	208449	0.2389	1.1801	0.1006	0.2789	-0.121	-1.0875	0.4	0.8878	0.1679	1.1234	0.2446	0.7181	0.1251	1.0906	0.3842	0.9326	0.6321	1.5498	6.5684e-05	0.0032
100111639_TGI_at			-0.066	-1.0468	0.6786	0.8427	-0.0218	-1.0152	0.8912	0.9861	0.1966	1.146	0.2208	0.6982	0.1054	1.0758	0.5089	0.957	0.6312	1.5488	0.0003	0.0088
100101166_TGI_at	Pid1	98496	0.2232	1.1673	0.1458	0.3529	0.1989	1.1478	0.1939	0.8116	0.1504	1.1099	0.3237	0.7811	0.0337	1.0237	0.8238	0.9905	0.6299	1.5474	0.0001	0.0057
100087603_TGI_at	Ppp2r2b	72930	-0.2444	-1.1846	0.2267	0.4628	-0.027	-1.0189	0.8927	0.9866	-0.0632	-1.0448	0.7527	0.9506	-0.0179	-1.0125	0.9288	0.9963	0.6241	1.5412	0.0032	0.0498
100103583_TGI_at			0.0782	1.0557	0.5639	0.7701	-0.0775	-1.0552	0.5672	0.9328	0.2216	1.166	0.1067	0.5366	0.1479	1.1079	0.2775	0.8947	0.6215	1.5385	3.6985e-05	0.0022
100120786_TGI_at	2310046K01Rik	69698	-0.0798	-1.0569	0.6572	0.83	-0.3896	-1.31	0.0348	0.5796	-0.0247	-1.0173	0.8906	0.9835	-0.1488	-1.1087	0.4091	0.9358	0.6214	1.5384	0.0012	0.0254
100106179_TGI_at	Zfp568	243905	-0.1438	-1.1048	0.2044	0.4349	-0.2638	-1.2006	0.0228	0.5266	0.1257	1.0911	0.2661	0.7372	-0.1219	-1.0882	0.2806	0.895	0.6118	1.5282	2.3166e-06	0.0003
100079361_TGI_at	Strbp	20744	0.1053	1.0757	0.5648	0.7708	0.0716	1.0509	0.6953	0.9598	-0.0366	-1.0257	0.8413	0.9732	0.2537	1.1922	0.1695	0.8121	0.6071	1.5232	0.0018	0.0331
100092751_TGI_at	Pi16	74116	-0.2251	-1.1689	0.2954	0.5427	0.0104	1.0072	0.9612	0.9954	-0.0925	-1.0662	0.6655	0.9298	-0.0482	-1.034	0.8215	0.9905	0.5997	1.5154	0.0073	0.0854
100100048_TGI_at	Vgll3	73569	0.0864	1.0617	0.6011	0.7962	0.1337	1.0971	0.4198	0.8965	-0.2091	-1.156	0.2095	0.6873	-0.3011	-1.2321	0.0737	0.6823	0.5948	1.5103	0.0008	0.0189
100082714_TGI_at	AW549542	100993	0.0032	1.0022	0.9858	0.9941	-0.0525	-1.0371	0.7715	0.9714	-0.1291	-1.0936	0.4764	0.8653	0.0391	1.0275	0.8287	0.9905	-0.5876	-1.5027	0.0022	0.038
100102467_TGI_at	8030487O14Rik	77548	-0.2168	-1.1622	0.3044	0.5526	-0.2566	-1.1947	0.2254	0.8257	0.1903	1.141	0.3668	0.8063	-0.0971	-1.0696	0.6438	0.9806	-0.6043	-1.5202	0.006	0.0757
100082973_TGI_at	Il15	16168	-0.156	-1.1142	0.3697	0.6168	-0.085	-1.0607	0.6235	0.9467	-0.1481	-1.1081	0.3941	0.8227	0.035	1.0246	0.8396	0.9909	-0.6044	-1.5203	0.0011	0.0237
100112005_TGI_at	Zfp60	22718	-0.1493	-1.109	0.4658	0.6972	-0.2243	-1.1682	0.2752	0.8423	-0.18	-1.1329	0.38	0.8142	-0.2588	-1.1965	0.209	0.8506	-0.6073	-1.5234	0.0046	0.0647
100081073_TGI_at	Spsb4	211949	-0.125	-1.0905	0.5727	0.7764	-0.0587	-1.0416	0.7907	0.9737	-0.2477	-1.1873	0.2663	0.7375	-0.1667	-1.1225	0.4525	0.9431	-0.6361	-1.5542	0.0061	0.0762
100086797_TGI_at	Tlk2	24086	0.0312	1.0219	0.8	0.9096	0.0443	1.0312	0.719	0.9656	-0.2553	-1.1935	0.0433	0.3698	0.1234	1.0893	0.3194	0.9153	-0.6382	-1.5563	5.6216e-06	0.0006
100091382_TGI_at	Rprd1a	225283	-0.1646	-1.1208	0.3241	0.572	-0.2489	-1.1883	0.1387	0.7536	-0.0471	-1.0332	0.7767	0.9585	-0.1541	-1.1127	0.3555	0.9246	-0.6417	-1.5602	0.0004	0.0109
100082759_TGI_at	3110057O12Rik	269423	-0.113	-1.0815	0.644	0.8228	-0.292	-1.2243	0.2357	0.832	-0.2447	-1.1848	0.3192	0.7779	-0.3491	-1.2738	0.1578	0.803	-0.6742	-1.5957	0.0082	0.0912
100097778_TGI_at	Ano1	101772	-0.1239	-1.0897	0.286	0.5316	-0.1455	-1.1061	0.2115	0.8188	-0.1914	-1.1419	0.1026	0.5289	-0.3707	-1.293	0.0024	0.183	-0.7039	-1.6289	2.7307e-07	6.3688e-05
100114090_TGI_at	Sfxn2	94279	-0.0908	-1.065	0.6805	0.8435	-0.1997	-1.1484	0.3671	0.8788	-0.192	-1.1423	0.3857	0.8184	-0.1483	-1.1083	0.5018	0.9545	-0.7179	-1.6448	0.0021	0.0375
100086790_TGI_at	Gstt2	14872	-0.011	-1.0076	0.9419	0.9769	-0.0459	-1.0323	0.7606	0.9701	-0.2581	-1.1959	0.0922	0.5065	-0.0666	-1.0472	0.6588	0.9823	-0.7283	-1.6567	1.7335e-05	0.0013
100103667_TGI_at	P2ry2	18442	-0.0562	-1.0397	0.6553	0.8289	-0.0136	-1.0095	0.9139	0.9883	-0.2508	-1.1898	0.0515	0.3989	-0.1686	-1.1239	0.1849	0.8269	-0.7344	-1.6637	6.5153e-07	0.0001
100110056_TGI_at	Selp	20344	-0.1124	-1.081	0.6306	0.814	0.175	1.129	0.4549	0.9058	-0.2189	-1.1639	0.3508	0.797	-0.3871	-1.3077	0.1028	0.7356	-0.7603	-1.6938	0.0021	0.0375
100099596_TGI_at	Wdr6	83669	-0.0591	-1.0418	0.6408	0.821	-0.0649	-1.046	0.6087	0.9431	-0.1725	-1.127	0.1776	0.6492	-0.0507	-1.0357	0.6891	0.9842	-0.7842	-1.7222	1.9819e-07	5.1557e-05
100096635_TGI_at	Gjb2	14619	0.1154	1.0833	0.635	0.8168	0.199	1.1479	0.4144	0.8936	0.0654	1.0464	0.7876	0.9601	0.1463	1.1067	0.5477	0.9657	-0.8228	-1.7688	0.0015	0.0296
100080429_TGI_at	4930563H03Rik	78046	-0.1702	-1.1252	0.4726	0.7025	-0.4205	-1.3384	0.0808	0.69	-0.1556	-1.1139	0.5113	0.8803	-0.33	-1.257	0.1675	0.8096	-0.8387	-1.7885	0.0009	0.0214
100111791_TGI_at	A330078L11Rik	320008	-0.2207	-1.1653	0.1474	0.3551	-0.1629	-1.1195	0.2822	0.8456	-0.0777	-1.0554	0.6058	0.9127	-0.1956	-1.1452	0.198	0.8412	-0.8429	-1.7936	1.409e-06	0.0002
100096552_TGI_at	Tnik	665113	0.2176	1.1628	0.0657	0.212	-0.3793	-1.3007	0.002	0.3212	-0.141	-1.1027	0.2273	0.7033	-0.1632	-1.1197	0.1637	0.8057	-0.8935	-1.8577	1.3954e-09	1.287e-06
100111905_TGI_at	Cnksr2	245684	0.1113	1.0802	0.7955	0.9074	0.1387	1.1009	0.7469	0.9687	-0.026	-1.0182	0.9518	0.9934	-0.2362	-1.1779	0.5828	0.9725	-1.1744	-2.257	0.0088	0.0947
