# Supplementary material for: Pharmacological AMPK activation induces transcriptional responses congruent to exercise in skeletal and cardiac muscle, adipose tissues and liver
Source: PLoS One. 2019 Feb 27;14(2):e0211568. doi: 10.1371/journal.pone.0211568 (PMC6392219; doi:10.1371/journal.pone.0211568)
Supplement: S7 Table — 57 probesets significantly regulated only after acute AMPK activator treatment (at least 1.5-fold change and FDR_BH <0.1 by LA2, and at least 1.2 fold change and FDR_BH p<0.1 by SA2), and not by acute exercise, in vastus lateralis. See corresponding heat map in S5 Fig. (XLSX) [file pone.0211568.s037.xlsx]

## Sheet: S7_Table
			Vastus Lateralis
			Acute
			LA2, 30mpk				LA2, 3mpk				SA2, 20mpk				SA2, 3mpk				Exercise
probesetid	Gene Symbol	Entrez Gene ID	Log2FC	Fold Change	Raw p	FDR_BH	Log2FC	Fold Change	Raw p	FDR_BH	Log2FC	Fold Change	Raw p	FDR_BH	Log2FC	Fold Change	Raw p	FDR_BH	Log2FC	Fold Change	Raw p	FDR_BH
100107666_TGI_at	Aph1c	68318	1.7427	3.3466	2.2143e-11	5.1058e-09	-0.1407	-1.1024	0.4672	0.9097	0.6078	1.5239	0.0029	0.0833	0.0911	1.0652	0.637	0.9795	-0.0486	-1.0342	0.8013	0.9366
100090804_TGI_at	Ntsr2	18217	1.6321	3.0997	2.4958e-16	5.6269e-13	0.3062	1.2365	0.0177	0.5025	0.8394	1.7893	3.3988e-08	3.3745e-05	0.2781	1.2126	0.0302	0.521	0.205	1.1527	0.1055	0.3987
100101849_TGI_at	Map3k14	53859	1.6009	3.0334	3.8408e-12	1.2559e-09	0.0072	1.005	0.9657	0.9963	0.5114	1.4254	0.0036	0.0959	0.1003	1.072	0.5479	0.9659	0.0794	1.0566	0.634	0.867
100094570_TGI_at	Cnksr1	194231	1.292	2.4487	1.1559e-15	1.8041e-12	0.2225	1.1668	0.0361	0.5796	0.51	1.4241	1.2488e-05	0.0027	0.374	1.296	0.0008	0.0984	0.1735	1.1278	0.0988	0.3858
100085005_TGI_at	9430098F02Rik	103793	1.2277	2.342	1.5824e-13	8.6781e-11	0.1904	1.1411	0.1025	0.7078	0.3756	1.2974	0.002	0.0679	0.182	1.1345	0.118	0.7533	0.1314	1.0954	0.2556	0.605
100119459_TGI_at	Samd4	74480	1.1974	2.2933	1.0566e-14	1.021e-11	0.2247	1.1686	0.0331	0.574	0.4663	1.3816	4.3501e-05	0.0058	0.1767	1.1303	0.0906	0.716	0.1216	1.0879	0.2399	0.5881
100086328_TGI_at	Ankrd33b	67434	1.1434	2.209	2.6209e-11	5.7953e-09	0.0781	1.0556	0.5406	0.9278	0.4195	1.3374	0.0019	0.0661	-0.0091	-1.0063	0.9433	0.9974	0.2342	1.1763	0.0713	0.3272
100091394_TGI_at	Prosc	114863	1.112	2.1614	2.613e-17	1.0604e-13	0.1041	1.0748	0.1944	0.8119	0.3716	1.2938	2.8484e-05	0.0046	0.1099	1.0791	0.1714	0.8158	0.1151	1.083	0.1525	0.4737
100110342_TGI_at	Rab20	19332	1.1072	2.1542	2.0651e-09	2.138e-07	0.2629	1.1999	0.0769	0.6845	0.4715	1.3866	0.0023	0.0725	0.2927	1.2249	0.0499	0.6097	-0.0422	-1.0297	0.7724	0.9263
100097547_TGI_at	Fnip1	216742	1.093	2.1332	3.3746e-08	2.1876e-06	0.4805	1.3952	0.0048	0.3777	0.5245	1.4384	0.0023	0.0725	0.4011	1.3205	0.017	0.4308	0.0366	1.0257	0.8213	0.9436
100082804_TGI_at	Tbc1d24	224617	1.0296	2.0414	3.6932e-15	4.7801e-12	0.1279	1.0927	0.1393	0.7544	0.4419	1.3584	5.6894e-06	0.0015	0.041	1.0288	0.6314	0.9789	-0.0518	-1.0366	0.5445	0.8186
100102406_TGI_at	Prosc	114863	1.0291	2.0408	6.525e-17	2.2067e-13	0.1476	1.1077	0.056	0.6373	0.353	1.2772	2.8853e-05	0.0046	0.0558	1.0394	0.4617	0.9452	-0.0006	-1.0004	0.9934	0.9986
100113059_TGI_at	Sec14l1	74136	1.0036	2.005	1.6313e-12	6.0182e-10	0.0211	1.0148	0.8349	0.9778	0.3997	1.3192	0.0003	0.0198	0.1102	1.0794	0.2803	0.895	0.1649	1.1211	0.1092	0.4057
100104489_TGI_at	Flcn	216805	0.9914	1.9881	5.888e-08	3.443e-06	0.3913	1.3116	0.0126	0.4597	0.5425	1.4565	0.0008	0.039	0.3111	1.2406	0.0444	0.5863	0.0714	1.0507	0.6366	0.8682
100117437_TGI_at	Slc1a1	20510	0.9861	1.9809	1.4216e-09	1.5763e-07	0.5747	1.4894	5.1281e-05	0.1301	0.9366	1.9139	4.9696e-09	7.2028e-06	0.6685	1.5894	4.8293e-06	0.0035	0.1295	1.0939	0.3142	0.6608
100119414_TGI_at	Nos1	18125	0.9619	1.9479	6.1509e-10	7.9495e-08	0.1433	1.1044	0.2388	0.8325	0.4024	1.3217	0.0017	0.0607	0.2745	1.2095	0.0273	0.5138	0.2087	1.1556	0.0892	0.3675
100109672_TGI_at	Zranb3	226409	0.9386	1.9167	5.4005e-09	4.892e-07	-0.0554	-1.0392	0.6667	0.9559	0.49	1.4045	0.0004	0.0261	0.1974	1.1466	0.1302	0.7689	0.0617	1.0437	0.6316	0.8661
100083824_TGI_at	Apbb3	225372	0.9309	1.9064	2.7602e-10	4.1487e-08	-0.1051	-1.0756	0.3555	0.8755	0.4643	1.3797	0.0002	0.0139	0.2598	1.1973	0.026	0.51	0.1777	1.1311	0.1217	0.4296
100105829_TGI_at	Kdsr	70750	0.9245	1.898	3.9604e-11	8.1173e-09	0.2122	1.1585	0.0475	0.6158	0.3327	1.2594	0.0026	0.0788	0.2455	1.1855	0.0229	0.4886	0.1742	1.1283	0.101	0.3908
100099454_TGI_at	Daam1	208846	0.8902	1.8534	8.8888e-11	1.67e-08	0.0497	1.0351	0.6319	0.9487	0.4019	1.3212	0.0003	0.0226	-0.0865	-1.0618	0.4057	0.9358	-0.0313	-1.0219	0.7628	0.9217
100089490_TGI_at	Ivns1abp	117198	0.8749	1.8339	6.5208e-12	1.8902e-09	0.2216	1.166	0.0207	0.5082	0.3016	1.2325	0.0022	0.0707	0.1494	1.1091	0.1124	0.7504	0.2036	1.1516	0.0327	0.2137
100113448_TGI_at	Lilrb4	14728	0.8584	1.813	0.0012	0.0112	0.8861	1.8481	0.0009	0.2502	0.8943	1.8587	0.0008	0.0386	0.638	1.5562	0.0135	0.3945	0.2371	1.1786	0.3427	0.6854
100083361_TGI_at	Apbb3	225372	0.8199	1.7653	4.5063e-08	2.7458e-06	-0.0443	-1.0312	0.7197	0.9658	0.4031	1.3223	0.0021	0.0682	0.2594	1.197	0.0404	0.5708	0.2481	1.1876	0.0494	0.2707
100113994_TGI_at	Samd4	74480	0.8053	1.7475	2.7177e-10	4.1267e-08	0.1977	1.1469	0.0485	0.6235	0.5012	1.4154	6.7855e-06	0.0017	0.1017	1.0731	0.3015	0.9064	0.1935	1.1435	0.0533	0.2817
100108563_TGI_at	Bach1	12013	0.7334	1.6625	2.2012e-06	6.9571e-05	0.0748	1.0532	0.5778	0.9349	0.4229	1.3406	0.0029	0.0832	0.3261	1.2536	0.0188	0.4486	0.2055	1.1531	0.1308	0.4432
100100719_TGI_at			0.731	1.6598	2.9466e-05	0.0006	0.0415	1.0292	0.7909	0.9737	0.6569	1.5767	0.0001	0.0118	0.4884	1.4028	0.0031	0.2054	0.0702	1.0498	0.6545	0.8764
100089915_TGI_at	Asap1	13196	0.7226	1.6502	5.5008e-05	0.001	0.2139	1.1598	0.1901	0.8094	0.807	1.7495	1.0325e-05	0.0023	0.5952	1.5107	0.0006	0.0921	0.1277	1.0925	0.4311	0.75
100115006_TGI_at	Gnl3	30877	0.719	1.6461	4.3273e-15	5.165e-12	0.1389	1.1011	0.0246	0.5339	0.3149	1.2439	4.3959e-06	0.0013	0.1847	1.1366	0.0035	0.2158	0.1201	1.0868	0.0501	0.2725
100112201_TGI_at	Flt1	14254	0.7023	1.6271	3.6978e-07	1.5664e-05	0.2714	1.207	0.0244	0.5339	0.4826	1.3973	0.0002	0.0136	0.4422	1.3587	0.0005	0.073	-0.1216	-1.0879	0.3013	0.6502
100110028_TGI_at	Pikfyve	18711	0.6946	1.6184	1.2642e-09	1.4411e-07	0.0799	1.0569	0.3753	0.882	0.2877	1.2207	0.0024	0.0753	0.1826	1.1349	0.0468	0.5999	-0.0355	-1.0249	0.6924	0.893
100091283_TGI_at	Mllt10	17354	0.5921	1.5074	5.8812e-09	5.234e-07	0.1328	1.0964	0.1083	0.7162	0.2673	1.2036	0.002	0.0671	0.1217	1.088	0.1402	0.7831	-0.101	-1.0725	0.2189	0.5627
100100591_TGI_at	Hoxa9	15405	-0.5876	-1.5027	1.1298e-06	3.9456e-05	-0.1179	-1.0852	0.2588	0.8371	-0.3267	-1.2541	0.0029	0.0832	-0.2053	-1.1529	0.0528	0.6168	-0.1536	-1.1123	0.1434	0.4618
100111272_TGI_at	BC023105	667597	-0.594	-1.5094	0.0045	0.0306	-0.4334	-1.3504	0.0342	0.5796	-0.639	-1.5573	0.0024	0.0753	-0.4638	-1.3792	0.024	0.4928	-0.0674	-1.0478	0.7352	0.9099
100106546_TGI_at	C430049B03Rik	72575	-0.5977	-1.5133	0.0006	0.0065	-0.3146	-1.2437	0.0572	0.6406	-0.5294	-1.4433	0.002	0.068	-0.1728	-1.1272	0.2889	0.9011	-0.2514	-1.1903	0.1256	0.4351
100120029_TGI_at	Iffo1	320678	-0.5985	-1.5141	1.1233e-05	0.0003	-0.2488	-1.1882	0.044	0.6072	-0.373	-1.2951	0.0033	0.0913	-0.0581	-1.0411	0.6301	0.9789	-0.1688	-1.1241	0.1661	0.4933
100119051_TGI_at	Naif1	71254	-0.6105	-1.5268	3.8989e-09	3.7142e-07	-0.2113	-1.1577	0.0137	0.4662	-0.3157	-1.2446	0.0004	0.0253	-0.2469	-1.1866	0.0044	0.2381	-0.1693	-1.1245	0.0453	0.2573
100109342_TGI_at	Phldb2	208177	-0.6117	-1.5281	2.0317e-05	0.0004	-0.3623	-1.2855	0.0068	0.405	-0.4397	-1.3564	0.0013	0.0517	-0.2118	-1.1581	0.1031	0.7356	-0.122	-1.0883	0.3424	0.685
100097560_TGI_at	Maged2	80884	-0.616	-1.5326	5.0729e-07	2.0546e-05	-0.2357	-1.1775	0.0281	0.5455	-0.3186	-1.2471	0.0037	0.0976	-0.1392	-1.1013	0.1861	0.827	-0.1535	-1.1123	0.1457	0.465
100109051_TGI_at	Phldb2	208177	-0.6258	-1.543	5.8694e-07	2.2947e-05	-0.1392	-1.1013	0.1961	0.8127	-0.371	-1.2932	0.0011	0.0477	-0.1881	-1.1393	0.0832	0.7029	-0.0118	-1.0082	0.9118	0.9722
100118125_TGI_at	Eml5	319670	-0.6537	-1.5732	5.5461e-05	0.001	-0.3643	-1.2873	0.0162	0.4958	-0.6065	-1.5225	0.0002	0.0132	-0.2028	-1.1509	0.1704	0.8142	-0.2399	-1.1809	0.1065	0.4004
100093200_TGI_at	Has3	15118	-0.6621	-1.5824	1.1995e-05	0.0003	-0.3393	-1.2652	0.0145	0.4786	-0.5506	-1.4647	0.0002	0.0139	-0.1915	-1.1419	0.1575	0.8027	-0.137	-1.0996	0.309	0.6572
100112608_TGI_at	Rhpn2	52428	-0.669	-1.59	0.0007	0.0075	-0.3242	-1.2519	0.0838	0.69	-0.6194	-1.5362	0.0016	0.0581	-0.2901	-1.2227	0.1205	0.7589	-0.1577	-1.1155	0.3938	0.7229
100085535_TGI_at	Sfswap	231769	-0.6722	-1.5935	1.7893e-06	5.8277e-05	-0.5413	-1.4552	5.8309e-05	0.1315	-0.5329	-1.4468	7.2447e-05	0.0084	-0.2514	-1.1904	0.0436	0.5837	-0.1961	-1.1456	0.1121	0.4116
100105188_TGI_at	Slc35f1	215085	-0.6727	-1.5941	0.0002	0.0027	-0.1766	-1.1302	0.2909	0.8521	-0.5593	-1.4736	0.0016	0.0579	-0.5329	-1.4469	0.0024	0.183	-0.1919	-1.1423	0.2515	0.6004
100108176_TGI_at	A830010M20Rik	231570	-0.6859	-1.6087	3.4137e-05	0.0007	-0.058	-1.041	0.6961	0.9602	-0.5063	-1.4204	0.0014	0.0541	-0.3224	-1.2504	0.0345	0.5459	-0.2442	-1.1844	0.1054	0.3985
100098368_TGI_at	Tek	21687	-0.7022	-1.627	1.7369e-09	1.8669e-07	-0.0594	-1.0421	0.5184	0.9218	-0.539	-1.4529	5.8468e-07	0.0003	-0.3707	-1.2929	0.0002	0.0442	-0.1143	-1.0824	0.2175	0.5616
100094147_TGI_at	2700081O15Rik	108899	-0.7149	-1.6413	2.4425e-08	1.652e-06	-0.1805	-1.1333	0.09	0.6939	-0.3817	-1.3029	0.0007	0.0352	-0.3242	-1.2519	0.0033	0.2107	-0.2151	-1.1608	0.0448	0.2558
100109749_TGI_at	Zfp467	68910	-0.7335	-1.6626	4.4216e-07	1.8235e-05	-0.1257	-1.0911	0.3103	0.8586	-0.4486	-1.3647	0.0007	0.0355	-0.1206	-1.0872	0.3301	0.9167	-0.0444	-1.0313	0.7185	0.9049
100092523_TGI_at	Ripply3	170765	-0.7345	-1.6638	1.4783e-05	0.0003	-0.2066	-1.154	0.1744	0.793	-0.6461	-1.565	9.5857e-05	0.01	-0.4252	-1.3428	0.0069	0.295	-0.1667	-1.1225	0.2711	0.6218
100114261_TGI_at	Rcan3	53902	-0.765	-1.6994	1.9345e-09	2.0233e-07	-0.2557	-1.1939	0.0142	0.474	-0.3222	-1.2502	0.0025	0.0753	-0.235	-1.1769	0.0234	0.4892	-0.2064	-1.1538	0.045	0.2561
100091467_TGI_at			-0.8456	-1.797	4.015e-05	0.0007	-0.3643	-1.2872	0.0542	0.632	-0.6258	-1.5431	0.0015	0.0563	-0.625	-1.5422	0.0015	0.1446	-0.2279	-1.1711	0.2221	0.5671
100108470_TGI_at	Flrt2	399558	-0.879	-1.8392	7.4162e-10	9.4051e-08	-0.1236	-1.0895	0.2692	0.8397	-0.4218	-1.3396	0.0004	0.0269	-0.2545	-1.193	0.0262	0.5104	-0.2451	-1.1852	0.0319	0.211
100080014_TGI_at	Lpar4	78134	-0.9726	-1.9623	0.0001	0.0021	-0.6258	-1.5431	0.0102	0.443	-0.9184	-1.89	0.0003	0.0203	-0.914	-1.8843	0.0003	0.0579	-0.2616	-1.1988	0.2666	0.6171
100102540_TGI_at	Podxl	27205	-0.9809	-1.9737	4.8763e-11	9.8946e-09	-0.3541	-1.2782	0.0027	0.3382	-0.3437	-1.269	0.0035	0.0951	-0.3158	-1.2447	0.0069	0.295	0.0613	1.0434	0.584	0.8417
100096321_TGI_at	Runx1t1	12395	-1.0309	-2.0433	0.0012	0.0112	-0.3841	-1.305	0.2028	0.8153	-1.0072	-2.01	0.0015	0.0575	-0.6417	-1.5602	0.0365	0.5518	-0.0968	-1.0694	0.746	0.9147
100093526_TGI_at	Myod1	17927	-1.0501	-2.0706	1.781e-07	8.5431e-06	-0.3868	-1.3075	0.026	0.5372	-0.5388	-1.4527	0.0025	0.0766	-0.2291	-1.1721	0.1786	0.8216	0.1253	1.0907	0.4586	0.7696
100103753_TGI_at	Lrrc38	242735	-1.1372	-2.1996	1.4949e-11	3.6546e-09	-0.2972	-1.2288	0.0205	0.5079	-0.8015	-1.7429	8.4207e-08	6.5717e-05	-0.4061	-1.3251	0.002	0.1681	-0.1125	-1.0811	0.367	0.7031
