# Supplementary material for: Pharmacological AMPK activation induces transcriptional responses congruent to exercise in skeletal and cardiac muscle, adipose tissues and liver
Source: PLoS One. 2019 Feb 27;14(2):e0211568. doi: 10.1371/journal.pone.0211568 (PMC6392219; doi:10.1371/journal.pone.0211568)
Supplement: S8 Table — 233 probesets significantly regulated only after acute LA2 treatment (at least 1.5-fold change and FDR_BH <0.1 by LA2, and not significantly changed by either SA2 or by acute exercise (< +/- 1.2 fold change and FDR_BH p>0.2) in vastus lateralis. See corresponding heat map in S6 Fig. (XLSX) [file pone.0211568.s038.xlsx]

## Sheet: S8_Table
			Vastus Lateralis
			Acute
			LA2, 30mpk				LA2, 3mpk				SA2, 20mpk				SA2, 3mpk				Exercise
probesetid	Gene Symbol	Entrez Gene ID	Log2FC	Fold Change	Raw p	FDR_BH	Log2FC	Fold Change	Raw p	FDR_BH	Log2FC	Fold Change	Raw p	FDR_BH	Log2FC	Fold Change	Raw p	FDR_BH	Log2FC	Fold Change	Raw p	FDR_BH
100087270_TGI_at	Pank1	75735	1.7716	3.4144	1.06e-12	4.2173e-10	0.0092	1.0064	0.9583	0.9944	0.1729	1.1273	0.3295	0.7848	-0.0806	-1.0574	0.648	0.9807	0.208	1.1551	0.2421	0.5906
100091411_TGI_at	Samd4	74480	1.5521	2.9324	1.2041e-05	0.0003	0.1754	1.1293	0.5768	0.9347	0.1252	1.0907	0.69	0.9369	-0.0776	-1.0552	0.8048	0.99	0.0845	1.0603	0.7878	0.931
100105358_TGI_at	AI317395	215929	1.5502	2.9286	9.2905e-16	1.5709e-12	-0.0498	-1.0351	0.6861	0.958	0.1688	1.1241	0.1753	0.6455	0.1949	1.1447	0.1189	0.7544	-0.1714	-1.1262	0.1689	0.4968
100110974_TGI_at	5330437I02Rik	319888	1.4628	2.7564	1.8839e-09	1.9806e-07	-0.0668	-1.0474	0.7278	0.9664	0.2069	1.1542	0.2842	0.7531	0.1685	1.1239	0.3821	0.9314	-0.0241	-1.0168	0.9001	0.9683
100079552_TGI_at	Myo5a	17918	1.3913	2.6232	3.0832e-07	1.3368e-05	-0.3136	-1.2428	0.1763	0.7946	0.1424	1.1037	0.5357	0.8884	-0.0221	-1.0154	0.9233	0.9962	0.254	1.1925	0.2717	0.6225
100088670_TGI_at	Myo5a	17918	1.3287	2.5118	5.8536e-09	5.2324e-07	0.006	1.0041	0.974	0.9968	0.0934	1.0669	0.6098	0.9146	0.3814	1.3026	0.0418	0.5773	0.0064	1.0045	0.972	0.9918
100100027_TGI_at	AA589522	57891	1.301	2.464	1.1679e-05	0.0003	-0.1813	-1.1339	0.4909	0.9171	-0.0014	-1.001	0.9957	0.9993	0.2377	1.1791	0.3676	0.9269	0.066	1.0468	0.8015	0.9366
100100979_TGI_at	Nr6a1	14536	1.2966	2.4564	4.1975e-12	1.3308e-09	0.1932	1.1433	0.1582	0.7754	0.1383	1.1006	0.3095	0.7709	0.0273	1.0191	0.8402	0.9909	-0.1575	-1.1153	0.2482	0.5969
100100568_TGI_at	Mvd	192156	1.2964	2.4561	4.9642e-09	4.5373e-07	-0.0674	-1.0478	0.7035	0.9619	0.1798	1.1327	0.3127	0.7731	0.1594	1.1168	0.3701	0.9269	0.0363	1.0255	0.8375	0.9484
100105167_TGI_at	Tnfaip6	21930	1.2615	2.3974	0.0004	0.0049	0.8621	1.8177	0.0122	0.4597	-0.1483	-1.1082	0.6544	0.9276	-0.1357	-1.0987	0.6819	0.9842	-0.0109	-1.0076	0.9737	0.9921
100093827_TGI_at	Fancb	237211	1.2583	2.3922	1.2329e-09	1.4209e-07	0.0796	1.0568	0.6239	0.9467	0.1771	1.1306	0.2785	0.7477	0.1513	1.1106	0.3535	0.9246	-0.1021	-1.0734	0.53	0.81
100121042_TGI_at	Wipf3	330319	1.2321	2.349	7.7598e-12	2.1873e-09	-0.0108	-1.0075	0.9346	0.9913	0.1012	1.0727	0.4427	0.8486	0.1118	1.0806	0.3966	0.9354	-0.1037	-1.0745	0.4314	0.75
100082356_TGI_at	Mnt	17428	1.2299	2.3455	4.5389e-09	4.228e-07	0.1419	1.1033	0.3984	0.8871	0.1015	1.0729	0.5448	0.8913	0.2942	1.2262	0.0842	0.704	-0.0583	-1.0412	0.7276	0.9087
100104444_TGI_at	Dmxl2	235380	1.2116	2.3159	1.1891e-10	2.0981e-08	0.0398	1.028	0.7803	0.9731	0.1562	1.1143	0.2771	0.7461	0.1027	1.0738	0.4728	0.9491	0.2197	1.1645	0.1288	0.4403
100115664_TGI_at	Myo5a	17918	1.1665	2.2446	5.1193e-07	2.0651e-05	-0.4028	-1.3221	0.0464	0.6142	0.0601	1.0425	0.7609	0.9525	-0.0475	-1.0335	0.8098	0.9905	0.2196	1.1644	0.2692	0.6201
100117170_TGI_at	AL023051	100782	1.153	2.2238	5.9566e-07	2.3154e-05	-0.1519	-1.111	0.4414	0.9021	0.1407	1.1024	0.4755	0.865	0.0727	1.0517	0.7116	0.9842	0.1213	1.0877	0.5381	0.8156
100083668_TGI_at	Dusp18	75219	1.144	2.2099	1.2093e-06	4.1636e-05	0.1639	1.1203	0.4199	0.8965	0.0045	1.0031	0.9823	0.9982	0.1019	1.0732	0.6153	0.9772	0.0811	1.0578	0.6889	0.8915
100099760_TGI_at	9530053J19Rik	53961	1.1392	2.2026	6.3397e-05	0.0011	-0.007	-1.0048	0.9784	0.9968	0.0002	1.0001	0.9995	0.9999	0.2277	1.171	0.3783	0.9293	-0.1267	-1.0918	0.6229	0.8612
100105824_TGI_at	Ptp4a3	19245	1.1365	2.1985	1.2879e-09	1.4599e-07	0.1731	1.1274	0.2423	0.8334	0.2385	1.1798	0.1097	0.5425	0.2906	1.2231	0.053	0.6168	0.0507	1.0358	0.7299	0.9093
100101633_TGI_at	Myo1e	71602	1.0859	2.1228	9.4301e-09	7.5063e-07	-0.195	-1.1447	0.205	0.8168	0.0688	1.0488	0.652	0.9275	-0.0871	-1.0622	0.5683	0.9697	0.1456	1.1062	0.3418	0.6845
100094144_TGI_at	Pik3ip1	216505	1.039	2.0548	5.9213e-09	5.2467e-07	-0.0372	-1.0261	0.7945	0.9741	-0.0227	-1.0159	0.8738	0.9805	0.1822	1.1346	0.2068	0.8492	-0.014	-1.0098	0.9218	0.9754
100088853_TGI_at	Slc25a33	70556	1.0275	2.0385	2.4317e-05	0.0005	0.1291	1.0936	0.5534	0.9306	0.149	1.1088	0.4942	0.8736	0.4553	1.3711	0.0411	0.5745	-0.0585	-1.0414	0.7877	0.931
100110581_TGI_at	Zfp655	72611	1.0157	2.0219	2.9124e-13	1.3132e-10	0.1998	1.1485	0.0442	0.6079	0.2481	1.1876	0.0136	0.2062	0.0115	1.008	0.9051	0.9961	0.2008	1.1493	0.0432	0.251
100102936_TGI_at	Lzts2	226154	1.0087	2.0122	2.334e-13	1.1276e-10	0.1644	1.1207	0.0906	0.6959	0.2302	1.173	0.0197	0.2536	0.0992	1.0712	0.3016	0.9064	0.212	1.1583	0.031	0.2073
100106005_TGI_at	Irf8	15900	0.9979	1.9971	7.2619e-07	2.7226e-05	0.3402	1.2659	0.0531	0.6313	0.2589	1.1965	0.1373	0.5914	0.2612	1.1985	0.134	0.772	0.0356	1.025	0.8357	0.9481
100099958_TGI_at	Tfdp2	211586	0.9945	1.9924	2.04e-11	4.7578e-09	0.068	1.0483	0.5363	0.9269	0.1274	1.0923	0.2494	0.7232	0.0549	1.0388	0.6175	0.9772	-0.0529	-1.0374	0.6299	0.8653
100104670_TGI_at	Glcci1	170772	0.9722	1.9619	9.942e-05	0.0016	0.0753	1.0535	0.7403	0.9687	-0.1592	-1.1167	0.4842	0.8699	0.1026	1.0737	0.6515	0.9807	0.1005	1.0722	0.6582	0.8772
100109018_TGI_at	Prom1	19126	0.9549	1.9385	4.2761e-08	2.6373e-06	0.0408	1.0287	0.7756	0.9726	0.0009	1.0006	0.9952	0.9993	0.1248	1.0904	0.3858	0.9328	0.0213	1.0149	0.8818	0.9632
100116586_TGI_at			0.9534	1.9364	0.0001	0.002	-0.1644	-1.1207	0.4727	0.9115	0.0028	1.0019	0.9902	0.999	-0.2146	-1.1604	0.3494	0.9233	0.0404	1.0284	0.8594	0.9542
100108008_TGI_at	Ldlr	16835	0.9528	1.9357	2.466e-10	3.8197e-08	0.131	1.095	0.2597	0.8371	0.2066	1.1539	0.0788	0.4753	0.249	1.1884	0.0357	0.5486	0.1559	1.1141	0.1813	0.5129
100108215_TGI_at	Myo1e	71602	0.9395	1.9179	1.4956e-06	5.016e-05	-0.0724	-1.0514	0.6673	0.956	0.1972	1.1464	0.245	0.719	0.1025	1.0737	0.5429	0.9645	0.2306	1.1733	0.1752	0.5053
100083084_TGI_at	Folh1	53320	0.9339	1.9105	0.0011	0.0101	-0.1316	-1.0955	0.6222	0.9466	0.2344	1.1764	0.3818	0.816	-0.1123	-1.081	0.674	0.9842	0.1582	1.1159	0.5541	0.8246
100079440_TGI_at	Kcnd3	56543	0.9275	1.9019	0.0005	0.0052	-0.1619	-1.1188	0.5092	0.9211	0.155	1.1134	0.5274	0.8848	0.0102	1.0071	0.9666	0.9982	0.2292	1.1722	0.3513	0.6935
100101933_TGI_at	6430548M08Rik	234797	0.9232	1.8963	2.2302e-05	0.0005	-0.1094	-1.0788	0.5737	0.9341	0.132	1.0958	0.4976	0.8744	0.1452	1.1059	0.4559	0.9442	0.0749	1.0533	0.6998	0.8976
100087419_TGI_at	Inmt	21743	0.9224	1.8953	9.0971e-06	0.0002	0.1185	1.0856	0.5188	0.922	0.1961	1.1456	0.2879	0.7561	0.3658	1.2886	0.0512	0.611	0.0245	1.0171	0.8937	0.9668
100085248_TGI_at	B230362B09Rik	319820	0.9198	1.8919	0.0008	0.0085	0.3765	1.2982	0.148	0.7653	0.24	1.181	0.3529	0.7991	0.4477	1.3638	0.0871	0.7091	0.1562	1.1143	0.5442	0.8185
100083239_TGI_at	Fbxo30	71865	0.9189	1.8906	3.5825e-08	2.2859e-06	-0.1185	-1.0856	0.3881	0.8847	0.0485	1.0342	0.7228	0.943	-0.1624	-1.1191	0.239	0.8722	-0.2089	-1.1558	0.1319	0.4446
100107101_TGI_at	Pik3ip1	216505	0.9167	1.8878	4.4077e-08	2.702e-06	0.0038	1.0027	0.9777	0.9968	0.0308	1.0216	0.8229	0.9684	0.1197	1.0865	0.3868	0.9328	-0.0828	-1.0591	0.5486	0.8215
100081908_TGI_at	Synj2	20975	0.9159	1.8868	7.6975e-06	0.0002	0.127	1.092	0.4821	0.9144	0.1714	1.1262	0.3438	0.7939	0.1646	1.1208	0.3633	0.9253	0.2531	1.1918	0.1649	0.4916
100096222_TGI_at	Plin3	66905	0.9128	1.8827	2.0197e-08	1.4035e-06	-0.0172	-1.012	0.8964	0.9871	0.0028	1.002	0.9829	0.9983	0.2117	1.1581	0.1152	0.7524	0.02	1.014	0.8798	0.9622
100098599_TGI_at	Spsb1	74646	0.9029	1.8698	1.9436e-08	1.3599e-06	0.2015	1.1499	0.1286	0.7475	0.2414	1.1822	0.0703	0.4551	0.1439	1.1049	0.2746	0.893	0.1495	1.1092	0.2566	0.6063
100094635_TGI_at	Dusp18	75219	0.8973	1.8626	0.0008	0.0078	-0.0845	-1.0603	0.7339	0.9677	-0.1629	-1.1195	0.5128	0.8809	-0.0299	-1.0209	0.9042	0.9961	-0.0314	-1.022	0.8992	0.9683
100116619_TGI_at	Gadd45b	17873	0.8945	1.859	0.0044	0.0301	0.3856	1.3064	0.2015	0.8144	-0.1443	-1.1052	0.6297	0.9206	0.1636	1.12	0.5848	0.9732	-0.1574	-1.1153	0.5989	0.8496
100080701_TGI_at	Ulk1	22241	0.8904	1.8537	2.7253e-10	4.1267e-08	-0.0068	-1.0047	0.9499	0.9925	0.0655	1.0464	0.5457	0.8918	0.1707	1.1256	0.1201	0.757	0.0368	1.0258	0.7341	0.9097
100103893_TGI_at	Ankrd33b	67434	0.8736	1.8322	9.2926e-08	4.9751e-06	-0.0511	-1.036	0.7072	0.9626	0.0284	1.0199	0.8343	0.9716	-0.0883	-1.0631	0.5167	0.9576	0.0797	1.0568	0.5583	0.8272
100094702_TGI_at	Tacc2	57752	0.8638	1.8198	2.8311e-10	4.2239e-08	-0.0161	-1.0112	0.8785	0.9834	0.0365	1.0256	0.7287	0.9448	0.053	1.0374	0.6147	0.9772	0.126	1.0912	0.2347	0.5814
100114892_TGI_at	Plin3	66905	0.8581	1.8127	9.365e-09	7.5063e-07	0.0807	1.0576	0.5035	0.9202	0.0536	1.0378	0.6566	0.928	0.1462	1.1066	0.2287	0.8669	0.2506	1.1897	0.0424	0.2486
100089433_TGI_at	Lrig1	16206	0.8573	1.8117	3.1294e-14	2.2682e-11	0.0179	1.0125	0.8141	0.9762	0.1947	1.1445	0.0136	0.2063	0.1083	1.078	0.1591	0.8043	0.1517	1.1109	0.0512	0.2752
100086967_TGI_at	F630040K05Rik	433111	0.8555	1.8094	0.0006	0.0063	-0.3989	-1.3185	0.0894	0.6938	-0.0369	-1.0259	0.8729	0.9804	-0.4995	-1.4138	0.0351	0.5486	-0.166	-1.1219	0.4732	0.7798
100104242_TGI_at	Klf9	16601	0.8522	1.8053	6.7325e-10	8.5918e-08	0.2153	1.161	0.0499	0.6249	0.2365	1.1781	0.0321	0.3184	0.217	1.1623	0.0482	0.6031	0.1649	1.1211	0.1296	0.4416
100111772_TGI_at	6330417A16Rik	70760	0.8507	1.8034	2.0904e-08	1.4476e-06	-0.2069	-1.1542	0.0997	0.7034	0.114	1.0823	0.3586	0.8026	-0.1004	-1.072	0.4185	0.9368	0.0357	1.025	0.7729	0.9264
100119743_TGI_at	D15Mgi29	106097	0.8474	1.7992	0.0031	0.023	-0.1072	-1.0771	0.6927	0.9594	0.0595	1.0421	0.8262	0.9692	0.1861	1.1377	0.4936	0.9507	0.0569	1.0402	0.8337	0.948
100114253_TGI_at	Prosc	114863	0.8462	1.7977	5.7179e-06	0.0002	-0.1763	-1.13	0.2842	0.8475	0.0433	1.0305	0.7912	0.961	-0.0384	-1.027	0.8141	0.9905	0.0613	1.0434	0.7077	0.9
100112390_TGI_at	Casr	12374	0.8381	1.7877	4.5991e-06	0.0001	-0.0322	-1.0225	0.8405	0.9784	0.1652	1.1213	0.3046	0.7684	0.2045	1.1523	0.2052	0.8473	-0.2506	-1.1897	0.1223	0.4308
100111831_TGI_at	Fbxo30	71865	0.837	1.7863	2.6032e-07	1.1609e-05	0.1174	1.0848	0.3931	0.8853	0.0258	1.0181	0.8503	0.9755	0.0209	1.0146	0.8786	0.9917	-0.1212	-1.0876	0.378	0.7123
100094240_TGI_at	9030420N05Rik	75755	0.833	1.7814	7.0929e-06	0.0002	0.0735	1.0522	0.6526	0.9531	0.2624	1.1994	0.113	0.5482	-0.0201	-1.014	0.9019	0.9955	-0.1508	-1.1101	0.3575	0.6973
100102782_TGI_at	Vegfa	22339	0.8271	1.7741	1.2637e-08	9.462e-07	0.1388	1.101	0.2416	0.8333	0.2154	1.161	0.0724	0.4592	-0.0215	-1.015	0.8546	0.9912	-0.0973	-1.0698	0.4097	0.7347
100082789_TGI_at	Tgfbr3	21814	0.8255	1.7722	0.0004	0.0047	0.1321	1.0959	0.5405	0.9278	-0.0329	-1.0231	0.8787	0.981	-0.2426	-1.1831	0.2637	0.8859	0.0911	1.0652	0.6725	0.8843
100108444_TGI_at	Tmem106b	71900	0.8244	1.7708	2.1703e-09	2.2018e-07	-0.004	-1.0027	0.971	0.9968	0.0294	1.0206	0.7869	0.9599	-0.1022	-1.0734	0.3497	0.9233	-0.1937	-1.1437	0.0805	0.3482
100092600_TGI_at	Klf9	16601	0.8193	1.7646	2.6563e-08	1.773e-06	0.2016	1.15	0.0993	0.7034	0.1484	1.1084	0.2215	0.6982	0.0404	1.0284	0.7371	0.9869	0.1382	1.1005	0.2544	0.6039
100079321_TGI_at	Tmem82	213989	0.8186	1.7636	6.401e-10	8.2205e-08	0.0636	1.0451	0.5369	0.9273	0.1389	1.101	0.1816	0.6544	0.1379	1.1003	0.1845	0.8269	0.2079	1.155	0.0484	0.2682
100091065_TGI_at	Figf	14205	0.8119	1.7556	1.5332e-06	5.1166e-05	-0.1012	-1.0726	0.4883	0.9171	0.108	1.0777	0.4596	0.8586	0.0648	1.046	0.6564	0.9815	0.2058	1.1533	0.1625	0.4883
100110043_TGI_at			0.8082	1.751	3.581e-05	0.0007	0.371	1.2933	0.0393	0.5874	-0.0124	-1.0087	0.9434	0.992	0.2845	1.218	0.1103	0.7455	0.065	1.0461	0.7113	0.9017
100115287_TGI_at	Gdap10	14546	0.806	1.7484	2.6025e-05	0.0005	0.0982	1.0704	0.567	0.9328	0.0902	1.0645	0.5988	0.9111	0.0943	1.0676	0.5823	0.9725	0.0602	1.0426	0.7252	0.9076
100079885_TGI_at	Zfyve21	68520	0.8037	1.7456	7.5292e-07	2.8032e-05	0.0393	1.0276	0.7769	0.9728	-0.003	-1.0021	0.9829	0.9983	-0.0329	-1.0231	0.8124	0.9905	-0.0839	-1.0599	0.546	0.8199
100088273_TGI_at	Acer2	230379	0.8006	1.7419	3.4083e-05	0.0007	-0.0775	-1.0552	0.6548	0.9531	-0.0184	-1.0128	0.9155	0.9874	-0.0527	-1.0372	0.7611	0.9876	-0.1117	-1.0805	0.5199	0.8047
100100124_TGI_at	Hectd1	207304	0.7977	1.7383	0.0002	0.0024	0.0133	1.0093	0.9453	0.9925	0.1857	1.1373	0.3412	0.7926	0.0629	1.0446	0.7457	0.9875	0.1889	1.1399	0.3329	0.6774
100098687_TGI_at	Tbc1d1	57915	0.7948	1.7348	2.4602e-05	0.0005	0.1165	1.0841	0.4899	0.9171	0.187	1.1384	0.2697	0.7398	0.192	1.1423	0.2574	0.8832	-0.0056	-1.0039	0.9734	0.9921
100090162_TGI_at	Cyp2d22	56448	0.7909	1.7302	4.4236e-05	0.0008	-0.0899	-1.0643	0.6062	0.9417	0.0802	1.0572	0.6456	0.9268	0.1095	1.0788	0.5305	0.9603	-0.16	-1.1173	0.3607	0.6985
100086041_TGI_at	2610035D17Rik	72386	0.783	1.7207	0.0007	0.0076	-0.0678	-1.0481	0.7535	0.9688	0.2568	1.1948	0.2383	0.7107	0.2531	1.1918	0.2449	0.8801	0.1971	1.1464	0.3637	0.7008
100084128_TGI_at	Dmxl2	235380	0.7823	1.7199	0.0001	0.0021	0.1223	1.0884	0.5168	0.9211	-0.0424	-1.0299	0.8215	0.9679	0.0602	1.0426	0.7491	0.9875	-0.0646	-1.0458	0.7315	0.9093
100114838_TGI_at	Tmem52	69671	0.778	1.7148	2.9298e-07	1.2784e-05	-0.0006	-1.0004	0.9963	0.9994	0.1974	1.1467	0.1282	0.5771	0.0585	1.0414	0.6478	0.9807	0.0597	1.0422	0.6413	0.8705
100079324_TGI_at	Eif4g3	230861	0.7757	1.712	6.9015e-06	0.0002	-0.0053	-1.0037	0.9719	0.9968	0.1213	1.0877	0.4251	0.8409	0.1597	1.1171	0.2952	0.9036	-0.0537	-1.0379	0.7231	0.9067
100120962_TGI_at	A930001N09Rik	77128	0.7749	1.7111	1.9931e-07	9.4493e-06	0.1434	1.1045	0.255	0.8366	0.1491	1.1089	0.2371	0.7095	0.122	1.0883	0.3318	0.9167	0.1118	1.0806	0.3733	0.7089
100101800_TGI_at	Slc19a2	116914	0.7733	1.7092	9.4394e-09	7.5063e-07	0.0847	1.0605	0.4365	0.9009	0.1359	1.0988	0.2146	0.6909	-0.1227	-1.0888	0.2617	0.8839	-0.1107	-1.0797	0.3107	0.658
100090641_TGI_at	Zfyve21	68520	0.7653	1.6998	6.5279e-08	3.7524e-06	0.0709	1.0504	0.5456	0.9278	-0.0385	-1.027	0.7427	0.948	0.0287	1.0201	0.8067	0.99	-0.1671	-1.1228	0.1587	0.4831
100107600_TGI_at	Zbtb10	229055	0.7616	1.6954	0.0001	0.0021	0.1499	1.1095	0.4136	0.8931	0.2469	1.1867	0.1812	0.6539	0.2115	1.1579	0.2507	0.8832	0.1317	1.0956	0.4721	0.7796
100099542_TGI_at	Sh2b2	23921	0.7572	1.6903	0.0138	0.0705	0.0418	1.0294	0.8876	0.9855	0.1555	1.1138	0.5998	0.9112	0.2147	1.1605	0.4696	0.9479	0.1721	1.1267	0.5617	0.8301
100103858_TGI_at	Mlph	171531	0.7569	1.6898	0.0037	0.0262	0.452	1.3679	0.0731	0.6778	0.0369	1.0259	0.8815	0.9817	0.4039	1.3231	0.1079	0.7426	0.0766	1.0545	0.7568	0.9195
100081512_TGI_at			0.7535	1.6858	0.0002	0.0024	0.0093	1.0065	0.9596	0.9946	0.1947	1.1445	0.2925	0.7584	-0.1647	-1.1209	0.3724	0.9282	0.1234	1.0893	0.5029	0.7958
100104602_TGI_at	Vsig2	57276	0.7495	1.6812	3.4803e-09	3.3468e-07	0.123	1.089	0.2267	0.8268	0.218	1.1631	0.0354	0.3342	0.2681	1.2042	0.0107	0.3579	0.1029	1.0739	0.3106	0.6579
100119448_TGI_at	Pfkfb2	18640	0.7494	1.6811	8.1055e-08	4.4814e-06	-0.0483	-1.0341	0.6767	0.9568	0.1073	1.0772	0.3567	0.801	0.1086	1.0782	0.3509	0.9243	0.0058	1.0041	0.9598	0.988
100106151_TGI_at	Zbtb11	271377	0.7427	1.6733	2.703e-05	0.0005	0.2671	1.2034	0.0968	0.7017	0.2399	1.1809	0.1346	0.5888	0.1161	1.0838	0.4644	0.9452	0.2345	1.1765	0.1434	0.4618
100088826_TGI_at	4833420L08Rik	74586	0.73	1.6586	0.0017	0.0145	0.0453	1.0319	0.8356	0.9779	0.1174	1.0848	0.5917	0.9085	-0.1171	-1.0845	0.5927	0.9764	0.1937	1.1437	0.3777	0.7123
100086135_TGI_at	Zbtb43	71834	0.7235	1.6512	2.113e-05	0.0004	0.129	1.0935	0.3968	0.8871	0.165	1.1212	0.2797	0.7492	0.1011	1.0726	0.5059	0.9558	0.2435	1.1838	0.1138	0.4144
100079724_TGI_at	Rab7	19349	0.7164	1.6431	0.0102	0.0567	0.1631	1.1197	0.5432	0.9278	0.134	1.0973	0.6173	0.9165	-0.1843	-1.1363	0.4924	0.9507	0.2156	1.1612	0.4223	0.7432
100120241_TGI_at	A930026I22Rik	77970	0.7153	1.6418	0.001	0.0093	0.0856	1.0611	0.6725	0.9568	0.1421	1.1035	0.4835	0.8697	0.1181	1.0853	0.5601	0.9688	0.1249	1.0904	0.5377	0.8155
100089052_TGI_at	D030059C06Rik	320444	0.7089	1.6345	0.0004	0.0044	-0.0322	-1.0226	0.8608	0.9815	0.1812	1.1338	0.3268	0.7836	0.1696	1.1248	0.3581	0.9246	0.1194	1.0863	0.5165	0.803
100098092_TGI_at	Syne1	64009	0.7054	1.6306	0.0051	0.0335	-0.0844	-1.0602	0.725	0.9662	-0.1065	-1.0766	0.6574	0.9284	0.433	1.35	0.0765	0.6919	-0.0004	-1.0003	0.9988	0.9995
100087937_TGI_at	Atp6v1h	108664	0.7028	1.6277	7.9573e-09	6.5903e-07	0.0288	1.0202	0.7686	0.9714	0.2204	1.1651	0.0288	0.3045	0.195	1.1447	0.0517	0.6115	0.1078	1.0776	0.2742	0.625
100079789_TGI_at	Atp6v1a	11964	0.7022	1.627	3.3798e-07	1.453e-05	0.1732	1.1276	0.1417	0.7594	0.1561	1.1143	0.1842	0.6575	0.0317	1.0222	0.7851	0.9887	0.2184	1.1634	0.066	0.3132
100118118_TGI_at	2610203C22Rik	72481	0.7004	1.6249	0.0004	0.0048	-0.2368	-1.1784	0.2004	0.8141	-0.1456	-1.1062	0.4282	0.8426	-0.3071	-1.2372	0.0991	0.7277	-0.1606	-1.1178	0.3825	0.7159
100093636_TGI_at	Pfkfb2	18640	0.6974	1.6216	4.1995e-06	0.0001	-0.2526	-1.1914	0.0617	0.6489	0.0479	1.0337	0.7176	0.9422	-0.0121	-1.0084	0.9272	0.9963	-0.0155	-1.0108	0.9066	0.9702
100102893_TGI_at	Clasp2	76499	0.6928	1.6164	0.0005	0.006	0.065	1.0461	0.7267	0.9664	-0.0336	-1.0235	0.8567	0.9767	0.268	1.2041	0.1543	0.798	-0.2313	-1.1739	0.2175	0.5616
100084602_TGI_at	Alkbh2	231642	0.6888	1.6119	3.4108e-05	0.0007	-0.1037	-1.0746	0.4875	0.9166	0.168	1.1235	0.2631	0.7349	0.0201	1.014	0.8927	0.9933	-0.1317	-1.0956	0.3791	0.7128
100087824_TGI_at	D530035G10Rik	78720	0.6839	1.6065	0.0003	0.0033	-0.0895	-1.064	0.6028	0.9403	0.0031	1.0021	0.9858	0.9986	-0.0642	-1.0455	0.7089	0.9842	0.06	1.0425	0.7269	0.9083
100101200_TGI_at	Pnpla7	241274	0.682	1.6043	6.4172e-07	2.4708e-05	-0.0073	-1.0051	0.9498	0.9925	0.0629	1.0445	0.5908	0.9083	0.1321	1.0959	0.2613	0.8839	0.0252	1.0176	0.8292	0.9461
100085312_TGI_at	Zfp932	69504	0.6811	1.6034	6.2515e-05	0.0011	0.1184	1.0855	0.4428	0.9032	0.0935	1.0669	0.544	0.8911	-0.0716	-1.0509	0.6416	0.9803	0.1013	1.0727	0.5108	0.7996
100101480_TGI_at	Sept9	53860	0.6654	1.586	2.1729e-07	1.0136e-05	-0.0979	-1.0702	0.3665	0.8788	0.2236	1.1677	0.0431	0.3687	0.0627	1.0444	0.5615	0.9688	0.129	1.0935	0.2355	0.5824
100112381_TGI_at	Notch4	18132	0.6641	1.5845	0.0065	0.0402	-0.053	-1.0374	0.82	0.9768	0.1498	1.1094	0.5211	0.8829	0.0649	1.046	0.7804	0.9883	0.2097	1.1565	0.3701	0.7058
100114642_TGI_at	Top1	21969	0.663	1.5834	4.1289e-05	0.0008	-0.215	-1.1607	0.1441	0.7608	-0.1074	-1.0773	0.4613	0.8591	-0.2628	-1.1998	0.0761	0.6904	0.1273	1.0923	0.383	0.716
100093520_TGI_at	Birc6	12211	0.6618	1.5821	3.5076e-05	0.0007	0.0099	1.0069	0.9451	0.9925	0.213	1.1591	0.1428	0.5993	0.1685	1.1239	0.244	0.8796	0.186	1.1376	0.1992	0.5383
100115275_TGI_at	4833444G19Rik	320047	0.6586	1.5786	0.004	0.0277	-0.4284	-1.3458	0.0537	0.6319	-0.0696	-1.0494	0.7487	0.95	-0.0271	-1.019	0.9006	0.9951	0.197	1.1463	0.3664	0.703
100097030_TGI_at	Peli1	67245	0.6585	1.5785	0.0003	0.0036	0.2529	1.1916	0.1352	0.7513	0.0353	1.0248	0.8325	0.9711	-0.1103	-1.0794	0.51	0.9574	0.1042	1.0749	0.5336	0.8129
100097610_TGI_at	Malt1	240354	0.6554	1.575	0.009	0.0518	-0.1949	-1.1446	0.4199	0.8965	0.088	1.0629	0.7147	0.9418	0.0826	1.0589	0.7315	0.9858	0.1529	1.1118	0.5261	0.8081
100100285_TGI_at	Fpgs	14287	0.648	1.567	8.5693e-05	0.0014	-0.199	-1.1479	0.1881	0.8077	0.0639	1.0453	0.6697	0.9307	-0.3429	-1.2683	0.0262	0.5104	-0.052	-1.0367	0.7282	0.9089
100110747_TGI_at	1700028N14Rik	73280	0.6478	1.5668	0.0005	0.0052	0.1331	1.0967	0.4376	0.9009	-0.0426	-1.03	0.8033	0.963	-0.0447	-1.0315	0.7936	0.9898	-0.0973	-1.0698	0.5697	0.834
100090929_TGI_at	Pstpip2	19201	0.6463	1.5652	2.2128e-07	1.0251e-05	0.091	1.0651	0.3875	0.8847	0.1734	1.1277	0.1036	0.5309	0.0185	1.0129	0.8602	0.9912	-0.0308	-1.0216	0.7688	0.9252
100110353_TGI_at	Stx3	20908	0.6432	1.5618	8.9093e-05	0.0014	0.2337	1.1758	0.122	0.7398	0.2088	1.1557	0.1658	0.6331	0.2923	1.2246	0.055	0.6225	0.242	1.1826	0.1096	0.4066
100102067_TGI_at	9030425L15Rik	74539	0.6401	1.5584	0.0028	0.0216	-0.0837	-1.0597	0.6802	0.9568	-0.0833	-1.0594	0.6817	0.9346	-0.2236	-1.1676	0.274	0.8919	0.1196	1.0865	0.5563	0.8257
100109274_TGI_at			0.6378	1.556	8.3642e-05	0.0014	0.1654	1.1215	0.264	0.8387	0.1699	1.125	0.2516	0.7248	0.2146	1.1604	0.1495	0.7931	0.1288	1.0934	0.3831	0.716
100097799_TGI_at	4432414F05Rik	77027	0.6367	1.5547	0.005	0.033	-0.1677	-1.1233	0.4389	0.9013	0.1022	1.0734	0.6362	0.9225	0.1291	1.0936	0.5505	0.9663	-0.0616	-1.0436	0.7754	0.9275
100090764_TGI_at	Pld1	18805	0.6364	1.5545	9.3375e-05	0.0015	-0.1864	-1.1379	0.2118	0.8188	0.0065	1.0045	0.9648	0.9951	-0.0601	-1.0426	0.6844	0.9842	0.1128	1.0813	0.4471	0.7612
100085779_TGI_at	D16H22S680E	27883	0.636	1.554	9.4125e-06	0.0002	-0.008	-1.0056	0.9494	0.9925	-0.0272	-1.019	0.8298	0.9706	0.0807	1.0575	0.525	0.9588	-0.1395	-1.1016	0.2739	0.6245
100086538_TGI_at	Hopx	74318	0.6347	1.5526	1.5607e-06	5.183e-05	0.147	1.1072	0.2013	0.8144	0.1554	1.1138	0.1771	0.6486	0.2569	1.1949	0.0285	0.5193	0.192	1.1424	0.0974	0.3832
100083333_TGI_at	2310004O12Rik	72311	0.6271	1.5444	6.0318e-05	0.001	0.0373	1.0262	0.7915	0.9737	-0.1835	-1.1356	0.198	0.6746	-0.0682	-1.0484	0.6296	0.9789	-0.0148	-1.0103	0.9164	0.9738
100080155_TGI_at	Cbfa2t3	12398	0.6264	1.5437	3.6948e-09	3.5364e-07	0.0617	1.0437	0.4663	0.9097	-0.0077	-1.0054	0.9272	0.989	-0.134	-1.0973	0.1181	0.7533	-0.0505	-1.0356	0.5506	0.8226
100120546_TGI_at	E030016H06Rik	402722	0.6239	1.541	0.0006	0.0066	0.1883	1.1394	0.2694	0.8397	-0.1602	-1.1175	0.3464	0.7954	-0.0893	-1.0638	0.5984	0.9769	-0.2211	-1.1656	0.196	0.5333
100107050_TGI_at	A930001N09Rik	77128	0.6186	1.5354	0.0074	0.0446	0.3029	1.2336	0.1753	0.794	0.1862	1.1378	0.4014	0.8291	0.0161	1.0112	0.9421	0.9974	0.2518	1.1907	0.2581	0.6076
100081041_TGI_at	A630024P14Rik	399621	0.6171	1.5338	0.0028	0.0212	0.1885	1.1396	0.3365	0.8691	0.2597	1.1972	0.1877	0.6625	0.3534	1.2776	0.0756	0.6886	0.1979	1.147	0.3132	0.6601
100088240_TGI_at	Mapk6	50772	0.6149	1.5315	0.0033	0.0244	0.1384	1.1007	0.487	0.9166	0.2288	1.1718	0.2529	0.7267	0.0321	1.0225	0.8714	0.9912	0.1733	1.1276	0.385	0.7177
100091522_TGI_at	Gabrr2	14409	0.6145	1.531	0.0004	0.0044	-0.3813	-1.3025	0.0206	0.5079	-0.0145	-1.0101	0.9277	0.9891	-0.2161	-1.1616	0.1798	0.8232	0.0718	1.0511	0.6524	0.8759
100096624_TGI_at	6720427H10Rik	77884	0.6139	1.5304	8.0568e-05	0.0013	-0.1159	-1.0837	0.4131	0.8929	0.1685	1.1239	0.2365	0.7095	0.2306	1.1733	0.1077	0.7426	0.1487	1.1085	0.2953	0.6439
100120536_TGI_at	Ccdc57	71276	0.612	1.5284	7.0504e-05	0.0012	-0.1377	-1.1002	0.3255	0.8661	0.0916	1.0656	0.5118	0.8803	0.013	1.0091	0.9256	0.9962	0.0812	1.0579	0.5605	0.8292
100083400_TGI_at	Nkain2	432450	0.6111	1.5274	0.0122	0.065	0.1551	1.1135	0.5097	0.9211	-0.1573	-1.1152	0.5036	0.8768	0.1396	1.1016	0.5526	0.9673	-0.2555	-1.1937	0.2795	0.6297
100112026_TGI_at			0.611	1.5273	9.8739e-05	0.0015	0.2844	1.2179	0.0513	0.6271	0.2573	1.1953	0.0766	0.4702	0.0172	1.012	0.904	0.9961	0.1752	1.1291	0.2231	0.5682
100117778_TGI_at	2810455B08Rik	72777	0.6107	1.527	0.0002	0.003	0.0659	1.0467	0.6649	0.9559	0.1989	1.1478	0.1951	0.6711	0.1289	1.0934	0.3984	0.9355	0.1769	1.1304	0.2482	0.5969
100103444_TGI_at	A130012E19Rik	320235	0.6101	1.5264	0.0045	0.0304	-0.1622	-1.119	0.4289	0.8991	0.2418	1.1824	0.2405	0.713	-0.1723	-1.1268	0.401	0.9355	0.1629	1.1195	0.427	0.7463
100085037_TGI_at	Nhlrc3	212114	0.61	1.5262	0.0002	0.0028	0.0115	1.008	0.9392	0.9921	-0.0459	-1.0324	0.7609	0.9525	0.2002	1.1489	0.1894	0.8297	-0.1094	-1.0788	0.47	0.7785
100095868_TGI_at	6330416G13Rik	230279	0.6063	1.5223	6.7895e-07	2.5944e-05	-0.0805	-1.0574	0.4406	0.9021	0.0676	1.048	0.517	0.8817	0.0504	1.0356	0.6283	0.9789	0.064	1.0453	0.5397	0.8165
100079138_TGI_at	Lrrc2	74249	0.6062	1.5223	1.1659e-05	0.0003	0.2516	1.1905	0.0448	0.6107	0.1898	1.1406	0.1261	0.5734	0.0334	1.0234	0.7851	0.9887	0.2043	1.1521	0.1004	0.3897
100103837_TGI_at	Phf17	269424	0.6028	1.5187	3.9082e-10	5.4316e-08	-0.0001	-1	0.9993	0.9996	0.0758	1.0539	0.3107	0.7714	0	1	0.9996	0.9998	-0.1278	-1.0927	0.0908	0.3712
100103685_TGI_at	Rora	19883	0.6013	1.5171	0.0041	0.0286	-0.1435	-1.1046	0.4727	0.9115	0.175	1.129	0.382	0.816	-0.0611	-1.0432	0.7593	0.9876	0.1626	1.1193	0.4162	0.7395
100120182_TGI_at	Ulk1	22241	0.5964	1.5119	7.6908e-09	6.4487e-07	-0.0079	-1.0055	0.9241	0.9891	-0.1219	-1.0881	0.1469	0.607	0.0625	1.0442	0.453	0.9431	0.0049	1.0034	0.9526	0.9856
100102717_TGI_at	LOC100504517	100504517	0.5931	1.5085	0.0017	0.0145	-0.0299	-1.0209	0.8665	0.9819	0.1049	1.0754	0.5555	0.8949	0.1764	1.1301	0.3233	0.9162	0.0214	1.0149	0.9041	0.9695
100105467_TGI_at	Insr	16337	0.5909	1.5062	1.2841e-07	6.5629e-06	0.0961	1.0689	0.3061	0.8563	0.0024	1.0017	0.9791	0.9976	-0.0417	-1.0294	0.6551	0.9811	-0.0269	-1.0188	0.7734	0.9265
100097770_TGI_at			0.5905	1.5058	2.1922e-05	0.0005	0.0969	1.0695	0.4364	0.9009	0.1926	1.1428	0.1258	0.5726	0.1332	1.0967	0.2862	0.8996	-0.0101	-1.0071	0.9349	0.9798
100088426_TGI_at			0.5903	1.5055	0.0004	0.0048	-0.2555	-1.1937	0.1037	0.7105	0.2368	1.1784	0.1306	0.5811	0.096	1.0688	0.5352	0.9635	0.0646	1.0458	0.676	0.8855
100100127_TGI_at	Zfp251	71591	0.5869	1.5021	2.8002e-06	8.4864e-05	0.0348	1.0244	0.7491	0.9687	0.0298	1.0209	0.7844	0.9596	0.0594	1.042	0.586	0.9733	-0.0785	-1.0559	0.4722	0.7796
100104231_TGI_at	Dab2	13132	-0.5874	-1.5026	4.6961e-06	0.0001	-0.1726	-1.1271	0.1292	0.7481	-0.1484	-1.1083	0.1906	0.666	-0.0785	-1.0559	0.4853	0.9495	-0.2307	-1.1734	0.0449	0.256
100091069_TGI_at	Apba1	319924	-0.5876	-1.5027	0.0003	0.0034	-0.2766	-1.2114	0.0676	0.6609	-0.1381	-1.1004	0.3542	0.7999	-0.194	-1.144	0.1952	0.8388	0.0844	1.0603	0.5698	0.834
100120549_TGI_at	Zfp40	22700	-0.5881	-1.5033	0.0063	0.0393	-0.312	-1.2414	0.1342	0.751	-0.0989	-1.0709	0.6309	0.921	-0.6757	-1.5973	0.002	0.1656	0.1903	1.141	0.3568	0.6969
100079345_TGI_at	Rdh10	98711	-0.5883	-1.5034	2.8961e-07	1.2692e-05	-0.0926	-1.0663	0.3406	0.8702	-0.11	-1.0792	0.2588	0.7323	-0.1737	-1.1279	0.078	0.6939	-0.0816	-1.0582	0.4009	0.7278
100091535_TGI_at	Ubtd2	327900	-0.5884	-1.5036	3.1863e-06	9.4938e-05	-0.0346	-1.0242	0.7532	0.9687	-0.2383	-1.1796	0.0348	0.3318	-0.0501	-1.0354	0.6485	0.9807	0.0394	1.0277	0.7202	0.9057
100112413_TGI_at	Ndn	17984	-0.5896	-1.5049	0.0002	0.0027	0.0238	1.0166	0.8701	0.9825	-0.1462	-1.1067	0.3171	0.7762	-0.0575	-1.0406	0.6927	0.9842	-0.0083	-1.0058	0.9544	0.9863
100080758_TGI_at	Pola1	18968	-0.5904	-1.5057	0.0106	0.0581	-0.0383	-1.0269	0.8629	0.9818	-0.022	-1.0153	0.9211	0.9877	-0.255	-1.1933	0.2539	0.8832	-0.1529	-1.1118	0.4916	0.7897
100113888_TGI_at	Zfp286	192651	-0.5907	-1.506	0.0019	0.016	-0.1637	-1.1202	0.3635	0.8781	-0.1141	-1.0823	0.5253	0.8843	0.2088	1.1557	0.2479	0.8814	-0.009	-1.0062	0.96	0.988
100084364_TGI_at	Dpysl3	22240	-0.5912	-1.5065	0.0003	0.0035	0.054	1.0382	0.7183	0.9654	-0.0243	-1.017	0.871	0.9799	-0.1733	-1.1276	0.2507	0.8832	0.0221	1.0154	0.8825	0.9633
100082220_TGI_at	Psmb8	16913	-0.5932	-1.5086	0.0038	0.027	-0.0126	-1.0087	0.9486	0.9925	0.0349	1.0245	0.8576	0.977	0.1139	1.0822	0.5591	0.9688	-0.0806	-1.0575	0.6791	0.8866
100118891_TGI_at	Cd276	102657	-0.5939	-1.5094	0.0001	0.0018	-0.065	-1.0461	0.6433	0.951	-0.1582	-1.1159	0.263	0.7348	-0.1466	-1.107	0.2989	0.9045	-0.2616	-1.1988	0.0676	0.3174
100090095_TGI_at	Exd2	97827	-0.5946	-1.5101	1.9381e-06	6.203e-05	0.0045	1.0031	0.9665	0.9963	-0.0175	-1.0122	0.8714	0.9801	-0.137	-1.0996	0.2088	0.8506	-0.2153	-1.161	0.0514	0.2758
100095805_TGI_at	Dusp1	19252	-0.5973	-1.5129	0.0023	0.0182	-0.1594	-1.1168	0.3902	0.8847	-0.1069	-1.0769	0.5634	0.8987	-0.1476	-1.1077	0.4259	0.9377	-0.0238	-1.0166	0.8973	0.9676
100084057_TGI_at	Plekha2	83436	-0.5979	-1.5135	3.7653e-06	0.0001	-0.1625	-1.1192	0.1546	0.7724	-0.1554	-1.1137	0.173	0.6436	-0.0079	-1.0055	0.9441	0.9974	-0.0336	-1.0236	0.7655	0.9234
100108728_TGI_at	Socs5	56468	-0.5985	-1.5141	0.0041	0.0286	-0.1503	-1.1098	0.4502	0.9055	-0.0251	-1.0175	0.8993	0.985	0.0576	1.0408	0.7715	0.9883	-0.0955	-1.0684	0.6307	0.8657
100089317_TGI_at			-0.6023	-1.5182	0.0012	0.0112	-0.1999	-1.1486	0.2554	0.8366	-0.1214	-1.0878	0.4876	0.8712	-0.0656	-1.0465	0.707	0.9842	-0.0787	-1.056	0.6522	0.8759
100106281_TGI_at	Ppp1r3d	228966	-0.6037	-1.5196	0.0034	0.0246	-0.2951	-1.227	0.1359	0.7513	-0.0177	-1.0123	0.9279	0.9891	-0.2238	-1.1678	0.2554	0.8832	-0.1916	-1.142	0.3292	0.6745
100116304_TGI_at	Phkb	102093	-0.6045	-1.5205	0.0078	0.0463	-0.5564	-1.4706	0.0138	0.4674	-0.0464	-1.0327	0.831	0.971	-0.2015	-1.1499	0.3566	0.9246	-0.0419	-1.0295	0.8473	0.9518
100085463_TGI_at	Rhobtb1	69288	-0.6047	-1.5206	1.5207e-07	7.4535e-06	-0.0726	-1.0516	0.4523	0.9058	-0.1757	-1.1295	0.0736	0.4638	-0.1147	-1.0827	0.2377	0.8718	-0.0441	-1.031	0.6474	0.8739
100102159_TGI_at	Rhoh	74734	-0.605	-1.521	0.0197	0.0915	-0.1523	-1.1113	0.5448	0.9278	0.0578	1.0408	0.818	0.9671	-0.4047	-1.3238	0.1123	0.7504	0.1409	1.1026	0.5752	0.837
100116484_TGI_at	Plxna1	18844	-0.606	-1.522	7.2275e-07	2.7158e-05	-0.1854	-1.1371	0.0812	0.69	-0.0819	-1.0584	0.4344	0.845	-0.1475	-1.1077	0.1624	0.8048	-0.142	-1.1034	0.1783	0.5088
100090948_TGI_at	Fam114a1	68303	-0.6067	-1.5228	5.3254e-06	0.0001	0.0062	1.0043	0.9578	0.9944	-0.1869	-1.1383	0.1148	0.5517	-0.131	-1.095	0.2654	0.8865	-0.0474	-1.0334	0.6852	0.8891
100097839_TGI_at	Lxn	17035	-0.6078	-1.5239	3.4297e-05	0.0007	-0.0741	-1.0527	0.5738	0.9341	-0.02	-1.014	0.8789	0.981	-0.2674	-1.2036	0.0473	0.6011	0.0661	1.0469	0.6156	0.8578
100090947_TGI_at	Armc7	276905	-0.6181	-1.5348	4.7828e-05	0.0009	-0.162	-1.1188	0.2405	0.8333	-0.1118	-1.0806	0.4157	0.8353	-0.271	-1.2066	0.053	0.6168	-0.1896	-1.1405	0.1707	0.4998
100114830_TGI_at	Spats2l	67198	-0.6191	-1.5359	2.8206e-05	0.0006	-0.2024	-1.1506	0.1312	0.7499	-0.236	-1.1777	0.0799	0.4773	-0.2394	-1.1805	0.0757	0.6886	-0.1961	-1.1456	0.1433	0.4618
100088074_TGI_at	Ccnd1	12443	-0.6201	-1.537	3.6358e-05	0.0007	-0.1323	-1.096	0.3289	0.8668	0.1629	1.1196	0.2305	0.7047	0.0162	1.0113	0.9044	0.9961	0.0708	1.0503	0.6	0.85
100102290_TGI_at	Clca5	229933	-0.6238	-1.541	0.012	0.064	-0.1665	-1.1223	0.487	0.9166	-0.0882	-1.063	0.7122	0.9416	-0.2435	-1.1839	0.3108	0.9112	-0.1633	-1.1198	0.4952	0.7916
100112954_TGI_at	Lpcat1	210992	-0.6256	-1.5429	3.8158e-05	0.0007	-0.0923	-1.0661	0.4995	0.9192	-0.0867	-1.062	0.5258	0.8843	-0.1381	-1.1004	0.3144	0.9132	-0.0535	-1.0378	0.695	0.8945
100110304_TGI_at	Tirap	117149	-0.6262	-1.5435	0.0004	0.005	-0.2851	-1.2185	0.0887	0.6932	-0.237	-1.1785	0.1548	0.619	0.0466	1.0328	0.7772	0.9883	0.1041	1.0748	0.5279	0.809
100095315_TGI_at	Zfp760	240034	-0.6282	-1.5457	0.0029	0.0216	-0.4306	-1.3478	0.0354	0.5796	0.0584	1.0413	0.7696	0.9564	-0.11	-1.0792	0.5813	0.9722	0.1285	1.0931	0.5199	0.8047
100113115_TGI_at	Lrrcc1	71710	-0.6297	-1.5472	7.5765e-06	0.0002	-0.246	-1.1859	0.052	0.6272	-0.0355	-1.0249	0.7743	0.9582	-0.1558	-1.114	0.2122	0.8509	-0.2408	-1.1817	0.0569	0.2923
100098416_TGI_at			-0.6326	-1.5504	5.9615e-05	0.001	-0.2172	-1.1625	0.1321	0.7499	0.0713	1.0507	0.6166	0.9164	-0.0805	-1.0574	0.5721	0.9702	-0.0002	-1.0001	0.9989	0.9995
100082681_TGI_at	Gimap8	243374	-0.6331	-1.5509	5.0991e-06	0.0001	-0.2138	-1.1597	0.084	0.69	-0.1983	-1.1474	0.1081	0.5403	-0.3036	-1.2343	0.0159	0.4207	-0.2029	-1.151	0.1005	0.3897
100095235_TGI_at	Loxl1	16949	-0.6351	-1.553	0.0006	0.0062	-0.1535	-1.1123	0.3712	0.8797	-0.2	-1.1487	0.2455	0.7199	-0.0971	-1.0696	0.5705	0.9702	0.0731	1.052	0.669	0.8826
100104678_TGI_at	Zfp667	384763	-0.6383	-1.5565	1.4286e-08	1.0427e-06	-0.2399	-1.1809	0.0114	0.4549	-0.23	-1.1729	0.015	0.2172	-0.101	-1.0725	0.2717	0.8906	-0.1783	-1.1315	0.0559	0.2891
100104931_TGI_at	Olfml2b	320078	-0.6416	-1.56	2e-05	0.0004	-0.0894	-1.0639	0.5056	0.9206	-0.2433	-1.1837	0.0748	0.4656	-0.094	-1.0673	0.4839	0.9493	-0.0844	-1.0602	0.5297	0.8099
100115757_TGI_at	Zfp647	239546	-0.6418	-1.5602	0.0021	0.0173	-0.1643	-1.1206	0.4062	0.8905	-0.0714	-1.0508	0.7171	0.9421	-0.0932	-1.0667	0.6366	0.9795	0.0399	1.028	0.8397	0.9489
100082800_TGI_at	Parp8	52552	-0.6473	-1.5662	5.0585e-08	3.0457e-06	-0.0426	-1.0299	0.664	0.9557	-0.1474	-1.1076	0.1373	0.5914	0.024	1.0168	0.8061	0.99	-0.1268	-1.0919	0.1996	0.5387
100093687_TGI_at	Fap	14089	-0.6483	-1.5674	9.6779e-06	0.0002	-0.1603	-1.1175	0.2192	0.8218	-0.1623	-1.1191	0.2136	0.6904	-0.1581	-1.1159	0.2254	0.8652	-0.2168	-1.1622	0.0991	0.3866
100084460_TGI_at	Tgfb2	21808	-0.6491	-1.5682	1.3894e-06	4.6911e-05	-0.156	-1.1142	0.1825	0.8002	-0.2512	-1.1902	0.0348	0.3317	-0.2294	-1.1723	0.0528	0.6168	-0.1923	-1.1426	0.1021	0.3929
100108041_TGI_at	Tirap	117149	-0.65	-1.5692	9.4096e-05	0.0015	-0.1475	-1.1077	0.3317	0.8668	-0.2162	-1.1616	0.1576	0.6216	-0.0151	-1.0105	0.9202	0.9962	0.0771	1.0549	0.6105	0.8553
100082508_TGI_at	Col1a2	12843	-0.6503	-1.5695	0.0095	0.0537	-0.0846	-1.0604	0.725	0.9662	-0.0441	-1.031	0.8546	0.9759	-0.1322	-1.096	0.5831	0.9728	-0.2537	-1.1923	0.2945	0.6434
100091835_TGI_at	Parp8	52552	-0.6504	-1.5696	1.2536e-06	4.2895e-05	-0.0427	-1.0301	0.7113	0.9637	-0.0542	-1.0383	0.6389	0.9229	0.1696	1.1247	0.1466	0.7917	-0.1129	-1.0814	0.3303	0.6752
100099527_TGI_at	Fchsd2	207278	-0.6551	-1.5748	3.5889e-07	1.5299e-05	-0.2134	-1.1594	0.0553	0.6355	-0.2289	-1.1719	0.0405	0.3574	-0.1271	-1.0921	0.2467	0.8808	-0.0196	-1.0137	0.857	0.9535
100111256_TGI_at	Clec3b	21922	-0.662	-1.5823	8.4189e-06	0.0002	-0.2239	-1.1679	0.0927	0.6973	-0.2097	-1.1564	0.1146	0.5514	-0.0872	-1.0623	0.5066	0.9561	0.095	1.068	0.4695	0.7782
100081772_TGI_at	Tirap	117149	-0.6673	-1.5881	2.7091e-05	0.0005	-0.1937	-1.1437	0.1777	0.7971	-0.2348	-1.1768	0.104	0.5311	-0.0713	-1.0507	0.6163	0.9772	0.1477	1.1078	0.3019	0.651
100079756_TGI_at	Tmem8	60455	-0.6723	-1.5937	0.0115	0.0618	-0.4528	-1.3687	0.082	0.69	-0.2297	-1.1726	0.3711	0.8091	-0.3321	-1.2588	0.1983	0.8412	-0.2544	-1.1929	0.3224	0.6683
100112928_TGI_at	Fam33a	66140	-0.6733	-1.5947	1.5713e-06	5.2097e-05	-0.2442	-1.1844	0.0485	0.6235	-0.1866	-1.138	0.128	0.5769	-0.3769	-1.2985	0.0031	0.2054	-0.0859	-1.0614	0.4783	0.7825
100084185_TGI_at	C230031I18Rik	320991	-0.674	-1.5955	0.0031	0.023	-0.3038	-1.2344	0.1641	0.78	-0.2144	-1.1602	0.3232	0.7808	-0.5293	-1.4432	0.0178	0.4375	-0.1248	-1.0904	0.5636	0.8312
100099021_TGI_at	Aoah	27052	-0.6766	-1.5983	0.0061	0.0385	-0.2709	-1.2066	0.2539	0.8366	0.0649	1.046	0.7829	0.9596	-0.1705	-1.1255	0.4705	0.948	0.2621	1.1992	0.2695	0.6203
100099961_TGI_at	Gli3	14634	-0.677	-1.5988	7.0097e-07	2.6438e-05	0.0535	1.0378	0.6464	0.9516	0.0071	1.0049	0.9513	0.9934	0.0719	1.0511	0.5378	0.9642	-0.0685	-1.0486	0.5571	0.8264
100121108_TGI_at	Acpl2	235534	-0.6823	-1.6047	0.0051	0.0338	-0.0333	-1.0233	0.8861	0.9849	-0.209	-1.1559	0.3703	0.8088	-0.0589	-1.0417	0.7998	0.9899	-0.2031	-1.1512	0.3838	0.7166
100118187_TGI_at	Ikzf2	22779	-0.6845	-1.6071	6.7327e-05	0.0011	-0.2134	-1.1594	0.1742	0.793	-0.1939	-1.1439	0.216	0.6922	-0.282	-1.2159	0.0749	0.686	-0.026	-1.0182	0.8672	0.9569
100119720_TGI_at	Sc4mol	66234	-0.6856	-1.6084	8.4652e-07	3.0894e-05	-0.0421	-1.0296	0.724	0.9662	-0.2351	-1.177	0.0536	0.4042	-0.0086	-1.006	0.9421	0.9974	-0.2309	-1.1736	0.0578	0.2949
100111894_TGI_at	Lrrfip1	16978	-0.6943	-1.618	0.0001	0.0018	0.1222	1.0884	0.458	0.9071	0.1489	1.1087	0.3666	0.8063	0.0347	1.0244	0.8323	0.9905	-0.1108	-1.0798	0.5007	0.7947
100103045_TGI_at	Tpx2	72119	-0.7084	-1.634	0.0004	0.0044	0.3424	1.2678	0.0674	0.6609	0.0905	1.0648	0.622	0.9181	0.0659	1.0467	0.7195	0.9842	0.2477	1.1873	0.1815	0.513
100115642_TGI_at	Rab3il1	74760	-0.7135	-1.6397	0.0009	0.0089	-0.2056	-1.1531	0.3078	0.8575	-0.1845	-1.1365	0.3593	0.8028	-0.0595	-1.0421	0.7665	0.9883	-0.0639	-1.0453	0.7498	0.9163
100109867_TGI_at	Rnf135	71956	-0.7192	-1.6463	8.1695e-06	0.0002	-0.3492	-1.2738	0.0175	0.5025	-0.2617	-1.1989	0.0708	0.4551	-0.3117	-1.2411	0.0328	0.5364	-0.0256	-1.0179	0.8569	0.9535
100110237_TGI_at	Arhgef15	442801	-0.722	-1.6495	3.3382e-07	1.4381e-05	-0.3196	-1.248	0.0103	0.4438	-0.1293	-1.0938	0.2825	0.7517	-0.3207	-1.2489	0.01	0.3457	-0.0459	-1.0323	0.7014	0.8984
100097142_TGI_at	Zfp90	22751	-0.7246	-1.6524	1.0195e-05	0.0002	-0.22	-1.1647	0.1344	0.751	-0.2541	-1.1926	0.0852	0.49	-0.0665	-1.0471	0.647	0.9807	-0.1333	-1.0968	0.3602	0.6983
100083492_TGI_at	Slc22a23	73102	-0.7269	-1.6551	5.6111e-07	2.2194e-05	-0.186	-1.1376	0.1375	0.7532	-0.1584	-1.1161	0.2042	0.6811	-0.2888	-1.2216	0.0235	0.4892	-0.1777	-1.1311	0.1554	0.4778
100115274_TGI_at	Rnf219	72486	-0.7365	-1.6662	1.1388e-07	5.925e-06	-0.3615	-1.2848	0.0031	0.3579	-0.2589	-1.1966	0.0297	0.308	-0.3397	-1.2655	0.0052	0.2562	-0.1207	-1.0872	0.3	0.649
100088889_TGI_at	Ifi47	15953	-0.7381	-1.668	0.0135	0.0696	0.0456	1.0321	0.874	0.9827	0.0995	1.0714	0.7295	0.9451	0.1625	1.1193	0.5726	0.9704	0.0837	1.0598	0.771	0.9256
100119535_TGI_at	Pcdhb14	93885	-0.7405	-1.6708	0.0039	0.0275	-0.2933	-1.2254	0.2331	0.8306	-0.0387	-1.0272	0.8738	0.9805	-0.3095	-1.2393	0.2087	0.8506	-0.2196	-1.1644	0.3701	0.7058
100103262_TGI_at	Psmb9	16912	-0.752	-1.6841	0.0031	0.023	-0.2033	-1.1514	0.4	0.8878	-0.1059	-1.0762	0.6601	0.9292	-0.1608	-1.1179	0.5049	0.955	-0.1606	-1.1178	0.5054	0.797
100087210_TGI_at	Rab27b	80718	-0.752	-1.6841	0.0111	0.0604	-0.5525	-1.4666	0.0575	0.6411	0.0087	1.006	0.9757	0.9973	-0.1362	-1.099	0.6326	0.9789	0.2169	1.1622	0.4474	0.7614
100111581_TGI_at	Cdc14a	229776	-0.7626	-1.6966	0.0011	0.0107	-0.1282	-1.0929	0.5599	0.9316	-0.0587	-1.0416	0.789	0.9606	-0.2364	-1.1781	0.2847	0.8981	-0.001	-1.0007	0.9964	0.9993
100106797_TGI_at	Smpd3	58994	-0.7645	-1.6988	0.0007	0.0074	-0.1576	-1.1154	0.4549	0.9058	-0.1444	-1.1053	0.4932	0.8733	-0.0362	-1.0254	0.8634	0.9912	0.177	1.1305	0.4018	0.7287
100111063_TGI_at	Zfp41	22701	-0.7859	-1.7241	1.7248e-06	5.6447e-05	-0.0863	-1.0617	0.5435	0.9278	-0.0401	-1.0282	0.7776	0.9588	-0.1141	-1.0823	0.4227	0.9368	-0.0217	-1.0152	0.8784	0.9618
100082346_TGI_at	Zfp462	242466	-0.7866	-1.725	2.9279e-07	1.2784e-05	0.0435	1.0306	0.7369	0.9682	-0.0403	-1.0283	0.7553	0.9516	-0.2281	-1.1713	0.0834	0.7031	-0.1696	-1.1247	0.1944	0.5313
100112880_TGI_at	Scara3	219151	-0.7961	-1.7364	0.0001	0.002	0.0772	1.055	0.6858	0.958	-0.2214	-1.1658	0.2495	0.7232	-0.186	-1.1376	0.3321	0.9171	-0.1001	-1.0718	0.6004	0.8502
100107696_TGI_at	Cdc14a	229776	-0.8025	-1.7441	0.001	0.0098	-0.1762	-1.1299	0.442	0.9027	-0.1501	-1.1096	0.5121	0.8804	-0.3627	-1.2858	0.1177	0.7527	0.0067	1.0047	0.9765	0.9934
100091667_TGI_at	Prrx2	20204	-0.8043	-1.7463	3.2881e-07	1.4195e-05	-0.1196	-1.0865	0.3708	0.8797	-0.023	-1.0161	0.8628	0.9787	-0.0005	-1.0003	0.9972	0.9995	-0.2275	-1.1708	0.0928	0.3758
100107004_TGI_at	E130308A19Rik	230259	-0.8072	-1.7498	5.5008e-07	2.1919e-05	-0.2043	-1.1521	0.1413	0.7594	-0.189	-1.14	0.1727	0.6433	-0.0351	-1.0246	0.7981	0.9899	-0.0972	-1.0697	0.4795	0.7834
100108765_TGI_at	Sall4	99377	-0.8076	-1.7503	0.0011	0.0101	-0.0072	-1.005	0.9751	0.9968	0.2168	1.1622	0.3498	0.797	-0.0154	-1.0107	0.9469	0.9974	0.0411	1.0289	0.8586	0.9538
100119544_TGI_at	Dpysl3	22240	-0.8086	-1.7516	8.0571e-06	0.0002	-0.0607	-1.043	0.7035	0.9619	-0.0625	-1.0443	0.6953	0.9375	-0.1147	-1.0827	0.4734	0.9491	-0.0061	-1.0042	0.9696	0.9914
100109439_TGI_at	Hic1	15248	-0.8189	-1.764	5.7966e-07	2.2794e-05	-0.4022	-1.3215	0.0059	0.3969	-0.017	-1.0118	0.9031	0.9853	-0.189	-1.1399	0.18	0.8232	-0.1681	-1.1236	0.2319	0.5784
100115905_TGI_at	9030409G11Rik	71529	-0.8247	-1.7711	3.9135e-05	0.0007	-0.0205	-1.0143	0.9092	0.9878	-0.2055	-1.1531	0.2576	0.731	-0.3802	-1.3016	0.0397	0.5694	-0.1654	-1.1214	0.3609	0.6985
100079615_TGI_at	Asap3	230837	-0.8249	-1.7715	3.2671e-05	0.0006	-0.0908	-1.065	0.6102	0.9433	-0.1149	-1.0829	0.5193	0.8828	-0.3165	-1.2453	0.0808	0.696	-0.2421	-1.1827	0.1784	0.5089
100109294_TGI_at	Tspan6	56496	-0.8541	-1.8077	3.2847e-07	1.4195e-05	-0.0922	-1.066	0.5149	0.9211	-0.0495	-1.0349	0.7264	0.9439	-0.0845	-1.0603	0.5505	0.9663	-0.2116	-1.1579	0.1395	0.4556
100114513_TGI_at	Cd28	12487	-0.8678	-1.8248	0.0001	0.0016	0.0251	1.0175	0.9019	0.9875	-0.2606	-1.198	0.2041	0.6811	-0.2784	-1.2129	0.1754	0.8198	-0.1296	-1.094	0.5246	0.8072
100104776_TGI_at	Meox1	17285	-0.874	-1.8328	2.2593e-06	7.0636e-05	-0.214	-1.1599	0.186	0.8054	-0.106	-1.0763	0.5087	0.8794	-0.1629	-1.1195	0.3119	0.9116	-0.0301	-1.0211	0.8508	0.9529
100100734_TGI_at	Gfra2	14586	-0.8766	-1.836	2.2246e-07	1.0259e-05	-0.1922	-1.1425	0.1813	0.7987	0.0554	1.0391	0.6972	0.9381	-0.1385	-1.1007	0.3329	0.918	0.032	1.0225	0.8217	0.9437
100099301_TGI_at	9030607L02Rik	75754	-0.8827	-1.8438	8.4311e-05	0.0014	-0.6739	-1.5954	0.0018	0.3127	-0.0119	-1.0083	0.9535	0.9935	-0.4842	-1.3988	0.0213	0.4734	-0.1591	-1.1166	0.4361	0.7537
100106343_TGI_at	Sall4	99377	-0.901	-1.8674	1.4313e-09	1.5784e-07	-0.1608	-1.1179	0.1737	0.793	-0.1489	-1.1087	0.2071	0.6843	-0.1082	-1.0779	0.3569	0.9246	-0.2614	-1.1987	0.0298	0.2024
100084407_TGI_at			-0.9429	-1.9223	6.164e-05	0.0011	-0.5031	-1.4173	0.0219	0.5173	-0.2286	-1.1717	0.2853	0.7544	-0.1556	-1.1139	0.4654	0.9457	0.0205	1.0143	0.9233	0.9757
100090417_TGI_at	Zfp462	242466	-0.9841	-1.9781	8.3229e-08	4.5398e-06	0.0392	1.0275	0.7969	0.9745	-0.0669	-1.0475	0.6606	0.9292	-0.2846	-1.2181	0.0671	0.6642	-0.127	-1.092	0.4062	0.7322
100101660_TGI_at	Zfp518b	100515	-0.9865	-1.9814	2.5393e-11	5.725e-09	-0.2572	-1.1952	0.0231	0.5277	-0.2441	-1.1843	0.0307	0.3115	-0.2211	-1.1656	0.0491	0.6065	-0.2118	-1.1582	0.0589	0.2979
100106294_TGI_at	Ccnd1	12443	-0.9943	-1.9921	0.0107	0.0587	-0.2137	-1.1596	0.5687	0.9328	0.0334	1.0234	0.9288	0.9895	-0.5732	-1.4878	0.1309	0.7689	-0.0056	-1.0039	0.9881	0.9966
100116738_TGI_at	Fcgr1	14129	-1.0049	-2.0068	0.0006	0.0067	-0.1999	-1.1486	0.4652	0.9095	0.0902	1.0645	0.7411	0.9479	-0.0655	-1.0464	0.8105	0.9905	0.1173	1.0847	0.6675	0.8817
100112089_TGI_at	Tnfrsf19	29820	-1.1928	-2.2859	1.6316e-06	5.3657e-05	-0.0388	-1.0273	0.8565	0.9807	-0.2619	-1.1991	0.2263	0.7025	0.152	1.1111	0.48	0.9493	-0.1874	-1.1387	0.3845	0.7173
100079934_TGI_at	Ret	19713	-1.2068	-2.3083	1.0534e-07	5.5516e-06	-0.1395	-1.1016	0.4613	0.9087	-0.0347	-1.0243	0.8542	0.9759	-0.1494	-1.1091	0.4306	0.9393	0.1208	1.0874	0.5232	0.8068
100105945_TGI_at	Sorbs2	234214	-1.2245	-2.3367	0.0002	0.0024	0.0594	1.042	0.8424	0.979	-0.1289	-1.0935	0.6663	0.9301	0.0126	1.0088	0.9663	0.9982	0.2416	1.1823	0.4204	0.7419
100099145_TGI_at	Aif1	11629	-1.3683	-2.5817	1.0064e-05	0.0002	-0.2421	-1.1827	0.3784	0.8823	-0.1604	-1.1176	0.5584	0.8967	-0.0094	-1.0065	0.9726	0.9982	-0.1245	-1.0901	0.6493	0.8748
