# Supplementary material for: Pharmacological AMPK activation induces transcriptional responses congruent to exercise in skeletal and cardiac muscle, adipose tissues and liver
Source: PLoS One. 2019 Feb 27;14(2):e0211568. doi: 10.1371/journal.pone.0211568 (PMC6392219; doi:10.1371/journal.pone.0211568)
Supplement: S9 Table — 255 probesets significantly altered by both acute exercise and acute LA2 treatment in BAT (at least 1.2-fold change and FDR_BH <0.1). See corresponding heat map in S7 Fig. (XLSX) [file pone.0211568.s039.xlsx]

## Sheet: S9_Table
			Brown Adipose
			Acute
			LA2, 30mpk				LA2, 3mpk				SA2, 20mpk				SA2, 3mpk				Exercise
probesetid	Gene Symbol	Entrez Gene ID	Log2FC	Fold Change	Raw p	FDR_BH	Log2FC	Fold Change	Raw p	FDR_BH	Log2FC	Fold Change	Raw p	FDR_BH	Log2FC	Fold Change	Raw p	FDR_BH	Log2FC	Fold Change	Raw p	FDR_BH
100092596_TGI_at	Fkbp5	14229	2.2705	4.825	3.5985e-05	0.0039	0.8888	1.8516	0.0622	0.9998	1.6472	3.1322	0.0017	0.167	1.5955	3.0219	0.0014	0.3364	2.2248	4.6743	2.2237e-05	0.0075
100093675_TGI_at	Sphk1	20698	2.0163	4.0454	9.7181e-05	0.0069	1.0046	2.0064	0.0284	0.9998	1.5196	2.8671	0.0023	0.184	0.8922	1.856	0.0502	0.7456	1.4642	2.7591	0.002	0.0836
100084921_TGI_at	Slc10a6	75750	1.8484	3.6011	1.2852e-06	0.0007	1.0932	2.1334	0.001	0.6917	1.2492	2.3771	0.0004	0.0998	1.3544	2.557	7.9347e-05	0.0992	1.5418	2.9115	1.1708e-05	0.0056
100101346_TGI_at	Zbtb16	235320	1.8223	3.5365	0.0009	0.0259	0.5051	1.4193	0.3007	0.9998	1.4597	2.7505	0.0065	0.2637	0.7596	1.693	0.1228	0.8132	2.2389	4.7203	3.62e-05	0.0099
100105354_TGI_at	Syn2	20965	1.6193	3.0722	2.9489e-06	0.001	0.54	1.454	0.0633	0.9998	0.8061	1.7485	0.01	0.3133	0.6047	1.5207	0.0386	0.7157	1.1328	2.1929	0.0003	0.0272
100091137_TGI_at	8430408G22Rik	213393	1.527	2.8819	3.5163e-07	0.0003	0.6722	1.5935	0.0073	0.999	0.2703	1.206	0.2874	0.8321	0.8949	1.8594	0.0005	0.2581	0.9404	1.9191	0.0003	0.0297
100099766_TGI_at	Syn2	20965	1.4868	2.8026	2.1177e-08	7.1555e-05	0.2927	1.2249	0.1563	0.9998	0.4772	1.3921	0.0311	0.443	0.6352	1.5531	0.0032	0.4002	0.8237	1.77	0.0002	0.025
100087745_TGI_at	Cdkn1a	12575	1.4018	2.6423	5.768e-06	0.0014	0.5262	1.4401	0.0452	0.9998	0.8204	1.7659	0.004	0.2241	0.8285	1.7758	0.0023	0.3726	1.1353	2.1966	6.4902e-05	0.0126
100081074_TGI_at	Trp53inp1	60599	1.3492	2.5478	3.1527e-05	0.0035	0.2029	1.151	0.4614	0.9998	0.785	1.7231	0.0094	0.3066	1.3257	2.5065	1.8578e-05	0.0442	0.8816	1.8425	0.0025	0.0947
100087152_TGI_at	Cdkn1a	12575	1.3366	2.5256	4.4448e-06	0.0012	0.5261	1.44	0.0335	0.9998	0.8614	1.8168	0.0015	0.1567	0.7883	1.727	0.002	0.3726	1.082	2.117	5.2625e-05	0.0115
100092424_TGI_at	Acer2	230379	1.3321	2.5177	1.2851e-05	0.0021	0.2984	1.2298	0.2471	0.9998	0.8393	1.7891	0.0032	0.2065	0.6383	1.5565	0.0161	0.6221	1.1386	2.2016	6.0714e-05	0.0119
100099932_TGI_at	Ranbp9	56705	1.3014	2.4646	8.7093e-08	0.0002	0.1891	1.14	0.3238	0.9998	0.4674	1.3826	0.0242	0.3955	0.4506	1.3666	0.0221	0.6616	0.6154	1.532	0.0023	0.0921
100114306_TGI_at	Chka	12660	1.2394	2.3609	1.5563e-06	0.0008	0.7484	1.68	0.0009	0.6581	0.9784	1.9703	6.7827e-05	0.0509	0.6474	1.5663	0.0035	0.4135	1.1248	2.1808	3.4173e-06	0.0027
100086875_TGI_at	Tead1	21676	1.212	2.3165	0.0014	0.0335	0.4061	1.3251	0.2309	0.9998	1.1895	2.2808	0.0016	0.166	0.7386	1.6686	0.0327	0.7025	1.3462	2.5425	0.0002	0.0263
100081745_TGI_at	Map3k6	53608	1.2109	2.3149	4.099e-05	0.0042	0.3823	1.3034	0.1331	0.9998	0.6784	1.6003	0.0136	0.3409	0.7816	1.7191	0.0032	0.4002	1.0914	2.1308	8.3995e-05	0.0152
100110586_TGI_at	Maff	17133	1.203	2.3021	0.0001	0.0074	0.628	1.5454	0.0233	0.9998	0.6195	1.5363	0.0331	0.4509	0.3941	1.3141	0.1467	0.8248	1.0073	2.0101	0.0005	0.039
100118965_TGI_at	Fam107a	268709	1.1761	2.2596	0.0007	0.0218	0.6945	1.6183	0.0271	0.9998	1.0277	2.0388	0.0025	0.1949	1.2339	2.3521	0.0002	0.1825	1.9197	3.7835	1.5605e-07	0.0004
100093244_TGI_at	1110038D17Rik	68778	1.1517	2.2217	1.7295e-07	0.0002	0.2833	1.217	0.1096	0.9998	0.5924	1.5078	0.0024	0.1856	0.8692	1.8266	1.1092e-05	0.0416	0.6843	1.6069	0.0003	0.0297
100109125_TGI_at	Tcf23	69852	1.1401	2.204	0.0007	0.0231	0.0413	1.0291	0.8897	0.9998	0.1815	1.1341	0.5642	0.9346	0.402	1.3213	0.1824	0.8335	1.0303	2.0425	0.0012	0.0637
100097742_TGI_at	Sec24a	77371	1.1192	2.1723	1.6009e-05	0.0024	0.5383	1.4522	0.0172	0.9998	0.5753	1.49	0.0158	0.3543	0.3956	1.3155	0.0751	0.7759	0.8526	1.8057	0.0003	0.0305
100108202_TGI_at	Ppp1r3c	53412	1.0517	2.073	0.0024	0.0468	0.5079	1.422	0.1062	0.9998	0.7702	1.7055	0.0223	0.3833	0.4538	1.3697	0.1475	0.8248	1.4786	2.7867	2.1525e-05	0.0074
100115653_TGI_at	Rnu3a	19850	1.0324	2.0455	0.002	0.0425	0.3002	1.2313	0.3165	0.9998	0.4782	1.393	0.1332	0.6847	0.1178	1.0851	0.6927	0.9522	1.056	2.0791	0.001	0.0545
100097723_TGI_at	Cdc27	217232	1.0086	2.012	0.0002	0.0093	0.5068	1.4209	0.0335	0.9998	0.8451	1.7964	0.0012	0.146	0.5296	1.4435	0.0267	0.6819	0.8038	1.7457	0.0012	0.0623
100089689_TGI_at	Cblb	208650	1.0003	2.0005	6.5306e-07	0.0004	0.1971	1.1464	0.2276	0.9998	0.6885	1.6117	0.0002	0.0715	0.5135	1.4275	0.0027	0.391	0.6892	1.6124	0.0001	0.0175
100120227_TGI_at	Ell2	192657	0.9512	1.9335	0.0002	0.011	0.1925	1.1427	0.3901	0.9998	0.6086	1.5248	0.0128	0.336	0.4541	1.3699	0.047	0.7341	0.8426	1.7933	0.0005	0.0379
100089231_TGI_at	Lpin3	64899	0.943	1.9225	6.8774e-06	0.0015	0.4247	1.3423	0.0185	0.9998	0.5335	1.4474	0.0057	0.2471	0.4648	1.3801	0.0105	0.5502	0.5844	1.4994	0.0016	0.0764
100085505_TGI_at	Sdk2	237979	0.9386	1.9166	0.0014	0.0338	0.1552	1.1136	0.5526	0.9998	0.3238	1.2516	0.2428	0.8009	0.3548	1.2788	0.1786	0.8335	0.8355	1.7845	0.0025	0.0952
100118195_TGI_at	4931408A02Rik	70967	0.9362	1.9135	0.0031	0.0551	0.5047	1.4188	0.0815	0.9998	0.8165	1.7611	0.0091	0.3017	0.9012	1.8676	0.0028	0.391	1.0354	2.0497	0.0007	0.047
100109486_TGI_at	BB123696	105404	0.9091	1.8778	0.0076	0.0927	0.8381	1.7877	0.0093	0.9998	1.2552	2.3871	0.0004	0.0967	0.9249	1.8986	0.0044	0.4272	1.1386	2.2017	0.0006	0.0433
100082450_TGI_at	Plekhg1	213783	0.907	1.8751	5.3743e-06	0.0013	0.2828	1.2166	0.0923	0.9998	0.55	1.4641	0.0028	0.2002	0.3949	1.3149	0.0207	0.6595	0.7205	1.6477	7.9837e-05	0.0146
100079988_TGI_at	Kcna5	16493	0.9021	1.8688	0.0002	0.012	0.5843	1.4993	0.009	0.9998	0.7136	1.6399	0.0028	0.2002	0.845	1.7963	0.0003	0.2036	1.0677	2.096	1.1172e-05	0.0056
100095872_TGI_at	Cblb	208650	0.8878	1.8504	1.0314e-05	0.0018	0.1923	1.1426	0.2565	0.9998	0.6925	1.616	0.0003	0.0891	0.3006	1.2317	0.0794	0.7769	0.8599	1.815	7.354e-06	0.0048
100084309_TGI_at	Cept1	99712	0.8873	1.8497	4.4478e-05	0.0044	0.4093	1.328	0.0316	0.9998	0.7395	1.6696	0.0005	0.1043	0.6452	1.564	0.0011	0.3186	0.6642	1.5847	0.0008	0.0514
100090354_TGI_at	Sav1	64010	0.8673	1.8243	4.269e-06	0.0012	-0.0424	-1.0298	0.7857	0.9998	0.0966	1.0692	0.557	0.9335	0.0415	1.0292	0.7898	0.9654	0.5143	1.4283	0.0019	0.0828
100100771_TGI_at	Pppde2	28075	0.8638	1.8198	0.0002	0.011	0.387	1.3077	0.0618	0.9998	0.34	1.2658	0.1171	0.657	0.2116	1.158	0.2997	0.8715	0.811	1.7544	0.0002	0.0266
100096837_TGI_at	Sox17	20671	0.8569	1.8112	0.0007	0.0223	0.412	1.3305	0.0702	0.9998	-0.1568	-1.1148	0.5057	0.9211	0.11	1.0792	0.6222	0.9365	0.7369	1.6666	0.0019	0.0825
100112284_TGI_at	E030002G19Rik	319704	0.854	1.8075	0.0004	0.0154	-0.2627	-1.1997	0.2163	0.9998	0.4705	1.3856	0.039	0.4745	1.0187	2.0261	1.7802e-05	0.0442	0.7012	1.6259	0.0018	0.0786
100081914_TGI_at	Mrgprg	381974	0.8335	1.782	0.0003	0.0141	0.1075	1.0774	0.5949	0.9998	0.0973	1.0698	0.6479	0.9513	-0.0649	-1.046	0.7481	0.9587	0.6466	1.5655	0.0025	0.0952
100085962_TGI_at	Zfyve26	211978	0.8282	1.7755	7.8186e-06	0.0016	0.3733	1.2953	0.0194	0.9998	0.5824	1.4974	0.0008	0.1281	0.3922	1.3124	0.0143	0.6036	0.501	1.4152	0.0022	0.0896
100101193_TGI_at	Timp3	21859	0.7924	1.7319	3.6514e-11	4.1071e-07	0.3213	1.2494	0.0004	0.6151	0.3608	1.2841	0.0002	0.0681	0.3527	1.2769	0.0001	0.1378	0.3951	1.315	2.7727e-05	0.0081
100115593_TGI_at	BC031353	235493	0.7782	1.7149	0.0001	0.008	0.0527	1.0372	0.7636	0.9998	0.3757	1.2975	0.0473	0.5012	0.702	1.6268	0.0002	0.1856	0.6593	1.5793	0.0005	0.039
100079184_TGI_at	Cpeb4	67579	0.7735	1.7094	0.0005	0.0182	0.5562	1.4704	0.0065	0.9902	0.4826	1.3972	0.023	0.3866	0.1261	1.0913	0.5187	0.9221	0.7596	1.693	0.0003	0.0311
100096224_TGI_at	Actr6	67019	0.767	1.7017	0.0002	0.0103	0.098	1.0703	0.5827	0.9998	0.1462	1.1066	0.4377	0.9003	0.2558	1.194	0.1559	0.83	0.6161	1.5328	0.0012	0.0633
100092076_TGI_at			0.7571	1.69	3.3052e-06	0.001	0.2889	1.2217	0.0359	0.9998	0.6197	1.5365	7.3894e-05	0.0519	0.3397	1.2655	0.0146	0.6058	0.5678	1.4823	0.0001	0.0179
100119389_TGI_at			0.7552	1.6879	0.0034	0.057	0.6996	1.624	0.0041	0.9615	1.132	2.1916	3.3097e-05	0.0338	0.6343	1.5522	0.0086	0.533	1.6426	3.1222	1.1559e-08	5.2005e-05
100101206_TGI_at	Peli2	93834	0.7507	1.6826	3.9575e-05	0.0041	0.2727	1.2081	0.0846	0.9998	0.3947	1.3147	0.0198	0.3744	0.3407	1.2664	0.0329	0.7025	0.5365	1.4504	0.0012	0.0637
100086335_TGI_at	Mcf2l	17207	0.7482	1.6797	2.9115e-05	0.0034	0.2579	1.1958	0.0943	0.9998	0.5859	1.501	0.0007	0.1206	0.5156	1.4296	0.0014	0.3463	0.9641	1.9509	1.2714e-07	0.0004
100106453_TGI_at	Lin7a	108030	0.7389	1.6689	0.0075	0.0919	0.0979	1.0702	0.6961	0.9998	0.8675	1.8245	0.002	0.1756	0.8077	1.7504	0.0024	0.3726	0.9113	1.8808	0.0007	0.0471
100118238_TGI_at	1500012F01Rik	68949	0.7374	1.6671	6.0691e-07	0.0004	0.1931	1.1433	0.1098	0.9998	0.3847	1.3056	0.0036	0.2167	0.264	1.2008	0.031	0.6965	0.4025	1.3218	0.0015	0.0731
100081283_TGI_at	Elmod1	270162	0.7347	1.664	0.0085	0.0979	0.1455	1.1061	0.5663	0.9998	0.4036	1.3228	0.136	0.6874	0.645	1.5638	0.0142	0.6036	0.8982	1.8638	0.0009	0.0544
100091888_TGI_at	Serac1	321007	0.7225	1.6501	0.0002	0.011	0.4473	1.3635	0.0112	0.9998	0.6331	1.5509	0.0009	0.1392	0.3639	1.2869	0.0365	0.7157	0.5599	1.4741	0.0019	0.0825
100118293_TGI_at	Sgms1	208449	0.714	1.6403	1.402e-05	0.0022	0.5211	1.435	0.0005	0.6151	0.4759	1.3908	0.0021	0.1774	0.4595	1.3751	0.0017	0.3627	0.6767	1.5985	1.4219e-05	0.0062
100093004_TGI_at	Gigyf2	227331	0.7019	1.6266	7.4647e-05	0.0057	0.3968	1.3166	0.012	0.9998	0.6581	1.578	0.0002	0.0677	0.354	1.2781	0.024	0.6712	0.5775	1.4922	0.0004	0.0371
100083748_TGI_at	4931406P16Rik	233103	0.7001	1.6246	0.0002	0.009	0.2221	1.1665	0.1708	0.9998	0.16	1.1173	0.3462	0.8617	0.3668	1.2895	0.0266	0.6819	0.5725	1.4871	0.0009	0.0531
100092008_TGI_at	Snrnp48	67797	0.6898	1.6131	6.3499e-06	0.0014	0.2405	1.1814	0.0634	0.9998	0.5069	1.421	0.0005	0.1043	0.3892	1.3097	0.0036	0.4155	0.442	1.3585	0.0011	0.0606
100116224_TGI_at	Pgbd5	209966	0.6894	1.6126	0.0072	0.09	0.4833	1.3979	0.0429	0.9998	0.4358	1.3526	0.0812	0.5976	0.0992	1.0712	0.67	0.9455	1.267	2.4065	2.5212e-06	0.0025
100116512_TGI_at	Sgms1	208449	0.6835	1.6061	6.8311e-05	0.0054	0.4857	1.4002	0.0019	0.904	0.386	1.3068	0.0162	0.3571	0.3445	1.2697	0.0232	0.6685	0.4771	1.392	0.0022	0.0898
100093622_TGI_at	Nars	70223	0.6697	1.5907	2.002e-06	0.0009	0.2624	1.1995	0.0271	0.9998	0.6217	1.5387	7.195e-06	0.0196	0.23	1.1729	0.0511	0.747	0.44	1.3566	0.0004	0.036
100113476_TGI_at	Igfbp3	16009	0.6543	1.5739	0.0083	0.0972	0.3362	1.2625	0.1405	0.9998	0.3991	1.3187	0.0982	0.6246	0.4241	1.3418	0.0651	0.7555	0.7298	1.6584	0.0023	0.0902
100102872_TGI_at	Arnt	11863	0.6532	1.5727	0.0004	0.0152	0.2492	1.1886	0.1261	0.9998	0.3521	1.2764	0.0426	0.4859	0.3859	1.3067	0.0202	0.6552	0.5354	1.4493	0.0017	0.0786
100081939_TGI_at	Golgb1	224139	0.651	1.5703	1.0036e-05	0.0018	0.1357	1.0986	0.2736	0.9998	0.2578	1.1957	0.0522	0.5198	0.1811	1.1337	0.1464	0.8248	0.5213	1.4353	0.0001	0.0179
100097020_TGI_at	Kcnh1	16510	0.6496	1.5688	0.004	0.0631	-0.1653	-1.1214	0.4177	0.9998	0.1913	1.1418	0.374	0.878	0.0581	1.0411	0.7749	0.9629	0.9068	1.8749	5.8942e-05	0.0118
100084432_TGI_at	Mertk	17289	0.6462	1.5651	0.0003	0.014	0.0597	1.0422	0.7029	0.9998	0.3613	1.2846	0.0331	0.4509	0.2948	1.2267	0.0649	0.7555	0.7403	1.6706	2.4772e-05	0.0079
100102171_TGI_at	Tle3	21887	0.6369	1.5549	0.0002	0.0114	0.1068	1.0769	0.4779	0.9998	0.1534	1.1122	0.3349	0.8553	0.2269	1.1704	0.1359	0.8199	0.6783	1.6003	4.9187e-05	0.0115
100109563_TGI_at	Fam117b	72750	0.6352	1.5531	0.0032	0.0551	0.1923	1.1426	0.3221	0.9998	0.6695	1.5905	0.002	0.1747	0.7057	1.6309	0.0007	0.2617	1.3281	2.5107	2.385e-08	8.942e-05
100081831_TGI_at	Golgb1	224139	0.6336	1.5514	1.3721e-05	0.0022	0.1275	1.0924	0.2998	0.9998	0.2386	1.1798	0.0695	0.5733	0.2914	1.2239	0.021	0.6606	0.4482	1.3644	0.0007	0.0443
100082390_TGI_at	Vps37a	52348	0.6267	1.5441	9.5639e-07	0.0006	0.2191	1.164	0.0393	0.9998	0.3737	1.2957	0.0013	0.1504	0.2028	1.1509	0.0556	0.7523	0.4756	1.3905	3.8767e-05	0.0104
100110616_TGI_at	Pawr	114774	0.5939	1.5093	0.0003	0.0147	0.1959	1.1455	0.1816	0.9998	0.5762	1.4909	0.0005	0.1067	0.4506	1.3666	0.0033	0.4002	0.5782	1.493	0.0003	0.027
100103213_TGI_at	Foxo1	56458	0.5937	1.5092	0.0053	0.0745	0.202	1.1503	0.2963	0.9998	0.7394	1.6694	0.0007	0.1232	0.7392	1.6692	0.0004	0.2311	0.8658	1.8224	5.123e-05	0.0115
100080834_TGI_at	Zfp691	195522	0.5893	1.5045	4.7594e-06	0.0012	0.1733	1.1276	0.1093	0.9998	0.3149	1.244	0.0074	0.2786	0.2322	1.1747	0.034	0.7079	0.3938	1.3138	0.0006	0.0432
100092348_TGI_at	Camk2n1	66259	0.5882	1.5034	4.4781e-05	0.0044	0.2387	1.18	0.0571	0.9998	0.0809	1.0577	0.5325	0.9279	0.1718	1.1264	0.1664	0.8328	0.5138	1.4278	0.0001	0.0195
100112287_TGI_at	Sema7a	20361	0.5796	1.4944	0.0062	0.0822	0.2743	1.2094	0.1575	0.9998	0.7221	1.6496	0.0009	0.1295	0.7025	1.6273	0.0007	0.2617	0.7319	1.6608	0.0004	0.036
100080837_TGI_at	Fnip2	329679	0.5795	1.4944	1.2167e-05	0.002	0.4394	1.3561	0.0003	0.5769	0.6196	1.5365	4.028e-06	0.0181	0.2914	1.2238	0.0116	0.5635	0.4814	1.3961	8.5687e-05	0.0153
100109773_TGI_at	Adarb1	110532	0.578	1.4928	2.6247e-05	0.0032	0.2188	1.1638	0.0653	0.9998	0.0107	1.0074	0.9307	0.993	0.0809	1.0577	0.4877	0.9142	0.3702	1.2925	0.0026	0.0974
100116000_TGI_at	Bcl2l1	12048	0.5745	1.4891	0.0086	0.0989	0.3337	1.2603	0.0986	0.9998	0.5456	1.4597	0.0123	0.3324	0.5062	1.4203	0.0142	0.6036	0.9305	1.9059	2.9196e-05	0.0083
100112124_TGI_at	Ddit4	74747	0.5702	1.4848	6.6786e-05	0.0054	0.2671	1.2034	0.0338	0.9998	-0.1307	-1.0948	0.3138	0.8445	0.4372	1.354	0.0009	0.2809	0.4344	1.3513	0.0009	0.0541
100081630_TGI_at	Foxo3	56484	0.5692	1.4837	0.0002	0.0112	0.2487	1.1882	0.0688	0.9998	0.3667	1.2894	0.0125	0.3326	0.3723	1.2944	0.0079	0.5293	0.4761	1.391	0.0009	0.0539
100086830_TGI_at	Flcn	216805	0.5663	1.4807	0.0007	0.0221	0.156	1.1142	0.2923	0.9998	0.4243	1.3419	0.0088	0.2961	0.3745	1.2964	0.0143	0.6036	0.5972	1.5128	0.0002	0.0241
100114776_TGI_at	Sars	20226	0.566	1.4805	4.8897e-06	0.0012	0.3047	1.2352	0.0047	0.9615	0.4258	1.3433	0.0003	0.0853	0.178	1.1313	0.088	0.7876	0.3281	1.2553	0.0025	0.0952
100093217_TGI_at	Rassf4	213391	0.5587	1.473	0.0034	0.0573	0.1389	1.1011	0.419	0.9998	0.3825	1.3036	0.0391	0.4752	0.3774	1.299	0.0322	0.7002	0.5706	1.4851	0.0018	0.0786
100108509_TGI_at	Ccdc127	67433	0.5566	1.4708	0.0049	0.0716	0.1502	1.1097	0.4023	0.9998	0.129	1.0935	0.4944	0.9176	0.327	1.2544	0.0728	0.7726	0.6258	1.543	0.0011	0.0587
100115948_TGI_at	Thap2	66816	0.5539	1.468	0.001	0.0282	0.2218	1.1662	0.142	0.9998	0.5516	1.4657	0.001	0.1432	0.2421	1.1827	0.1099	0.8038	0.5962	1.5117	0.0002	0.0266
100082614_TGI_at	Gatad2b	229542	0.5417	1.4557	0.0002	0.0102	0.1738	1.128	0.1713	0.9998	0.2235	1.1676	0.0971	0.6212	0.2559	1.1941	0.0469	0.7341	0.4813	1.396	0.0004	0.0353
100106413_TGI_at	Rcor3	214742	0.538	1.4519	0.0026	0.0496	0.2341	1.1762	0.1484	0.9998	0.2729	1.2082	0.111	0.6468	0.0615	1.0436	0.7006	0.9527	0.7038	1.6288	7.1267e-05	0.0136
100079360_TGI_at	Rusc2	100213	0.5378	1.4518	0.0002	0.011	0.2191	1.164	0.0881	0.9998	0.3064	1.2366	0.0256	0.4051	0.2607	1.1981	0.044	0.7245	0.5386	1.4526	0.0001	0.0174
100100035_TGI_at	Tinagl1	94242	0.5359	1.4498	0.0012	0.0305	0.1623	1.1191	0.2708	0.9998	0.297	1.2286	0.0596	0.5441	0.237	1.1785	0.1109	0.805	0.5653	1.4797	0.0004	0.0331
100113278_TGI_at	Ercc1	13870	0.5348	1.4488	0.0001	0.0081	0.2895	1.2222	0.0204	0.9998	0.6035	1.5194	2.4078e-05	0.0322	0.3681	1.2907	0.0038	0.4155	0.7227	1.6503	4.2892e-07	0.0007
100111027_TGI_at	Plekhm2	69582	0.5327	1.4466	8.6963e-05	0.0064	0.3327	1.2594	0.0065	0.9902	0.4093	1.3281	0.0017	0.1676	0.2341	1.1762	0.0499	0.7456	0.3917	1.3119	0.0016	0.0764
100082771_TGI_at	Slc38a2	67760	0.5287	1.4426	4.8071e-05	0.0045	0.298	1.2294	0.0099	0.9998	0.5538	1.468	2.4324e-05	0.0322	0.1294	1.0939	0.2466	0.8559	0.3783	1.2998	0.0014	0.0695
100104132_TGI_at	Ubr2	224826	0.5281	1.442	2.9811e-07	0.0003	0.1433	1.1044	0.0866	0.9998	0.3192	1.2476	0.0006	0.1195	0.2742	1.2093	0.0017	0.3627	0.3329	1.2596	0.0002	0.0242
100116272_TGI_at	Bcl2l1	12048	0.528	1.442	0.0011	0.0291	0.2286	1.1717	0.1152	0.9998	0.3657	1.2886	0.019	0.3667	0.4155	1.3338	0.0056	0.4847	0.6384	1.5566	5.7989e-05	0.0118
100087969_TGI_at	Trim3	55992	0.5272	1.4412	0.0018	0.0397	0.2073	1.1545	0.1733	0.9998	0.2795	1.2138	0.0837	0.6015	0.4333	1.3503	0.0061	0.4905	0.493	1.4074	0.0021	0.0858
100101313_TGI_at	Ilf3	16201	0.5264	1.4403	0.0003	0.0137	0.398	1.3177	0.003	0.9615	0.5123	1.4263	0.0004	0.0998	0.2574	1.1954	0.0479	0.7369	0.5138	1.4278	0.0002	0.0245
100111054_TGI_at	4931406P16Rik	233103	0.5226	1.4365	0.0007	0.0231	0.1382	1.1005	0.3149	0.9998	0.1031	1.0741	0.4754	0.9095	0.2971	1.2287	0.0346	0.7088	0.441	1.3575	0.0024	0.0925
100081409_TGI_at	Atg2b	76559	0.5224	1.4363	0.0002	0.0107	0.1992	1.1481	0.1079	0.9998	0.2676	1.2038	0.0425	0.4856	0.2176	1.1628	0.0801	0.7773	0.3865	1.3072	0.0028	0.0995
100114284_TGI_at	Tbc1d12	209478	0.5214	1.4353	0.0011	0.0294	0.255	1.1934	0.077	0.9998	0.3763	1.298	0.015	0.3493	0.3512	1.2756	0.0166	0.6221	0.4772	1.3921	0.0016	0.0748
100079761_TGI_at	Ddi2	68817	0.5201	1.4341	0.0007	0.0217	0.2191	1.164	0.1093	0.9998	0.3515	1.2759	0.0169	0.362	0.0916	1.0655	0.4976	0.9163	0.4417	1.3582	0.002	0.0856
100102825_TGI_at	5430416N02Rik	100041797	0.5183	1.4323	0.0003	0.012	0.4493	1.3654	0.0007	0.6151	0.4531	1.369	0.0011	0.1432	0.2418	1.1825	0.055	0.752	0.3988	1.3184	0.0023	0.0909
100118656_TGI_at	Mib1	225164	0.5115	1.4256	0.0009	0.0267	0.0866	1.0619	0.5274	0.9998	0.3351	1.2615	0.0243	0.3955	0.3433	1.2687	0.0155	0.6194	0.5288	1.4428	0.0004	0.033
100119388_TGI_at	Ccdc114	211535	0.5088	1.4229	0.0029	0.0525	0.3345	1.2609	0.0337	0.9998	0.2665	1.2029	0.1043	0.6358	0.2716	1.2072	0.0817	0.7805	0.5221	1.436	0.0014	0.0697
100105558_TGI_at	Rbm33	381626	0.5075	1.4216	0.0024	0.0477	0.1951	1.1448	0.1972	0.9998	0.0831	1.0593	0.5993	0.9423	0.0022	1.0015	0.9882	0.9977	0.4949	1.4093	0.0019	0.0825
100098649_TGI_at	6430598A04Rik	243300	0.5064	1.4205	0.0004	0.016	0.3007	1.2317	0.0207	0.9998	0.0435	1.0306	0.7424	0.9686	0.3903	1.3107	0.0033	0.4002	0.451	1.3669	0.0008	0.0515
100092522_TGI_at	Kctd21	622320	0.505	1.4191	0.0018	0.0399	0.0853	1.0609	0.5552	0.9998	0.2576	1.1955	0.0961	0.6209	0.2313	1.1739	0.1146	0.8059	0.563	1.4774	0.0003	0.0311
100096538_TGI_at	Ankhd1	108857	0.4955	1.4098	4.9556e-05	0.0046	0.1766	1.1302	0.0954	0.9998	0.454	1.3698	0.0002	0.0677	0.3385	1.2644	0.0022	0.3726	0.3409	1.2665	0.0021	0.0858
100085601_TGI_at	Bicd2	76895	0.495	1.4094	0.0001	0.0086	0.3597	1.2832	0.0026	0.9615	0.2071	1.1544	0.0865	0.6066	0.0248	1.0174	0.8254	0.9718	0.5665	1.4809	9.6041e-06	0.0053
100093832_TGI_at	Nol8	70930	0.4896	1.404	0.0083	0.0972	0.3024	1.2332	0.0782	0.9998	0.557	1.4712	0.003	0.2047	0.2516	1.1905	0.1405	0.8199	0.5746	1.4893	0.0014	0.0697
100115063_TGI_at	Zfp113	56314	0.4892	1.4037	0.0004	0.0154	0.1967	1.1461	0.109	0.9998	0.336	1.2622	0.0113	0.3267	0.3894	1.3098	0.0024	0.3726	0.4341	1.3511	0.0008	0.051
100091600_TGI_at	Slc43a3	58207	0.4892	1.4037	0.0054	0.0749	0.1707	1.1256	0.2854	0.9998	0.2341	1.1761	0.1667	0.7239	0.175	1.129	0.2735	0.8639	0.6061	1.5221	0.0004	0.036
100080893_TGI_at	D11Wsu99e	28081	0.4865	1.4011	0.0056	0.0771	0.3002	1.2313	0.0643	0.9998	0.3332	1.2598	0.052	0.5195	0.164	1.1204	0.305	0.8716	0.5213	1.4353	0.002	0.0853
100118505_TGI_at	Gpr56	14766	0.4838	1.3984	0.0026	0.0495	0.2614	1.1987	0.0746	0.9998	0.3171	1.2459	0.0415	0.4823	0.3977	1.3174	0.0081	0.5295	0.6539	1.5735	4.4762e-05	0.0109
100089026_TGI_at	Arih1	23806	0.483	1.3977	0.0008	0.0249	0.2069	1.1542	0.1104	0.9998	0.3937	1.3138	0.0053	0.2443	0.1949	1.1446	0.1321	0.8183	0.4324	1.3495	0.0015	0.0727
100081180_TGI_at	Txnl4a	27366	0.4828	1.3975	0.0013	0.0327	0.6166	1.5332	3.5299e-05	0.5769	0.3549	1.2789	0.015	0.3493	0.3441	1.2694	0.0131	0.5891	0.7426	1.6732	1.6891e-06	0.002
100118729_TGI_at	Dedd2	67379	0.4808	1.3956	0.0013	0.0322	0.0575	1.0406	0.6644	0.9998	-0.0418	-1.0294	0.7646	0.9722	0.0031	1.0021	0.9814	0.9968	0.4319	1.349	0.0021	0.0877
100103462_TGI_at	Spag9	70834	0.479	1.3938	8.0837e-05	0.0061	0.2451	1.1852	0.0228	0.9998	0.3189	1.2474	0.0057	0.2472	0.1129	1.0814	0.2822	0.8667	0.4246	1.3422	0.0002	0.0237
100091427_TGI_at	Phf3	213109	0.4718	1.3868	0.0005	0.0177	0.1807	1.1334	0.1329	0.9998	0.36	1.2835	0.006	0.2555	0.2711	1.2067	0.0267	0.6819	0.3976	1.3173	0.0016	0.0764
100090566_TGI_at	Serac1	321007	0.4689	1.384	0.0005	0.0182	0.2056	1.1532	0.0877	0.9998	0.4666	1.3819	0.0005	0.1111	0.2811	1.2151	0.0215	0.6606	0.4108	1.3295	0.0012	0.0618
100110017_TGI_at			0.4576	1.3732	4.001e-05	0.0041	0.2425	1.1831	0.0137	0.9998	0.1974	1.1466	0.0534	0.5238	0.128	1.0928	0.1811	0.8335	0.3304	1.2573	0.0011	0.0602
100116354_TGI_at	Taf3	209361	0.4536	1.3695	0.0018	0.0396	0.1753	1.1292	0.1805	0.9998	0.3265	1.2539	0.0207	0.3763	0.1816	1.1341	0.1656	0.8328	0.5102	1.4242	0.0003	0.029
100095161_TGI_at	Lamb1	16777	0.453	1.3688	0.008	0.0949	-0.0344	-1.0241	0.8242	0.9998	0.2895	1.2223	0.0817	0.5976	0.1378	1.1003	0.3756	0.8933	0.6585	1.5784	0.0001	0.0175
100097532_TGI_at	Cpeb4	67579	0.447	1.3632	0.002	0.0432	0.3649	1.2878	0.0071	0.999	0.2487	1.1882	0.0739	0.582	0.0903	1.0646	0.4865	0.9142	0.483	1.3976	0.0005	0.041
100098441_TGI_at	Cttnbp2nl	80281	0.4454	1.3617	0.0005	0.0192	0.3099	1.2396	0.0088	0.9998	0.2526	1.1914	0.0393	0.4754	0.3418	1.2673	0.0042	0.4261	0.5416	1.4555	2.1309e-05	0.0074
100117273_TGI_at	Gtpbp2	56055	0.4385	1.3552	3.0948e-05	0.0035	0.1198	1.0866	0.1837	0.9998	0.1064	1.0765	0.2613	0.819	0.1005	1.0722	0.263	0.8608	0.2895	1.2222	0.0022	0.0898
100087399_TGI_at	Stk24	223255	0.4378	1.3545	0.0027	0.0508	0.2859	1.2192	0.0335	0.9998	0.1982	1.1472	0.1556	0.7094	0.2377	1.1791	0.0747	0.7759	0.4612	1.3767	0.001	0.0561
100115048_TGI_at	Wdr60	217935	0.4342	1.3511	0.0002	0.0087	0.1228	1.0888	0.2193	0.9998	0.32	1.2483	0.0037	0.2174	0.3113	1.2409	0.003	0.3922	0.3902	1.3106	0.0003	0.029
100097649_TGI_at	Cdk16	18555	0.4324	1.3494	0.0012	0.0306	0.1413	1.1029	0.2356	0.9998	0.1613	1.1183	0.1996	0.759	0.156	1.1142	0.1913	0.8362	0.3764	1.2981	0.0026	0.0974
100119968_TGI_at	Usp31	76179	0.4311	1.3483	0.0023	0.0462	0.1864	1.1379	0.1456	0.9998	0.4391	1.3557	0.0019	0.1746	0.0826	1.0589	0.5146	0.9199	0.4069	1.3258	0.0024	0.0937
100088018_TGI_at	Arih1	23806	0.4234	1.3411	0.0033	0.0562	0.3268	1.2542	0.0148	0.9998	0.3267	1.2542	0.0204	0.3763	0.0698	1.0496	0.5893	0.9314	0.4773	1.3921	0.0006	0.0432
100102636_TGI_at	Elavl1	15568	0.4203	1.3382	0.0003	0.0141	0.1433	1.1045	0.1651	0.9998	0.2877	1.2207	0.0103	0.317	0.0897	1.0642	0.3814	0.8933	0.3604	1.2837	0.001	0.056
100100725_TGI_at	Sf1	22668	0.4199	1.3378	1.9572e-05	0.0027	0.1927	1.1429	0.0242	0.9998	0.1313	1.0953	0.1379	0.6878	0.1208	1.0874	0.1497	0.8248	0.3012	1.2322	0.0007	0.0471
100095446_TGI_at			0.4195	1.3374	0.0053	0.0747	0.4074	1.3263	0.0044	0.9615	0.5004	1.4146	0.0011	0.1432	0.3015	1.2324	0.0312	0.6965	0.4669	1.3822	0.0013	0.0666
100089592_TGI_at	2410002O22Rik	66975	0.4138	1.3322	0.0013	0.0324	0.1068	1.0768	0.352	0.9998	0.4937	1.4081	0.0002	0.0677	0.3042	1.2347	0.0106	0.5502	0.4078	1.3266	0.0009	0.053
100109481_TGI_at	Tceb3	27224	0.4078	1.3266	0.0012	0.0307	0.1881	1.1393	0.0976	0.9998	0.3502	1.2747	0.0047	0.2372	0.1611	1.1181	0.154	0.8283	0.4056	1.3246	0.0007	0.0471
100113901_TGI_at	Dyrk1a	13548	0.4054	1.3245	0.0007	0.0224	0.2464	1.1862	0.0238	0.9998	0.4309	1.3481	0.0004	0.0955	0.3248	1.2525	0.0036	0.4147	0.3838	1.3048	0.0007	0.0471
100107254_TGI_at	Ap1g1	11765	0.4024	1.3217	0.0079	0.0947	0.1629	1.1195	0.2399	0.9998	0.4003	1.3198	0.0082	0.2874	0.2131	1.1592	0.1264	0.8133	0.4603	1.3758	0.0017	0.0767
100084613_TGI_at	Zfp236	329002	0.3981	1.3178	0.0003	0.0135	0.1414	1.103	0.1453	0.9998	0.3052	1.2355	0.0041	0.2268	0.2062	1.1536	0.0363	0.7152	0.4125	1.331	9.6314e-05	0.0162
100082347_TGI_at	Kif3a	16568	0.3928	1.313	0.0027	0.0506	0.3702	1.2925	0.0028	0.9615	0.4224	1.3402	0.0014	0.1519	0.3231	1.251	0.0083	0.5309	0.4197	1.3376	0.0009	0.0522
100113424_TGI_at	Akap2	11641	0.3921	1.3123	0.0013	0.0328	0.187	1.1384	0.0901	0.9998	0.1848	1.1366	0.1112	0.6468	0.1259	1.0912	0.2489	0.8562	0.3994	1.319	0.0006	0.0433
100085048_TGI_at	Zmiz1	328365	0.3875	1.3082	0.0029	0.053	0.1145	1.0826	0.3296	0.9998	0.0114	1.008	0.9261	0.9927	0.0365	1.0256	0.755	0.9605	0.4305	1.3477	0.0006	0.0434
100088240_TGI_at	Mapk6	50772	0.3838	1.3048	0.0068	0.0869	0.3488	1.2735	0.0093	0.9998	0.4241	1.3417	0.0031	0.2047	0.2525	1.1913	0.0546	0.752	0.4333	1.3503	0.0016	0.0748
100110337_TGI_at	Srsf6	67996	0.3831	1.3042	0.0006	0.0199	0.1963	1.1457	0.0502	0.9998	0.3191	1.2475	0.0034	0.2096	0.1338	1.0972	0.1763	0.8335	0.3865	1.3072	0.0003	0.029
100090963_TGI_at	Yap1	22601	0.3695	1.2919	0.0054	0.0751	0.2335	1.1757	0.057	0.9998	0.1845	1.1364	0.1497	0.7037	-0.0121	-1.0084	0.9197	0.9878	0.5505	1.4646	3.9351e-05	0.0104
100094013_TGI_at	BC068281	238037	0.3621	1.2853	0.0031	0.0543	0.1796	1.1326	0.107	0.9998	0.3433	1.2687	0.0047	0.2372	0.1834	1.1356	0.1	0.7935	0.4726	1.3876	9.4337e-05	0.0161
100091592_TGI_at	Zfp553	233887	0.3598	1.2832	0.0054	0.0748	0.1165	1.0841	0.3208	0.9998	0.2055	1.1531	0.1002	0.6276	0.1527	1.1117	0.195	0.8408	0.3901	1.3105	0.0017	0.077
100113283_TGI_at	Zcchc8	70650	0.3584	1.282	0.0033	0.0569	0.159	1.1165	0.1522	0.9998	0.2058	1.1533	0.0807	0.5959	0.1682	1.1237	0.1304	0.8164	0.3583	1.2819	0.0021	0.0868
100100274_TGI_at	Rab10	19325	0.3559	1.2797	4.6763e-05	0.0045	0.1354	1.0984	0.0745	0.9998	0.2298	1.1727	0.0053	0.2442	0.207	1.1543	0.0078	0.5293	0.3566	1.2804	2.0817e-05	0.0074
100091906_TGI_at	Pkp4	227937	0.3539	1.278	0.0026	0.0497	-0.0311	-1.0218	0.768	0.9998	-0.0005	-1.0003	0.9965	0.9996	0.0764	1.0544	0.469	0.9116	0.3835	1.3045	0.0007	0.0469
100086210_TGI_at	Bdp1	544971	0.3483	1.273	0.0008	0.0235	0.249	1.1884	0.009	0.9998	0.2924	1.2247	0.004	0.2241	0.2298	1.1727	0.0153	0.6164	0.3243	1.2521	0.0009	0.0541
100114673_TGI_at	Thap4	67026	0.347	1.2719	0.0008	0.0244	0.1585	1.1161	0.0887	0.9998	0.1953	1.1449	0.0481	0.504	0.2283	1.1714	0.0161	0.6221	0.3402	1.2659	0.0006	0.0421
100103082_TGI_at	Jdp2	81703	0.3341	1.2606	0.0058	0.0782	0.2135	1.1595	0.0564	0.9998	0.1395	1.1015	0.2304	0.7901	0.2735	1.2087	0.0159	0.6221	0.4202	1.3381	0.0004	0.0346
100119811_TGI_at	Jmy	57748	0.3325	1.2592	0.0047	0.0696	0.2251	1.1689	0.0389	0.9998	0.2022	1.1504	0.0763	0.5872	0.179	1.1321	0.0971	0.7922	0.3743	1.2962	0.001	0.0561
100096605_TGI_at	Baz1b	22385	0.318	1.2466	0.0033	0.0568	0.1423	1.1036	0.1486	0.9998	0.1947	1.1445	0.063	0.5512	0.0804	1.0573	0.4103	0.8995	0.3585	1.2821	0.0006	0.0433
100110008_TGI_at	Bsdc1	100383	0.3173	1.246	0.0006	0.0208	0.1778	1.1312	0.0338	0.9998	0.0533	1.0377	0.5355	0.929	0.076	1.0541	0.3536	0.8884	0.3473	1.2722	0.0001	0.0174
100110246_TGI_at	Eif5b	226982	0.3069	1.237	0.0007	0.0229	0.1147	1.0827	0.1575	0.9998	0.3069	1.237	0.0007	0.1253	0.163	1.1196	0.0472	0.7363	0.2688	1.2048	0.0016	0.0764
100113047_TGI_at	Rab10	19325	0.3045	1.235	2.2388e-06	0.0009	0.088	1.0629	0.1007	0.9998	0.1407	1.1025	0.0147	0.3461	0.0944	1.0676	0.079	0.7769	0.2951	1.227	1.5275e-06	0.0019
100109183_TGI_at	Eif4b	75705	0.2983	1.2297	0.0011	0.0298	0.1657	1.1217	0.0461	0.9998	0.1807	1.1334	0.0394	0.4754	0.1216	1.0879	0.1389	0.8199	0.4363	1.3531	3.0864e-06	0.0027
100087456_TGI_at	Gigyf2	227331	0.2926	1.2249	0.0031	0.0549	0.2682	1.2043	0.0041	0.9615	0.1921	1.1424	0.0454	0.494	0.1587	1.1163	0.0795	0.7773	0.3568	1.2805	0.0002	0.026
100108859_TGI_at	Gatad2b	229542	0.291	1.2235	0.0008	0.0249	0.222	1.1664	0.0059	0.9902	0.0577	1.0408	0.4774	0.9104	0.0815	1.0581	0.2922	0.869	0.2722	1.2076	0.001	0.0549
100118787_TGI_at	Lrrc8a	241296	0.2892	1.222	0.0001	0.007	0.1702	1.1252	0.0107	0.9998	0.2429	1.1834	0.0008	0.1277	0.2659	1.2024	0.0002	0.1478	0.276	1.2108	9.2917e-05	0.016
100094431_TGI_at	Rprd2	75137	0.2878	1.2208	0.0007	0.0224	0.1249	1.0904	0.1012	0.9998	0.1734	1.1277	0.0329	0.4504	0.0677	1.0481	0.3682	0.8933	0.3442	1.2695	3.885e-05	0.0104
100092911_TGI_at	Ube2a	22209	0.2874	1.2204	0.0075	0.0921	0.0224	1.0157	0.8178	0.9998	0.2036	1.1516	0.0529	0.5223	0.2122	1.1585	0.0343	0.7079	0.3395	1.2653	0.0011	0.0607
100086212_TGI_at	Sqstm1	18412	0.2858	1.2191	0.002	0.0426	0.2604	1.1978	0.0029	0.9615	0.2408	1.1816	0.0081	0.2874	0.0844	1.0602	0.3098	0.8734	0.3121	1.2415	0.0005	0.0379
100090582_TGI_at	Trip12	14897	0.2833	1.217	0.001	0.0278	0.1194	1.0862	0.1223	0.9998	0.1943	1.1442	0.0193	0.3697	0.2046	1.1524	0.0099	0.5459	0.2809	1.2149	0.0006	0.0433
100117365_TGI_at	R3hdm1	226412	0.2814	1.2154	0.0043	0.0659	0.078	1.0555	0.3823	0.9998	0.1111	1.0801	0.2394	0.7979	0.1466	1.107	0.1044	0.7986	0.2937	1.2258	0.0019	0.0825
100083461_TGI_at	Max	17187	0.2706	1.2063	0.0021	0.0443	0.1775	1.1309	0.0285	0.9998	0.1727	1.1272	0.0424	0.4854	0.1375	1.1	0.0861	0.7867	0.3725	1.2946	2.4822e-05	0.0079
100096192_TGI_at	Anapc16	52717	0.2683	1.2044	0.0027	0.0502	0.0413	1.029	0.6059	0.9998	0.1957	1.1453	0.0245	0.3956	0.1194	1.0863	0.1405	0.8199	0.2662	1.2027	0.0018	0.0786
100080287_TGI_at	Ubxn4	67812	0.2633	1.2003	0.0066	0.0849	0.0489	1.0345	0.5774	0.9998	0.2787	1.2131	0.0042	0.2285	0.1105	1.0796	0.2118	0.8441	0.3594	1.2829	0.0002	0.0228
100109813_TGI_at	Gstk1	76263	-0.2891	-1.2219	0.0045	0.0678	-0.1839	-1.136	0.0505	0.9998	-0.1512	-1.1105	0.1237	0.6688	-0.0896	-1.0641	0.3319	0.8808	-0.3821	-1.3032	0.0001	0.0204
100093302_TGI_at	Baz2b	407823	-0.3064	-1.2366	0.0054	0.0749	-0.034	-1.0238	0.7325	0.9998	-0.1773	-1.1308	0.0961	0.6209	-0.0654	-1.0464	0.5116	0.9189	-0.4035	-1.3228	0.0002	0.0241
100117738_TGI_at	Mpg	268395	-0.3792	-1.3006	0.0015	0.0353	-0.123	-1.089	0.2498	0.9998	-0.1382	-1.1006	0.2204	0.7788	-0.0684	-1.0486	0.5195	0.9222	-0.3674	-1.29	0.0012	0.0628
100117814_TGI_at	Nfib	18028	-0.3985	-1.3181	0.001	0.0283	-0.0829	-1.0591	0.4419	0.9998	-0.1672	-1.1229	0.1448	0.6958	-0.1493	-1.109	0.1693	0.8335	-0.3476	-1.2724	0.0023	0.0909
100079300_TGI_at	Ints7	77065	-0.3996	-1.3192	0.003	0.0536	-0.2221	-1.1664	0.0715	0.9998	-0.3181	-1.2467	0.016	0.3543	-0.2142	-1.1601	0.0817	0.7805	-0.4056	-1.3247	0.0016	0.0764
100095823_TGI_at	Tet3	194388	-0.4135	-1.3319	0.0004	0.0166	-0.1592	-1.1166	0.1275	0.9998	-0.3529	-1.2771	0.0022	0.1821	-0.3319	-1.2587	0.0024	0.3726	-0.4304	-1.3476	0.0001	0.0196
100083913_TGI_at	Lactb	80907	-0.4185	-1.3366	0.0004	0.0151	-0.1942	-1.1441	0.0641	0.9998	-0.2105	-1.1571	0.0572	0.5394	-0.1016	-1.0729	0.3254	0.878	-0.3622	-1.2854	0.001	0.0561
100097909_TGI_at	Cmbl	69574	-0.4218	-1.3396	0.0026	0.0498	-0.1556	-1.1138	0.2195	0.9998	-0.3986	-1.3182	0.0042	0.2285	-0.1919	-1.1422	0.1317	0.818	-0.4664	-1.3816	0.0006	0.0422
100079125_TGI_at	Mllt4	17356	-0.4385	-1.3552	0.0002	0.0093	-0.2199	-1.1647	0.0339	0.9998	-0.435	-1.3519	0.0002	0.0677	-0.3074	-1.2375	0.0038	0.4155	-0.5298	-1.4437	4.6442e-06	0.0035
100092372_TGI_at	Tm7sf3	67623	-0.4495	-1.3656	0.0002	0.0119	-0.0611	-1.0432	0.5675	0.9998	-0.2151	-1.1608	0.0612	0.5484	-0.1449	-1.1057	0.179	0.8335	-0.4581	-1.3738	9.8817e-05	0.0165
100109150_TGI_at	Serinc5	218442	-0.4561	-1.3718	0.0002	0.0114	-0.0614	-1.0435	0.5687	0.9998	-0.2406	-1.1814	0.0389	0.4743	-0.0749	-1.0533	0.4877	0.9142	-0.6974	-1.6216	8.6211e-08	0.0003
100120942_TGI_at	Ikbip	67454	-0.458	-1.3737	0.0011	0.0291	-0.0715	-1.0508	0.5649	0.9998	-0.2073	-1.1545	0.1182	0.6587	-0.0651	-1.0461	0.6001	0.9348	-0.529	-1.4429	0.0001	0.0174
100103235_TGI_at	Disp1	68897	-0.461	-1.3765	0.0062	0.0822	-0.1045	-1.0751	0.4943	0.9998	-0.396	-1.3158	0.0174	0.3624	-0.4315	-1.3486	0.0069	0.5144	-0.5597	-1.474	0.0007	0.0442
100101884_TGI_at	Kank2	235041	-0.4682	-1.3834	0.0001	0.0087	-0.0332	-1.0233	0.7554	0.9998	-0.2873	-1.2203	0.0139	0.3414	-0.1417	-1.1032	0.1886	0.835	-0.3924	-1.3126	0.0006	0.0439
100085569_TGI_at	Zfp810	235050	-0.4699	-1.385	0.0031	0.0545	-0.355	-1.279	0.0162	0.9998	-0.3724	-1.2945	0.0167	0.3613	-0.0627	-1.0444	0.66	0.9438	-0.5676	-1.4821	0.0003	0.027
100109419_TGI_at	5430421B17	330593	-0.4896	-1.404	2.2182e-05	0.0029	0.0482	1.034	0.6207	0.9998	-0.317	-1.2457	0.0034	0.2113	-0.0554	-1.0391	0.5703	0.9287	-0.3884	-1.309	0.0003	0.027
100105758_TGI_at	Rbmx	19655	-0.491	-1.4054	3.714e-05	0.004	-0.3662	-1.289	0.0008	0.6151	-0.4234	-1.3411	0.0003	0.0797	-0.2653	-1.2019	0.0117	0.5652	-0.7512	-1.6832	4.0432e-09	2.3337e-05
100110301_TGI_at	Ppm1k	243382	-0.491	-1.4055	0.0081	0.0958	-0.2875	-1.2206	0.0933	0.9998	-0.219	-1.1639	0.2214	0.7802	-0.0926	-1.0663	0.5828	0.9307	-0.6034	-1.5193	0.0008	0.052
100081224_TGI_at	Usp46	69727	-0.4951	-1.4094	0.0004	0.0166	-0.2776	-1.2122	0.029	0.9998	-0.3207	-1.2489	0.0173	0.3624	-0.0592	-1.0419	0.6319	0.9387	-0.414	-1.3323	0.0016	0.0764
100094848_TGI_at	6820402I19Rik	74509	-0.5154	-1.4294	0.0056	0.0767	0.0759	1.054	0.6518	0.9998	-0.3364	-1.2626	0.063	0.5512	-0.3963	-1.3161	0.0225	0.6636	-0.5326	-1.4465	0.0028	0.0994
100115403_TGI_at	Tnrc18	231861	-0.5204	-1.4344	0.0007	0.0228	-0.4114	-1.33	0.0041	0.9615	-0.4153	-1.3336	0.0057	0.2477	-0.354	-1.2781	0.0122	0.5724	-0.7687	-1.7037	1.2556e-06	0.0018
100118925_TGI_at	St5	76954	-0.521	-1.435	4.5953e-06	0.0012	-0.237	-1.1785	0.0151	0.9998	-0.5296	-1.4435	3.473e-06	0.0181	-0.4602	-1.3757	1.4759e-05	0.0442	-0.4508	-1.3668	2.0298e-05	0.0074
100120385_TGI_at	Pecr	111175	-0.5243	-1.4382	0.0013	0.0322	-0.3451	-1.2702	0.0209	0.9998	-0.3432	-1.2686	0.0287	0.4275	-0.0789	-1.0562	0.5854	0.9308	-0.5168	-1.4308	0.0009	0.0522
100102380_TGI_at	Lima1	65970	-0.5336	-1.4475	0.0004	0.0154	-0.1283	-1.093	0.3327	0.9998	-0.2284	-1.1716	0.1055	0.6373	-0.1112	-1.0801	0.4006	0.8992	-0.565	-1.4794	0.0001	0.0166
100104419_TGI_at	Plekhh3	217198	-0.5545	-1.4686	0.0017	0.0381	-0.2044	-1.1522	0.1974	0.9998	-0.1991	-1.148	0.2328	0.7915	0.0023	1.0016	0.9884	0.9977	-0.5967	-1.5123	0.0004	0.0371
100099883_TGI_at			-0.5616	-1.4759	0.0032	0.0556	-0.6219	-1.5389	0.0007	0.6151	-0.4452	-1.3615	0.0172	0.3624	-0.4157	-1.3339	0.0189	0.645	-0.6819	-1.6043	0.0003	0.027
100115648_TGI_at	Meox2	17286	-0.5625	-1.4768	0.0002	0.0106	-0.1763	-1.13	0.1837	0.9998	-0.7668	-1.7015	1.8187e-06	0.0136	-0.4589	-1.3745	0.0011	0.3179	-0.6524	-1.5718	1.1571e-05	0.0056
100084501_TGI_at	Mageh1	75625	-0.5808	-1.4957	6.4605e-05	0.0053	-0.144	-1.105	0.2505	0.9998	-0.3025	-1.2333	0.0253	0.4026	-0.1198	-1.0866	0.3379	0.8827	-0.4432	-1.3596	0.0009	0.0532
100119216_TGI_at	Cirbp	12696	-0.5885	-1.5037	3.6336e-05	0.0039	-0.2426	-1.1831	0.0503	0.9998	-0.481	-1.3957	0.0005	0.1063	-0.08	-1.057	0.5096	0.9182	-0.9416	-1.9207	1.3207e-09	2.3337e-05
100105265_TGI_at	Zeb2	24136	-0.5886	-1.5038	0.0009	0.0253	-0.1388	-1.101	0.3756	0.9998	-0.3977	-1.3174	0.0194	0.3701	-0.304	-1.2346	0.0566	0.7555	-0.648	-1.567	0.0002	0.0204
100099635_TGI_at	Wnt5a	22418	-0.5924	-1.5078	4.2802e-05	0.0043	-0.158	-1.1158	0.2039	0.9998	-0.501	-1.4152	0.0004	0.0967	-0.4063	-1.3253	0.0019	0.3726	-0.5123	-1.4263	0.0002	0.0204
100109354_TGI_at	Hoxa4	15401	-0.5959	-1.5114	0.0077	0.0933	-0.3356	-1.2619	0.1034	0.9998	-0.401	-1.3204	0.0661	0.5598	-0.225	-1.1688	0.2704	0.8639	-0.7099	-1.6357	0.0011	0.0587
100106372_TGI_at	Sema6a	20358	-0.5959	-1.5114	0.0083	0.0968	-0.1654	-1.1215	0.4208	0.9998	-1.1172	-2.1693	6.0261e-06	0.0196	-0.726	-1.654	0.0009	0.2963	-1.0313	-2.0438	9.4553e-06	0.0053
100084149_TGI_at	Pfn4	382562	-0.6021	-1.5179	0.0007	0.0231	-0.4938	-1.4082	0.003	0.9615	-0.4209	-1.3387	0.0146	0.345	-0.4981	-1.4124	0.0028	0.391	-0.8577	-1.8122	2.4999e-06	0.0025
100083159_TGI_at	Mxra7	67622	-0.61	-1.5263	0.0002	0.01	-0.0551	-1.039	0.6962	0.9998	-0.3233	-1.2512	0.0346	0.4559	-0.1899	-1.1407	0.1832	0.8335	-0.5735	-1.4882	0.0002	0.0241
100100212_TGI_at	Celf1	13046	-0.6109	-1.5272	0.0001	0.0072	-0.0821	-1.0585	0.5461	0.9998	-0.273	-1.2083	0.0619	0.5502	-0.1766	-1.1302	0.1976	0.8408	-0.4312	-1.3484	0.0027	0.0982
100120444_TGI_at	Hoxc4	15423	-0.6136	-1.5301	0.0001	0.0087	-0.1736	-1.1278	0.2189	0.9998	-0.528	-1.4419	0.0009	0.1286	-0.3379	-1.264	0.0196	0.6523	-0.7524	-1.6845	3.1423e-06	0.0027
100084586_TGI_at	LOC628686	628686	-0.6253	-1.5425	0.0063	0.0826	-0.7912	-1.7305	0.0004	0.6151	-0.7323	-1.6613	0.0016	0.166	-0.6697	-1.5908	0.0023	0.3726	-0.7194	-1.6465	0.0012	0.0617
100092239_TGI_at	Ebf3	13593	-0.6276	-1.545	0.001	0.0282	-0.3518	-1.2761	0.0425	0.9998	-0.2937	-1.2258	0.1049	0.6364	-0.2517	-1.1906	0.1417	0.8207	-0.7338	-1.663	8.5764e-05	0.0153
100085656_TGI_at	Abca1	11303	-0.6301	-1.5476	0.0001	0.0087	-0.2878	-1.2208	0.0504	0.9998	-0.2112	-1.1576	0.1678	0.7254	-0.0964	-1.0691	0.5029	0.9177	-0.5897	-1.505	0.0002	0.0223
100082664_TGI_at	Gab1	14388	-0.6306	-1.5482	0.0001	0.0081	-0.1573	-1.1152	0.2728	0.9998	-0.3058	-1.2361	0.0468	0.4983	-0.131	-1.0951	0.3597	0.8919	-0.5723	-1.4869	0.0002	0.026
100119619_TGI_at	Tspan13	66109	-0.6325	-1.5502	3.3364e-06	0.001	-0.0695	-1.0494	0.5354	0.9998	-0.4667	-1.3819	0.0003	0.0834	-0.3192	-1.2477	0.0065	0.5058	-0.3748	-1.2967	0.0017	0.0768
100119972_TGI_at	Lbh	77889	-0.6363	-1.5544	0.0003	0.0143	-0.4394	-1.3561	0.0067	0.9902	-0.7676	-1.7024	2.7187e-05	0.0322	-0.5575	-1.4718	0.0008	0.2722	-0.6546	-1.5741	0.0001	0.0179
100087872_TGI_at	Zfhx4	80892	-0.6505	-1.5698	0.0002	0.0108	-0.2174	-1.1627	0.1579	0.9998	-0.3548	-1.2788	0.0316	0.4461	-0.193	-1.1431	0.2089	0.8418	-0.9046	-1.872	4.9436e-07	0.0008
100090323_TGI_at	C230037E05Rik	30910	-0.6539	-1.5734	0.0072	0.0894	-0.532	-1.4459	0.0196	0.9998	-0.8882	-1.8508	0.0004	0.0998	-0.5371	-1.451	0.0186	0.6399	-1.0553	-2.0781	2.0844e-05	0.0074
100094042_TGI_at	Hdhd3	72748	-0.6574	-1.5772	0.0081	0.0955	-0.3929	-1.313	0.0866	0.9998	-0.4021	-1.3214	0.0959	0.6209	-0.2228	-1.167	0.3251	0.878	-0.7991	-1.74	0.0009	0.0541
100107622_TGI_at	Fat1	14107	-0.6664	-1.5871	3.0314e-06	0.001	-0.1526	-1.1115	0.198	0.9998	-0.4167	-1.3349	0.0016	0.1646	-0.229	-1.172	0.0564	0.7555	-0.3947	-1.3147	0.0016	0.0761
100101288_TGI_at	Sox12	20667	-0.6694	-1.5904	0.007	0.0885	-0.2456	-1.1856	0.2785	0.9998	-0.3903	-1.3107	0.1055	0.6373	0.1181	1.0853	0.6003	0.9348	-0.725	-1.6529	0.0024	0.0932
100097595_TGI_at	Tnfsf10	22035	-0.672	-1.5933	0.0007	0.023	-0.1228	-1.0889	0.4855	0.9998	-0.5182	-1.4322	0.0075	0.279	-0.3707	-1.293	0.0398	0.7157	-0.6821	-1.6044	0.0003	0.0319
100115217_TGI_at			-0.6721	-1.5934	0.0017	0.0388	-0.0426	-1.03	0.8235	0.9998	-0.4947	-1.4091	0.0177	0.3627	-0.197	-1.1463	0.3051	0.8716	-0.7061	-1.6314	0.0006	0.0432
100092146_TGI_at	Slc22a3	20519	-0.6817	-1.604	0.0001	0.0084	-0.1863	-1.1379	0.2323	0.9998	-0.1506	-1.11	0.358	0.8689	-0.0326	-1.0228	0.8331	0.9723	-0.5663	-1.4807	0.0007	0.0448
100083096_TGI_at	Scamp5	56807	-0.7004	-1.6249	8.1129e-05	0.0061	-0.2302	-1.173	0.1362	0.9998	-0.2905	-1.2231	0.0762	0.5872	-0.1086	-1.0781	0.4776	0.9129	-0.5795	-1.4943	0.0004	0.0371
100080539_TGI_at	Meis1	17268	-0.7057	-1.6309	0.0004	0.0149	-0.2356	-1.1774	0.1776	0.9998	-0.4022	-1.3215	0.032	0.4468	-0.3919	-1.3121	0.0278	0.6886	-0.7598	-1.6932	7.2231e-05	0.0137
100096452_TGI_at	Faim3	69169	-0.7171	-1.6438	0.001	0.0276	-0.5246	-1.4386	0.009	0.9998	-0.6398	-1.5581	0.0029	0.2015	-0.6983	-1.6226	0.0007	0.2684	-0.7288	-1.6572	0.0005	0.0376
100104218_TGI_at	Ssbp3	72475	-0.7221	-1.6496	2.5802e-09	1.9348e-05	-0.1878	-1.1391	0.043	0.9998	-0.4858	-1.4003	7.8596e-06	0.0196	-0.2049	-1.1526	0.028	0.6886	-0.3417	-1.2672	0.0005	0.0379
100099596_TGI_at	Wdr6	83669	-0.7294	-1.6579	0.0027	0.051	-0.3282	-1.2555	0.1376	0.9998	-0.5053	-1.4195	0.0327	0.4504	0.1241	1.0899	0.5698	0.9286	-0.9464	-1.9271	8.6103e-05	0.0153
100087124_TGI_at	Arhgap18	73910	-0.7334	-1.6625	0.0005	0.0183	-0.1796	-1.1326	0.3345	0.9998	-0.7284	-1.6568	0.0005	0.1119	-0.5359	-1.4498	0.0058	0.4882	-1.3978	-2.6349	2.7668e-09	2.3337e-05
100096466_TGI_at	Vegfc	22341	-0.7382	-1.6681	3.877e-05	0.0041	-0.0993	-1.0713	0.5156	0.9998	-0.5362	-1.4502	0.0017	0.1676	-0.3924	-1.3126	0.0133	0.5904	-0.5454	-1.4595	0.0009	0.0522
100099966_TGI_at	Zfp395	380912	-0.752	-1.6842	0.0001	0.0086	-0.2909	-1.2234	0.0949	0.9998	-0.6491	-1.5682	0.0008	0.1277	-0.2961	-1.2278	0.0892	0.788	-0.5609	-1.4752	0.002	0.0858
100089257_TGI_at	Cx3cr1	13051	-0.7539	-1.6864	0.0004	0.0152	-0.735	-1.6644	0.0003	0.5769	-0.4078	-1.3267	0.042	0.4848	-0.613	-1.5295	0.0019	0.3726	-0.739	-1.669	0.0003	0.027
100109284_TGI_at	Epb4.1l4a	13824	-0.7748	-1.711	6.7619e-05	0.0054	-0.2804	-1.2145	0.0976	0.9998	-0.6308	-1.5485	0.0008	0.1277	-0.2235	-1.1676	0.1839	0.8335	-0.6365	-1.5545	0.0004	0.0357
100102711_TGI_at	Hlx	15284	-0.7773	-1.7139	0.0007	0.022	-0.458	-1.3736	0.0277	0.9998	-0.6551	-1.5748	0.0035	0.2145	-0.6934	-1.6171	0.0013	0.3321	-0.847	-1.7987	0.0001	0.0193
100089108_TGI_at	Hlf	217082	-0.7784	-1.7152	3.1124e-06	0.001	-0.1329	-1.0965	0.3353	0.9998	-0.2901	-1.2228	0.0502	0.5139	0.1493	1.109	0.2799	0.8656	-0.7196	-1.6467	4.8539e-06	0.0035
100086457_TGI_at	Ebf3	13593	-0.7888	-1.7276	4.6716e-05	0.0045	-0.3497	-1.2743	0.039	0.9998	-0.4868	-1.4013	0.0075	0.279	-0.2531	-1.1918	0.1304	0.8164	-0.7543	-1.6868	4.1672e-05	0.0108
100079315_TGI_at	Bcar3	29815	-0.7971	-1.7376	0.0004	0.0167	-0.1736	-1.1279	0.3846	0.9998	-0.5087	-1.4228	0.019	0.3667	-0.0756	-1.0538	0.704	0.9527	-0.8091	-1.7521	0.0002	0.0239
100099551_TGI_at	Cxcr7	12778	-0.8152	-1.7595	0.0004	0.0166	-0.3136	-1.2428	0.1278	0.9998	-0.6059	-1.5219	0.0069	0.2722	-0.577	-1.4917	0.0067	0.5094	-0.8252	-1.7717	0.0002	0.0241
100110861_TGI_at	Arhgap28	268970	-0.8283	-1.7755	8.9961e-05	0.0066	-0.0685	-1.0486	0.7064	0.9998	-0.2284	-1.1715	0.2369	0.7947	-0.2526	-1.1913	0.1692	0.8335	-0.7436	-1.6743	0.0002	0.0228
100079714_TGI_at	Fam55d	244853	-0.8345	-1.7833	2.1628e-06	0.0009	-0.0739	-1.0525	0.6087	0.9998	-0.6529	-1.5724	9.8275e-05	0.0614	-0.2938	-1.2259	0.0467	0.7341	-0.6855	-1.6082	2.3236e-05	0.0076
100096477_TGI_at	Lef1	16842	-0.8383	-1.7879	0.0072	0.0894	-0.8811	-1.8418	0.0032	0.9615	-0.6541	-1.5737	0.0327	0.4504	-1.0778	-2.1108	0.0004	0.2311	-1.2487	-2.3762	6.6769e-05	0.0128
100090261_TGI_at	Lmo2	16909	-0.8542	-1.8078	3.0147e-07	0.0003	-0.0876	-1.0626	0.5106	0.9998	-0.3158	-1.2447	0.0287	0.4276	-0.3552	-1.2792	0.0103	0.5502	-0.4348	-1.3517	0.0021	0.0859
100088283_TGI_at	5830408B19Rik	74756	-0.9001	-1.8662	0.0003	0.0145	-0.049	-1.0345	0.8233	0.9998	-0.4953	-1.4096	0.0372	0.4691	-0.3148	-1.2439	0.1564	0.83	-1.0229	-2.0319	3.1311e-05	0.0087
100093374_TGI_at	Alox12	11684	-0.9197	-1.8917	0.0005	0.0171	-0.453	-1.3689	0.0544	0.9998	-0.8073	-1.7499	0.0018	0.1678	-0.7807	-1.718	0.0015	0.3516	-0.7863	-1.7247	0.0014	0.069
100105067_TGI_at	Ptger4	19219	-0.9327	-1.9089	0.0005	0.0172	-0.5554	-1.4696	0.0214	0.9998	-1.0912	-2.1305	6.4524e-05	0.0509	-1.3847	-2.6112	5.228e-07	0.0059	-0.9006	-1.8668	0.0004	0.0335
100114264_TGI_at	St3gal4	20443	-0.9347	-1.9115	1.1268e-05	0.0019	-0.1348	-1.0979	0.4503	0.9998	-0.2502	-1.1893	0.187	0.7451	-0.0102	-1.0071	0.9544	0.9918	-0.7034	-1.6284	0.0003	0.0289
100099661_TGI_at	Srebf1	20787	-0.9804	-1.973	9.6449e-07	0.0006	-0.2565	-1.1946	0.1189	0.9998	-0.3523	-1.2766	0.0443	0.4917	0.1913	1.1418	0.2417	0.8544	-0.6344	-1.5523	0.0003	0.0304
100091601_TGI_at	Akap5	238276	-1.0265	-2.0371	0.0002	0.009	-0.3964	-1.3162	0.0973	0.9998	-0.7218	-1.6492	0.0055	0.246	-0.3612	-1.2845	0.1297	0.816	-1.0702	-2.0997	4.4108e-05	0.0109
100104140_TGI_at	Vgll4	232334	-1.0303	-2.0425	0.0002	0.0115	-0.6422	-1.5607	0.0112	0.9998	-0.8018	-1.7432	0.0031	0.2056	-0.4842	-1.3988	0.0518	0.7501	-0.7848	-1.7229	0.0024	0.0925
100085880_TGI_at	Bahcc1	268515	-1.0505	-2.0712	6.8503e-05	0.0054	-0.2326	-1.1749	0.306	0.9998	-0.8676	-1.8246	0.0007	0.1232	-0.6242	-1.5413	0.0082	0.5302	-0.9418	-1.9209	0.0001	0.0201
100101907_TGI_at	Gdf5	14563	-1.0717	-2.102	0.0003	0.0141	-0.4449	-1.3612	0.0924	0.9998	-0.8815	-1.8423	0.0024	0.1864	-0.2828	-1.2166	0.2795	0.8656	-0.939	-1.9172	0.0008	0.0489
100107343_TGI_at	Cdon	57810	-1.0829	-2.1184	0.0012	0.0307	-0.1033	-1.0742	0.7275	0.9998	-1.0597	-2.0845	0.0015	0.1584	-0.7234	-1.6511	0.0185	0.6399	-1.2409	-2.3634	0.0001	0.0195
100120516_TGI_at	Hlf	217082	-1.0921	-2.1319	9.122e-07	0.0006	-0.2862	-1.2194	0.1172	0.9998	-0.5637	-1.478	0.0047	0.2372	-0.1009	-1.0724	0.5755	0.9295	-0.9649	-1.9519	3.3001e-06	0.0027
100100005_TGI_at	Cd19	12478	-1.0963	-2.1381	0.0006	0.0197	-0.7523	-1.6845	0.0099	0.9998	-1.158	-2.2315	0.0003	0.086	-1.0672	-2.0954	0.0004	0.2311	-1.0928	-2.1329	0.0003	0.0305
100108047_TGI_at	Slc40a1	53945	-1.1277	-2.1851	0.0002	0.009	-0.58	-1.4949	0.0293	0.9998	-0.7532	-1.6855	0.0082	0.2874	-0.5727	-1.4873	0.0313	0.6965	-1.0839	-2.1197	0.0001	0.0193
100082867_TGI_at			-1.2848	-2.4365	0.0003	0.0128	-0.9895	-1.9855	0.0024	0.9615	-1.1881	-2.2785	0.0007	0.1206	-1.0497	-2.0701	0.0014	0.3377	-1.4433	-2.7193	2.8118e-05	0.0081
100082435_TGI_at			-1.3889	-2.6188	5.6464e-07	0.0004	-0.7473	-1.6786	0.0017	0.894	-0.7776	-1.7143	0.0019	0.1711	-0.7658	-1.7003	0.0013	0.3325	-1.0017	-2.0024	5.393e-05	0.0116
100112975_TGI_at	Nr4a2	18227	-1.4652	-2.7611	5.2924e-05	0.0048	-0.8317	-1.7798	0.0099	0.9998	-1.3901	-2.6209	0.0001	0.0644	-0.9709	-1.9601	0.003	0.3922	-1.2319	-2.3488	0.0003	0.027
100099633_TGI_at	Cd79b	15985	-1.5869	-3.0039	8.8694e-06	0.0017	-1.0064	-2.0089	0.0015	0.8588	-1.0157	-2.0218	0.0023	0.1854	-0.9427	-1.9221	0.0028	0.391	-1.2899	-2.4451	8.8086e-05	0.0155
100101273_TGI_at	Tnfrsf13c	72049	-1.6269	-3.0885	1.5584e-05	0.0023	-1.3107	-2.4807	0.0002	0.5769	-1.4072	-2.6523	0.0001	0.0661	-1.4008	-2.6404	6.5052e-05	0.0861	-1.3817	-2.6058	7.8505e-05	0.0145
100104768_TGI_at	Aplnr	23796	-1.7674	-3.4043	6.3067e-06	0.0014	-0.4744	-1.3893	0.1493	0.9998	-0.7395	-1.6696	0.0356	0.4604	-0.4582	-1.3738	0.1633	0.8326	-1.0884	-2.1264	0.0017	0.0766
