# Supplementary material for: Pharmacological AMPK activation induces transcriptional responses congruent to exercise in skeletal and cardiac muscle, adipose tissues and liver
Source: PLoS One. 2019 Feb 27;14(2):e0211568. doi: 10.1371/journal.pone.0211568 (PMC6392219; doi:10.1371/journal.pone.0211568)
Supplement: S10 Table — 26 probesets robustly regulated only by acute exercise, and not by acute AMPK activator treatment, in BAT (at least 1.5-fold change and FDR_BH <0.1). See corresponding heat map in S8 Fig. (XLSX) [file pone.0211568.s040.xlsx]

## Sheet: S10_Table
			Brown Adipose
			Acute
			LA2, 30mpk				LA2, 3mpk				SA2, 20mpk				SA2, 3mpk				Exercise
probesetid	Gene Symbol	Entrez Gene ID	Log2FC	Fold Change	Raw p	FDR_BH	Log2FC	Fold Change	Raw p	FDR_BH	Log2FC	Fold Change	Raw p	FDR_BH	Log2FC	Fold Change	Raw p	FDR_BH	Log2FC	Fold Change	Raw p	FDR_BH
100099378_TGI_at	Arntl	11865	0.1734	1.1278	0.6096	0.834	0.4713	1.3863	0.1482	0.9998	0.0013	1.0009	0.997	0.9997	-0.3382	-1.2642	0.2964	0.8704	1.2515	2.3809	0.0003	0.0315
100100209_TGI_at	F730311O21Rik	622304	0.1047	1.0753	0.6053	0.8317	0.1777	1.1311	0.357	0.9998	0.1331	1.0967	0.5118	0.923	-0.0513	-1.0362	0.7892	0.9652	1.1375	2.1999	5.3262e-07	0.0008
100107603_TGI_at	Dok7	231134	-0.0075	-1.0052	0.9794	0.9934	0.2214	1.1659	0.4247	0.9998	0.1288	1.0934	0.6586	0.9529	-0.1939	-1.1438	0.4842	0.9139	1.1109	2.1598	0.0002	0.026
100117329_TGI_at	3830612M24	330635	0.0154	1.0108	0.9422	0.9808	0.5545	1.4686	0.0086	0.9998	0.1552	1.1135	0.4672	0.9086	0.1578	1.1156	0.436	0.906	0.729	1.6575	0.0008	0.0492
100088256_TGI_at	Rnf168	70238	0.2478	1.1874	0.132	0.4349	0.5362	1.4502	0.0011	0.7286	0.2037	1.1516	0.2135	0.7735	0.2562	1.1943	0.1016	0.7967	0.7261	1.6542	2.6204e-05	0.008
100100370_TGI_at	Best3	382427	-0.1192	-1.0861	0.5386	0.7946	0.2016	1.15	0.2753	0.9998	0.0415	1.0292	0.8301	0.9801	-0.0902	-1.0645	0.6232	0.9367	0.7201	1.6473	0.0003	0.0297
100114313_TGI_at	Zfp319	79233	0.0026	1.0018	0.9905	0.9976	0.1466	1.1069	0.4787	0.9998	0.1625	1.1192	0.4563	0.9051	0.2918	1.2242	0.1622	0.8303	0.7184	1.6454	0.0011	0.0607
100094405_TGI_at	Atoh8	71093	0.2413	1.1821	0.3086	0.6318	0.2208	1.1654	0.3259	0.9998	0.1693	1.1245	0.4734	0.9087	0.4985	1.4127	0.0303	0.6965	0.7123	1.6384	0.0026	0.0974
100114235_TGI_at	4930555A03Rik	75666	0.1849	1.1367	0.3862	0.6922	0.0325	1.0228	0.872	0.9998	0.2446	1.1848	0.2533	0.8116	0.5487	1.4628	0.0091	0.5366	0.7035	1.6284	0.0011	0.0602
100081988_TGI_at	Col7a1	12836	-0.1687	-1.124	0.3715	0.6814	0.071	1.0505	0.6903	0.9998	0.055	1.0388	0.7698	0.9734	0.0321	1.0225	0.8572	0.9768	0.6935	1.6172	0.0003	0.0314
100104398_TGI_at	Ankrd52	237615	0.2361	1.1778	0.1845	0.5068	0.1841	1.1361	0.2737	0.9998	0.2063	1.1538	0.245	0.8037	0.0159	1.0111	0.9242	0.9879	0.6777	1.5996	0.0002	0.0241
100118105_TGI_at	Snora34	100217417	-0.026	-1.0182	0.8918	0.9648	0.2597	1.1972	0.1578	0.9998	0.0835	1.0596	0.6631	0.9532	0.1068	1.0769	0.5571	0.926	0.6674	1.5882	0.0006	0.0439
100104142_TGI_at			0.1533	1.1121	0.2465	0.5755	0.2062	1.1537	0.1031	0.9998	0.1972	1.1465	0.1381	0.6878	0.1109	1.0799	0.375	0.8933	0.6081	1.5242	1.5354e-05	0.0062
100085087_TGI_at	Mtf1	17764	0.092	1.0658	0.5513	0.8018	-0.0329	-1.023	0.8222	0.9998	0.2099	1.1566	0.178	0.7361	-0.1245	-1.0901	0.3966	0.8992	0.6027	1.5186	0.0002	0.0218
100116991_TGI_at			0.0845	1.0603	0.5966	0.8272	-0.0957	-1.0686	0.5279	0.9998	-0.0995	-1.0714	0.5333	0.9285	0.0192	1.0134	0.8988	0.9846	0.599	1.5146	0.0003	0.0283
100094130_TGI_at			0.2512	1.1902	0.1444	0.4527	0.1652	1.1214	0.3082	0.9998	0.0494	1.0348	0.7714	0.9735	0.1474	1.1076	0.3626	0.8929	0.5986	1.5143	0.0006	0.0422
100119760_TGI_at	Coro2b	235431	0.1289	1.0934	0.4495	0.74	-0.0307	-1.0215	0.8491	0.9998	-0.0859	-1.0614	0.6133	0.9452	-0.0235	-1.0164	0.8841	0.981	0.5949	1.5103	0.0006	0.0433
100109310_TGI_at	Akap7	432442	-0.0942	-1.0675	0.5434	0.7978	-0.176	-1.1298	0.2343	0.9998	-0.1082	-1.0779	0.4853	0.9134	0.0689	1.0489	0.6392	0.9407	-0.5881	-1.5033	0.0002	0.0263
100111995_TGI_at	Hoxa5	15402	0.0956	1.0685	0.6174	0.8364	-0.2695	-1.2054	0.1423	0.9998	-0.1037	-1.0745	0.5878	0.9414	-0.1108	-1.0798	0.542	0.9236	-0.5967	-1.5122	0.002	0.0836
100106864_TGI_at	9330164J24Rik	320316	-0.2161	-1.1616	0.2143	0.5422	-0.32	-1.2484	0.0559	0.9998	-0.0932	-1.0667	0.5896	0.9416	-0.1551	-1.1135	0.3456	0.8865	-0.6182	-1.5349	0.0005	0.0379
100081284_TGI_at	Cdk6	12571	-0.0049	-1.0034	0.9812	0.9943	0.0754	1.0537	0.7016	0.9998	0.1019	1.0732	0.6234	0.9462	0.2222	1.1666	0.2621	0.8608	-0.6368	-1.5548	0.0023	0.0909
100108252_TGI_at	Rasl2-9-ps	19428	0.2119	1.1582	0.3049	0.6287	-0.2882	-1.2211	0.1441	0.9998	-0.1461	-1.1066	0.4778	0.9104	0.0036	1.0025	0.9854	0.9972	-0.681	-1.6033	0.0011	0.0595
100096411_TGI_at	D530043N20Rik	78579	-0.0655	-1.0464	0.7652	0.91	-0.2359	-1.1776	0.2603	0.9998	-0.0805	-1.0574	0.7135	0.9619	-0.1189	-1.0859	0.568	0.9286	-0.6965	-1.6206	0.0017	0.0766
100115689_TGI_at	6030446N20Rik	338363	0.0847	1.0604	0.6218	0.8383	-0.2538	-1.1923	0.1241	0.9998	0.0275	1.0192	0.8726	0.9856	0.036	1.0253	0.8247	0.9718	-0.7033	-1.6282	9.0289e-05	0.0157
100102274_TGI_at	Mtap7d3	320923	-0.0951	-1.0681	0.6612	0.8587	-0.1528	-1.1117	0.4587	0.9998	-0.2397	-1.1807	0.2722	0.8233	-0.32	-1.2483	0.1251	0.8133	-0.7122	-1.6383	0.0012	0.0628
100082902_TGI_at	Hpgds	54486	0.0307	1.0215	0.9036	0.968	0.0495	1.0349	0.8368	0.9998	0.191	1.1415	0.452	0.9043	0.071	1.0504	0.7676	0.9629	-0.7809	-1.7182	0.0022	0.0894
