# Supplementary material for: Pharmacological AMPK activation induces transcriptional responses congruent to exercise in skeletal and cardiac muscle, adipose tissues and liver
Source: PLoS One. 2019 Feb 27;14(2):e0211568. doi: 10.1371/journal.pone.0211568 (PMC6392219; doi:10.1371/journal.pone.0211568)
Supplement: S11 Table — 11 probesets significantly regulated only after acute AMPK activator treatment (at least 1.5-fold change and FDR_BH <0.1 by LA2, and at least 1.2 fold change and FDR_BH p<0.1 by SA2), and not by acute exercise, in BAT. See corresponding heat map in S9 Fig. (XLSX) [file pone.0211568.s041.xlsx]

## Sheet: S11_Table
			Brown Adipose
			Acute
			LA2, 30mpk				LA2, 3mpk				SA2, 20mpk				SA2, 3mpk				Exercise
probesetid	Gene Symbol	Entrez Gene ID	Log2FC	Fold Change	Raw p	FDR_BH	Log2FC	Fold Change	Raw p	FDR_BH	Log2FC	Fold Change	Raw p	FDR_BH	Log2FC	Fold Change	Raw p	FDR_BH	Log2FC	Fold Change	Raw p	FDR_BH
100082520_TGI_at	Fgf21	56636	2.0735	4.2092	0.0003	0.013	0.5382	1.4521	0.2823	0.9998	2.3413	5.0677	5.7695e-05	0.0509	0.846	1.7976	0.0944	0.7887	0.1246	1.0902	0.8021	0.9604
100085622_TGI_at	Plekhf1	72287	1.1257	2.182	4.8309e-06	0.0012	0.5986	1.5143	0.0052	0.9779	0.8863	1.8484	0.0002	0.0677	0.8741	1.8329	9.9551e-05	0.112	0.1696	1.1247	0.4067	0.7973
100108036_TGI_at	Ddit3	13198	1.0887	2.1268	0.0001	0.0085	0.372	1.2941	0.1378	0.9998	1.162	2.2377	5.9514e-05	0.0509	0.4712	1.3863	0.0622	0.7555	-0.1016	-1.0729	0.6814	0.926
100100651_TGI_at	Pdik1l	230809	0.7792	1.7161	1.1853e-05	0.002	0.3602	1.2836	0.0194	0.9998	0.6394	1.5576	0.0002	0.0681	0.4688	1.3839	0.0029	0.3922	0.187	1.1384	0.2131	0.653
100118460_TGI_at	Mthfd2	17768	0.7357	1.6652	0.0069	0.0876	0.3671	1.2897	0.1419	0.9998	1.1358	2.1974	7.8586e-05	0.0536	0.3585	1.2821	0.1512	0.8262	0.1489	1.1087	0.5467	0.8718
100108855_TGI_at	Mthfd2	17768	0.5984	1.514	0.0087	0.0993	0.2573	1.1952	0.2186	0.9998	0.835	1.7839	0.0004	0.0998	0.3663	1.289	0.0828	0.7832	0.1284	1.0931	0.5364	0.8667
100119726_TGI_at	Rnf13	24017	0.5939	1.5093	4.5747e-05	0.0044	0.0836	1.0597	0.5012	0.9998	0.5318	1.4458	0.0002	0.0681	0.4453	1.3616	0.0008	0.2722	0.1582	1.1159	0.2065	0.6431
100087556_TGI_at			-0.871	-1.8289	2.269e-05	0.003	-0.1153	-1.0832	0.5073	0.9998	-0.9055	-1.8732	1.2398e-05	0.0254	-0.6933	-1.617	0.0002	0.1856	0.1474	1.1076	0.3974	0.7925
100110259_TGI_at			-0.8771	-1.8366	0.0001	0.0077	-0.0612	-1.0433	0.7558	0.9998	-0.8295	-1.7771	0.0002	0.0761	-0.7706	-1.706	0.0003	0.2054	0.2371	1.1786	0.2319	0.6716
100113141_TGI_at	Klf2	16598	-0.9983	-1.9976	7.1503e-05	0.0056	-0.2524	-1.1912	0.2449	0.9998	-1.1334	-2.1937	1.0811e-05	0.0243	-0.9636	-1.9502	5.6163e-05	0.0793	0.0122	1.0085	0.9549	0.9926
100083325_TGI_at	3930402G23Rik	665306	-1.3164	-2.4905	0.0004	0.0155	-1.2999	-2.462	0.0002	0.5769	-1.3871	-2.6154	0.0002	0.0711	-0.9368	-1.9143	0.006	0.4905	-0.0556	-1.0393	0.8643	0.9745
