# Supplementary material for: Pharmacological AMPK activation induces transcriptional responses congruent to exercise in skeletal and cardiac muscle, adipose tissues and liver
Source: PLoS One. 2019 Feb 27;14(2):e0211568. doi: 10.1371/journal.pone.0211568 (PMC6392219; doi:10.1371/journal.pone.0211568)
Supplement: S12 Table — 96 probesets significantly regulated only after acute LA2 treatment (at least 1.5-fold change and FDR_BH <0.1 by LA2, and not significantly changed by either SA2 or by acute exercise (< +/- 1.2 fold change and FDR_BH p>0.2) in BAT. See corresponding heat map in S10 Fig. (XLSX) [file pone.0211568.s042.xlsx]

## Sheet: S12_Table
			Brown Adipose
			Acute
			LA2, 30mpk				LA2, 3mpk				SA2, 20mpk				SA2, 3mpk				Exercise
probesetid	Gene Symbol	Entrez Gene ID	Log2FC	Fold Change	Raw p	FDR_BH	Log2FC	Fold Change	Raw p	FDR_BH	Log2FC	Fold Change	Raw p	FDR_BH	Log2FC	Fold Change	Raw p	FDR_BH	Log2FC	Fold Change	Raw p	FDR_BH
100119431_TGI_at	Gm4952	240549	1.5402	2.9083	3.1706e-07	0.0003	0.0691	1.0491	0.7737	0.9998	0.2501	1.1893	0.3261	0.8517	0.3146	1.2437	0.1948	0.8408	-0.2116	-1.1579	0.3806	0.7832
100091350_TGI_at	Pbld1	68371	1.4899	2.8088	4.8887e-05	0.0045	-0.1413	-1.1029	0.6516	0.9998	0.0643	1.0456	0.8452	0.9831	0.5475	1.4616	0.0855	0.7857	-0.1544	-1.113	0.6218	0.9057
100081143_TGI_at	Spata17	74717	1.136	2.1977	0.0003	0.0139	0.0033	1.0023	0.9903	0.9998	0.1678	1.1234	0.5627	0.9346	0.324	1.2518	0.242	0.8544	0.0436	1.0307	0.8737	0.9775
100093751_TGI_at	Slc6a19	74338	1.0954	2.1367	0.0007	0.022	-0.1606	-1.1178	0.5725	0.9998	0.0825	1.0589	0.783	0.9741	0.4013	1.3207	0.163	0.8316	-0.1086	-1.0782	0.7025	0.9327
100121275_TGI_at	2310026G15Rik	70277	1.0539	2.0761	9.2195e-06	0.0017	0.0478	1.0337	0.8094	0.9998	0.2236	1.1677	0.2877	0.8321	0.6368	1.5548	0.0024	0.3771	0.0616	1.0436	0.756	0.9482
100104474_TGI_at	Als2cr12	108812	1.0476	2.0671	0.0029	0.0525	-0.071	-1.0504	0.8218	0.9998	0.1172	1.0846	0.7243	0.9646	0.3752	1.297	0.2378	0.8544	-0.1157	-1.0835	0.7136	0.9362
100117282_TGI_at	Elavl1	15568	0.9719	1.9614	3.2152e-05	0.0036	0.4225	1.3403	0.0379	0.9998	0.2301	1.1729	0.274	0.8233	0.1378	1.1002	0.4879	0.9142	-0.0441	-1.0311	0.8237	0.966
100100631_TGI_at	Sp3	20687	0.9304	1.9058	0.0004	0.0157	-0.1496	-1.1093	0.5165	0.9998	0.0167	1.0116	0.9451	0.9951	0.493	1.4074	0.0371	0.7157	-0.0007	-1.0005	0.9975	0.9997
100121148_TGI_at	Als2cr12	108812	0.9286	1.9034	0.005	0.0721	-0.138	-1.1003	0.6441	0.9998	0.012	1.0083	0.9697	0.9974	0.2227	1.1669	0.4568	0.9104	-0.2535	-1.1921	0.3974	0.7925
100079499_TGI_at	Fosl2	14284	0.9242	1.8976	0.0067	0.0864	0.0483	1.0341	0.8756	0.9998	0.2076	1.1547	0.5245	0.9265	0.1262	1.0914	0.6829	0.9492	-0.0116	-1.0081	0.9699	0.9944
100097002_TGI_at	Btc	12223	0.9096	1.8786	0.0015	0.036	-0.336	-1.2622	0.1924	0.9998	-0.1797	-1.1327	0.5049	0.9211	0.0345	1.0242	0.8925	0.9829	-0.1491	-1.1089	0.5595	0.8784
100100181_TGI_at	Syt4	20983	0.9086	1.8773	0.0049	0.0707	-0.2001	-1.1488	0.4926	0.9998	0.1991	1.148	0.5172	0.9249	0.4554	1.3712	0.123	0.8132	-0.2238	-1.1678	0.4432	0.8182
100120770_TGI_at	Rasef	242505	0.876	1.8353	2.8485e-05	0.0034	0.252	1.1909	0.1598	0.9998	0.229	1.172	0.2242	0.7833	0.1829	1.1351	0.3049	0.8716	0.1074	1.0773	0.545	0.8706
100087285_TGI_at	2610002I17Rik	72341	0.873	1.8315	1.7198e-07	0.0002	0.0307	1.0215	0.8164	0.9998	0.2584	1.1961	0.0691	0.5723	0.25	1.1892	0.064	0.7555	-0.0375	-1.0263	0.7766	0.9534
100098851_TGI_at	3110062M04Rik	78412	0.8304	1.7782	3.3326e-06	0.001	0.1634	1.1199	0.2697	0.9998	0.16	1.1173	0.3047	0.8405	0.1509	1.1102	0.3076	0.872	0.1896	1.1405	0.2015	0.6394
100102165_TGI_at	A530017F20	329639	0.826	1.7727	4.5115e-06	0.0012	0.0193	1.0135	0.8965	0.9998	-0.1819	-1.1344	0.2498	0.8088	0.0697	1.0495	0.6397	0.9407	-0.1681	-1.1236	0.2621	0.6986
100104350_TGI_at	Fmo2	55990	0.812	1.7557	0.0018	0.0394	0.27	1.2058	0.2469	0.9998	0.1096	1.0789	0.6534	0.9517	0.2563	1.1944	0.2713	0.8639	0.224	1.1679	0.3355	0.7548
100090330_TGI_at	Taf1d	75316	0.7672	1.7019	1.7919e-06	0.0009	0.3245	1.2523	0.017	0.9998	0.2249	1.1687	0.1092	0.6434	0.1626	1.1193	0.2192	0.8455	0.0495	1.0349	0.7058	0.9335
100117170_TGI_at	AL023051	100782	0.7498	1.6816	0.0028	0.0517	0.2092	1.156	0.3544	0.9998	0.0637	1.0452	0.7879	0.9747	0.1115	1.0803	0.6203	0.9365	0.0647	1.0459	0.7735	0.953
100094595_TGI_at	Mtmr14	97287	0.7409	1.6712	0.0022	0.0449	0.011	1.0076	0.9595	0.9998	0.2511	1.1901	0.2739	0.8233	0.4587	1.3743	0.0388	0.7157	0.2203	1.165	0.3111	0.7409
100103169_TGI_at	Plk3	12795	0.7401	1.6703	0.0008	0.0251	0.2499	1.1891	0.2063	0.9998	0.1539	1.1126	0.4573	0.9051	-0.0861	-1.0615	0.6605	0.9439	0.0701	1.0498	0.7203	0.9372
100104851_TGI_at	Fmo2	55990	0.7373	1.667	0.0023	0.0461	0.2186	1.1636	0.3148	0.9998	0.0072	1.005	0.9747	0.9977	0.2106	1.1572	0.3325	0.8811	0.2014	1.1498	0.3538	0.7655
100091155_TGI_at	Ahcyl2	74340	0.7328	1.6619	0.0072	0.0897	0.5529	1.467	0.0299	0.9998	0.257	1.195	0.3267	0.852	0.4447	1.361	0.0776	0.7769	-0.026	-1.0182	0.9161	0.9856
100099055_TGI_at	Slc24a6	170756	0.7224	1.6499	1.7058e-05	0.0025	0.2409	1.1817	0.0937	0.9998	0.2151	1.1608	0.1536	0.7073	0.2006	1.1491	0.1606	0.8303	0.249	1.1884	0.0835	0.4691
100092900_TGI_at	Sec24a	77371	0.7224	1.6499	2.141e-06	0.0009	0.3733	1.2953	0.0045	0.9615	0.2504	1.1895	0.0623	0.5508	0.1597	1.1171	0.2046	0.8414	0.2556	1.1939	0.0456	0.3655
100104858_TGI_at	4930403O15Rik	73814	0.7113	1.6372	0.0033	0.0569	-0.1634	-1.1199	0.4539	0.9998	0.0002	1.0002	0.9992	0.9998	0.3659	1.2887	0.0982	0.793	-0.084	-1.0599	0.6997	0.9315
100108707_TGI_at	Fgd4	224014	0.6962	1.6203	0.0004	0.0157	0.1416	1.1031	0.413	0.9998	0.2369	1.1785	0.1967	0.7563	0.214	1.1599	0.2185	0.8455	-0.0507	-1.0358	0.7686	0.9523
100120691_TGI_at	Hsd11b1	15483	0.6961	1.6202	0.0035	0.0584	-0.0457	-1.0322	0.8313	0.9998	0.228	1.1712	0.316	0.8463	0.5051	1.4192	0.0226	0.6642	0.1143	1.0824	0.5946	0.8952
100107669_TGI_at	2410131K14Rik	76792	0.6961	1.6201	0.0034	0.0571	0.1407	1.1024	0.5104	0.9998	0.2127	1.1588	0.3465	0.8618	0.1111	1.08	0.6028	0.935	0.1159	1.0837	0.5871	0.8917
100116684_TGI_at	Rb1cc1	12421	0.6834	1.606	0.0007	0.0231	0.1011	1.0726	0.5721	0.9998	0.0724	1.0515	0.7009	0.9604	0.0501	1.0354	0.779	0.9632	0.013	1.009	0.9421	0.9905
100100582_TGI_at	Clk4	12750	0.6742	1.5957	0.0006	0.0213	0.0339	1.0238	0.8451	0.9998	0.2288	1.1718	0.2159	0.7741	0.2259	1.1695	0.1979	0.8408	0.1709	1.1258	0.3279	0.7495
100087338_TGI_at	Slc20a1	20515	0.6635	1.5839	0.0005	0.0187	0.4411	1.3576	0.0116	0.9998	0.1442	1.1051	0.4168	0.8922	0.0544	1.0384	0.746	0.9584	0.2417	1.1824	0.155	0.5851
100113001_TGI_at	Gm5113	330503	0.6617	1.582	2.0401e-05	0.0028	0.144	1.105	0.2746	0.9998	0.2529	1.1916	0.0724	0.5798	0.008	1.0055	0.9514	0.9912	0.2457	1.1857	0.066	0.4279
100111746_TGI_at	Rwdd4a	192174	0.6411	1.5595	0.0003	0.012	0.0138	1.0096	0.9276	0.9998	0.2625	1.1995	0.1076	0.641	0.2162	1.1617	0.1607	0.8303	0.2186	1.1636	0.1563	0.5857
100083239_TGI_at	Fbxo30	71865	0.6406	1.559	0.0016	0.037	0.0468	1.033	0.7951	0.9998	0.1931	1.1432	0.3126	0.8444	0.0384	1.027	0.8313	0.9721	-0.0654	-1.0464	0.7169	0.9364
100100135_TGI_at	C130022K22Rik	232236	0.6371	1.5552	0.0001	0.0084	0.1973	1.1465	0.1771	0.9998	0.0977	1.0701	0.5222	0.9264	0.1733	1.1276	0.2346	0.8543	0.2385	1.1798	0.1045	0.5085
100098509_TGI_at	Tmem136	235300	0.6356	1.5536	5.8901e-05	0.005	0.1609	1.118	0.2379	0.9998	-0.0495	-1.0349	0.7282	0.9652	-0.0452	-1.0318	0.7381	0.9567	0.0363	1.0255	0.7881	0.9563
100099632_TGI_at			0.615	1.5315	0.002	0.0426	0.0715	1.0508	0.6875	0.9998	0.244	1.1843	0.1968	0.7563	0.1634	1.1199	0.3598	0.892	0.0732	1.052	0.6804	0.9259
100113354_TGI_at	Dnajc25	72429	0.6112	1.5276	0.0014	0.0344	0.1106	1.0797	0.5169	0.9998	0.126	1.0912	0.484	0.9134	0.3016	1.2325	0.0822	0.7815	0.2185	1.1636	0.2039	0.6416
100116296_TGI_at	Plcd3	72469	0.6018	1.5176	0.001	0.0282	0.0106	1.0073	0.9481	0.9998	0.1419	1.1033	0.4081	0.8899	0.1146	1.0827	0.4806	0.9129	0.0868	1.062	0.593	0.8943
100098261_TGI_at	Ivns1abp	117198	0.5881	1.5033	0.0003	0.0146	0.0585	1.0414	0.6835	0.9998	0.1445	1.1054	0.3418	0.8593	0.3419	1.2675	0.0212	0.6606	-0.0884	-1.0632	0.5386	0.8676
100085701_TGI_at	Pibf1	52023	-0.5893	-1.5045	0.0052	0.0741	-0.0785	-1.0559	0.6804	0.9998	-0.0721	-1.0512	0.7196	0.9633	-0.1656	-1.1217	0.3863	0.8955	0.0114	1.0079	0.9522	0.9916
100108218_TGI_at	Ephb2	13844	-0.5904	-1.5056	0.0084	0.0978	0.0278	1.0194	0.8915	0.9998	-0.1675	-1.1231	0.4364	0.8998	-0.0492	-1.0347	0.8091	0.9697	0.0143	1.0099	0.944	0.9905
100079668_TGI_at	Kcnrg	328424	-0.5969	-1.5125	0.0038	0.0612	-0.1316	-1.0955	0.4796	0.9998	-0.2397	-1.1808	0.2247	0.7841	-0.4169	-1.335	0.0293	0.6913	-0.2379	-1.1793	0.2044	0.6419
100092453_TGI_at	Lrrk1	233328	-0.5982	-1.5138	0.0021	0.0434	-0.0369	-1.0259	0.8313	0.9998	-0.1803	-1.1331	0.3266	0.852	-0.1247	-1.0903	0.4731	0.9116	0.0752	1.0535	0.6647	0.9214
100103523_TGI_at	Ddx58	230073	-0.5983	-1.514	0.0063	0.083	0.1223	1.0885	0.5381	0.9998	0.0803	1.0572	0.7011	0.9604	-0.0314	-1.022	0.874	0.9805	-0.2164	-1.1618	0.2786	0.7111
100091453_TGI_at	Efna2	13637	-0.5991	-1.5147	0.0003	0.0142	-0.2688	-1.2048	0.0704	0.9998	-0.1556	-1.1139	0.3133	0.8444	-0.0416	-1.0293	0.7749	0.9629	-0.2567	-1.1947	0.0834	0.4689
100101535_TGI_at	Ttl	69737	-0.5999	-1.5156	2.42e-05	0.0031	-0.0351	-1.0246	0.77	0.9998	-0.1404	-1.1022	0.2706	0.8219	0.0251	1.0175	0.8345	0.9725	-0.0886	-1.0633	0.4618	0.8276
100109285_TGI_at	Ephb1	270190	-0.6035	-1.5194	0.0036	0.0587	0.1174	1.0847	0.5293	0.9998	-0.0487	-1.0343	0.804	0.9769	-0.1559	-1.1141	0.4041	0.8992	-0.0825	-1.0589	0.6578	0.9191
100115740_TGI_at	A630001G21Rik	319997	-0.6169	-1.5336	0.0032	0.0551	-0.1861	-1.1377	0.3238	0.9998	-0.0058	-1.0041	0.9764	0.9977	-0.3034	-1.234	0.1112	0.805	-0.2407	-1.1815	0.2037	0.6416
100099619_TGI_at	Lyn	17096	-0.6176	-1.5343	2.754e-05	0.0033	-0.0824	-1.0588	0.5094	0.9998	-0.0243	-1.017	0.8531	0.9834	-0.1702	-1.1252	0.1769	0.8335	-0.2482	-1.1877	0.0517	0.3846
100079620_TGI_at	Tmem43	74122	-0.6212	-1.5381	0.005	0.0724	-0.0006	-1.0004	0.9976	0.9999	-0.1862	-1.1378	0.3786	0.8787	-0.041	-1.0288	0.8374	0.9731	-0.1037	-1.0745	0.6043	0.8988
100080262_TGI_at	Gm13476	433424	-0.6218	-1.5388	0.0016	0.037	-0.075	-1.0534	0.6687	0.9998	-0.2474	-1.1871	0.1848	0.7428	-0.3735	-1.2955	0.0379	0.7157	-0.2196	-1.1644	0.214	0.6542
100099215_TGI_at	Nfam1	74039	-0.6317	-1.5494	0.0023	0.0464	0.1308	1.0949	0.4819	0.9998	-0.0384	-1.027	0.8442	0.9831	-0.2296	-1.1725	0.2198	0.8455	-0.2491	-1.1884	0.1839	0.62
100082504_TGI_at	Ikbke	56489	-0.632	-1.5497	0.008	0.0951	0.0118	1.0082	0.9566	0.9998	0.2127	1.1589	0.3531	0.8657	-0.1557	-1.114	0.4726	0.9116	-0.0621	-1.044	0.7739	0.9531
100082406_TGI_at	Traf3	22031	-0.6335	-1.5513	0.0001	0.0071	0.117	1.0845	0.4063	0.9998	-0.1575	-1.1154	0.2902	0.8341	-0.1484	-1.1084	0.2934	0.8691	0.0287	1.0201	0.8377	0.9678
100120832_TGI_at	Gimap6	231931	-0.6379	-1.556	3.0361e-05	0.0035	-0.0531	-1.0375	0.682	0.9998	-0.2616	-1.1988	0.0609	0.5473	-0.433	-1.3501	0.0017	0.3627	-0.2453	-1.1854	0.0638	0.4222
100087716_TGI_at	Camkk2	207565	-0.6392	-1.5575	0.0026	0.049	-0.026	-1.0182	0.8911	0.9998	-0.0888	-1.0635	0.6573	0.9527	-0.0175	-1.0122	0.9263	0.9879	-0.2294	-1.1723	0.2306	0.6702
100096103_TGI_at	4930444A02Rik	74653	-0.6409	-1.5593	0.0013	0.032	0.0183	1.0128	0.9173	0.9998	-0.082	-1.0585	0.6592	0.9531	-0.1222	-1.0884	0.4893	0.9143	-0.2602	-1.1977	0.145	0.5727
100114698_TGI_at	Tap2	21355	-0.6439	-1.5626	0.0002	0.011	-0.1748	-1.1288	0.2509	0.9998	-0.2218	-1.1662	0.1685	0.7261	0.0222	1.0155	0.8833	0.981	-0.1353	-1.0983	0.3726	0.7791
100120261_TGI_at	Hs3st1	15476	-0.6451	-1.5638	0.0018	0.0396	0.042	1.0296	0.8193	0.9998	-0.1795	-1.1325	0.3572	0.8684	-0.0702	-1.0499	0.703	0.9527	-0.0345	-1.0242	0.8513	0.972
100079534_TGI_at	Plxnd1	67784	-0.6475	-1.5665	0.002	0.0431	0.0029	1.002	0.9875	0.9998	0.0903	1.0646	0.648	0.9513	0.1468	1.1071	0.4352	0.9058	0.1123	1.081	0.5497	0.8731
100084014_TGI_at	Fyb	23880	-0.6543	-1.5739	0.0065	0.0844	-0.2272	-1.1706	0.2994	0.9998	0.0159	1.0111	0.9446	0.9948	-0.2221	-1.1664	0.3103	0.8734	0.0225	1.0157	0.9177	0.9856
100094186_TGI_at	D15Bwg0340e	52880	-0.6547	-1.5742	0.0084	0.0978	-0.3052	-1.2356	0.1807	0.9998	-0.1891	-1.1401	0.4279	0.8975	-0.0224	-1.0157	0.9208	0.9878	0.1721	1.1267	0.4469	0.8207
100087128_TGI_at	Ccl24	56221	-0.6587	-1.5787	0.001	0.0285	0.03	1.021	0.8659	0.9998	-0.1796	-1.1326	0.3403	0.8583	-0.2029	-1.151	0.2573	0.8595	-0.1184	-1.0855	0.5063	0.8511
100117709_TGI_at	Dync2h1	110350	-0.6623	-1.5827	0.007	0.0879	-0.2798	-1.214	0.2125	0.9998	-0.0364	-1.0256	0.8765	0.9862	0.1512	1.1105	0.4974	0.9163	-0.1628	-1.1194	0.4653	0.8296
100080592_TGI_at	Pfkfb3	170768	-0.6661	-1.5868	0.0025	0.048	-0.2717	-1.2073	0.1724	0.9998	-0.262	-1.1991	0.2112	0.7705	-0.0927	-1.0663	0.6382	0.9404	-0.1951	-1.1448	0.3246	0.7484
100085145_TGI_at			-0.6677	-1.5885	0.0042	0.065	-0.0878	-1.0628	0.6762	0.9998	-0.1108	-1.0798	0.6172	0.9454	0.1393	1.1014	0.5083	0.9181	-0.2578	-1.1956	0.224	0.6644
100111457_TGI_at	Adam1a	280668	-0.6796	-1.6017	0.0018	0.0397	-0.1051	-1.0756	0.5887	0.9998	0.0303	1.0212	0.8822	0.9879	-0.0994	-1.0714	0.6088	0.9359	0.1734	1.1277	0.3739	0.7795
100115427_TGI_at	Stat1	20846	-0.7005	-1.6251	3.482e-06	0.0011	-0.1195	-1.0863	0.3391	0.9998	-0.1084	-1.078	0.41	0.8899	0.0561	1.0396	0.6523	0.9422	-0.1473	-1.1075	0.24	0.6786
100098677_TGI_at	Crtc1	382056	-0.7082	-1.6337	1.6591e-05	0.0024	0.1121	1.0808	0.4191	0.9998	-0.0575	-1.0406	0.6933	0.9587	-0.1812	-1.1338	0.1944	0.8407	0.1295	1.0939	0.3512	0.7645
100103262_TGI_at	Psmb9	16912	-0.714	-1.6404	0.0062	0.0815	-0.0983	-1.0705	0.6771	0.9998	-0.1201	-1.0868	0.6293	0.9464	0.1036	1.0744	0.6606	0.944	-0.0552	-1.039	0.815	0.9647
100084403_TGI_at	Pilrb1	170741	-0.7238	-1.6516	0.0048	0.0705	-0.266	-1.2024	0.2545	0.9998	0.12	1.0867	0.6235	0.9462	-0.3444	-1.2696	0.1422	0.8207	-0.2627	-1.1997	0.2603	0.6982
100086187_TGI_at	Sash3	74131	-0.7255	-1.6535	0.0041	0.0637	-0.3675	-1.2901	0.1117	0.9998	-0.0169	-1.0118	0.9438	0.9946	-0.2044	-1.1522	0.3712	0.8933	-0.1449	-1.1057	0.5249	0.862
100102565_TGI_at	Slc9a3r2	65962	-0.7262	-1.6543	0.0001	0.0073	-0.1314	-1.0953	0.4179	0.9998	-0.2039	-1.1518	0.2353	0.7938	0.0039	1.0027	0.9807	0.9968	0.2608	1.1982	0.112	0.5213
100096639_TGI_at	Stat1	20846	-0.7392	-1.6693	0.0003	0.0128	-0.3068	-1.237	0.0884	0.9998	-0.1492	-1.109	0.4252	0.8963	0.083	1.0592	0.6392	0.9407	-0.2083	-1.1553	0.2429	0.6825
100099845_TGI_at	Gimap4	107526	-0.7445	-1.6753	0.0002	0.0119	-0.1351	-1.0982	0.4454	0.9998	0.073	1.0519	0.6949	0.9587	-0.1235	-1.0894	0.4851	0.9142	-0.0615	-1.0436	0.7275	0.9381
100079490_TGI_at	Rgs18	64214	-0.7489	-1.6805	0.0061	0.0808	-0.1069	-1.0769	0.6652	0.9998	-0.0993	-1.0712	0.7029	0.9604	-0.0718	-1.051	0.7711	0.9629	-0.0975	-1.0699	0.6929	0.9295
100094662_TGI_at	Csf1r	12978	-0.7489	-1.6805	0.0047	0.0696	-0.1324	-1.0961	0.58	0.9998	-0.1608	-1.1179	0.5242	0.9264	-0.0949	-1.068	0.6914	0.9518	-0.1889	-1.1399	0.4309	0.8116
100093841_TGI_at	Tslp	53603	-0.7568	-1.6898	0.0071	0.0885	-0.3111	-1.2406	0.2258	0.9998	-0.0014	-1.0009	0.9959	0.9996	0.0562	1.0397	0.8254	0.9718	-0.1811	-1.1337	0.4781	0.8379
100107771_TGI_at	Nos3	18127	-0.7571	-1.6901	0.0004	0.0155	-0.1759	-1.1297	0.3492	0.9998	-0.1305	-1.0947	0.5088	0.9218	0.0483	1.0341	0.7961	0.9659	-0.2277	-1.1709	0.2274	0.6673
100118225_TGI_at	Irgm2	54396	-0.7739	-1.7098	0.0052	0.0739	-0.0295	-1.0206	0.9061	0.9998	0.1029	1.0739	0.6961	0.9592	0.0789	1.0562	0.7523	0.9603	-0.0877	-1.0627	0.7257	0.938
100113114_TGI_at	4933412E12Rik	71086	-0.799	-1.7399	4.9372e-06	0.0012	-0.0251	-1.0175	0.8623	0.9998	-0.1449	-1.1057	0.3446	0.8606	0.0164	1.0114	0.9098	0.9858	-0.0958	-1.0687	0.5088	0.8522
100084915_TGI_at	Arhgef15	442801	-0.8081	-1.7508	0.0009	0.0263	-0.0901	-1.0645	0.6761	0.9998	-0.1091	-1.0785	0.6317	0.9476	-0.0543	-1.0384	0.801	0.9673	0.1054	1.0758	0.6252	0.9066
100081806_TGI_at	Serpinb6b	20708	-0.8149	-1.7592	0.0035	0.0584	-0.3488	-1.2735	0.1694	0.9998	-0.2121	-1.1584	0.4242	0.8962	-0.2556	-1.1938	0.3113	0.8734	-0.0089	-1.0062	0.9718	0.9948
100110029_TGI_at	Rassf5	54354	-0.8301	-1.7778	0.0012	0.0307	-0.091	-1.0651	0.6888	0.9998	0.0023	1.0016	0.9924	0.9991	-0.2116	-1.158	0.3537	0.8884	-0.0751	-1.0535	0.7407	0.9424
100114157_TGI_at	2900016G23Rik	78659	-0.8623	-1.8179	0.0017	0.0382	-0.1185	-1.0856	0.6277	0.9998	-0.188	-1.1392	0.4665	0.9086	-0.1494	-1.1091	0.5415	0.9235	-0.0139	-1.0097	0.9546	0.9926
100121366_TGI_at	Adcy7	11513	-0.8901	-1.8533	0.0027	0.051	-0.1713	-1.126	0.5208	0.9998	-0.2043	-1.1521	0.4678	0.9086	-0.2273	-1.1707	0.3949	0.8983	-0.1504	-1.1099	0.5725	0.8843
100103379_TGI_at	Lrmp	16970	-0.8963	-1.8612	0.0053	0.0747	-0.3787	-1.3002	0.1969	0.9998	0.1422	1.1036	0.6426	0.951	0.0323	1.0227	0.9113	0.9861	-0.1219	-1.0881	0.6751	0.9246
100109399_TGI_at	Itgal	16408	-0.9086	-1.8772	0.0031	0.0549	-0.0564	-1.0399	0.8378	0.9998	-0.0962	-1.069	0.7406	0.9684	-0.2495	-1.1888	0.3678	0.8933	0.051	1.036	0.8533	0.9724
100099450_TGI_at	Btk	12229	-0.9737	-1.9639	0.0052	0.0742	0.0585	1.0414	0.8526	0.9998	0.1072	1.0771	0.7469	0.9692	-0.04	-1.0281	0.899	0.9847	0.1947	1.1445	0.5372	0.8672
100098068_TGI_at	Sacs	50720	-0.9968	-1.9956	0.0019	0.0407	-0.0267	-1.0186	0.9257	0.9998	-0.261	-1.1983	0.3884	0.882	-0.3358	-1.2621	0.2438	0.8546	-0.0912	-1.0653	0.7497	0.9452
100111295_TGI_at	Enah	13800	-1.0027	-2.0037	0.0052	0.0742	-0.3227	-1.2506	0.3222	0.9998	-0.1422	-1.1036	0.6773	0.9549	-0.5413	-1.4553	0.1004	0.7954	0.255	1.1933	0.4329	0.8129
100104931_TGI_at	Olfml2b	320078	-1.0279	-2.039	0.0022	0.0448	-0.2086	-1.1556	0.4875	0.9998	-0.0088	-1.0061	0.9777	0.9977	-0.1418	-1.1033	0.6365	0.9401	-0.2516	-1.1905	0.4031	0.7956
100093587_TGI_at	Igf1	16000	-1.1474	-2.2151	0.0078	0.0939	-0.0539	-1.038	0.8904	0.9998	-0.2272	-1.1706	0.5819	0.9404	-0.2721	-1.2076	0.4875	0.9142	-0.2274	-1.1707	0.5614	0.8792
100095739_TGI_at	Ifitm6	213002	-1.3636	-2.5733	0.002	0.0432	0.1616	1.1185	0.6826	0.9998	-0.1003	-1.072	0.8096	0.9779	-0.5612	-1.4755	0.1602	0.8303	-0.1433	-1.1044	0.7169	0.9364
