# Supplementary material for: Pharmacological AMPK activation induces transcriptional responses congruent to exercise in skeletal and cardiac muscle, adipose tissues and liver
Source: PLoS One. 2019 Feb 27;14(2):e0211568. doi: 10.1371/journal.pone.0211568 (PMC6392219; doi:10.1371/journal.pone.0211568)
Supplement: S13 Table — 1072 probesets significantly altered by both acute exercise and acute LA2 treatment in heart (at least 1.2-fold change and FDR_BH <0.1). See corresponding heat map in Fig 3D and scatter plot in S11 Fig. (XLSX) [file pone.0211568.s043.xlsx]

## Sheet: S13_Table
			Heart
			Acute
			LA2, 30mpk				LA2, 3mpk				SA2, 20mpk				SA2, 3mpk				Exercise
probesetid	Gene Symbol	Entrez Gene ID	Log2FC	Fold Change	Raw p	FDR_BH	Log2FC	Fold Change	Raw p	FDR_BH	Log2FC	Fold Change	Raw p	FDR_BH	Log2FC	Fold Change	Raw p	FDR_BH	Log2FC	Fold Change	Raw p	FDR_BH
100108427_TGI_at	Pdk4	27273	2.6989	6.4929	2.8764e-08	2.0513e-06	0.5939	1.5093	0.1274	0.457	0.7616	1.6954	0.0673	0.3097	0.8297	1.7773	0.036	0.4614	1.3392	2.5302	0.0012	0.022
100092596_TGI_at	Fkbp5	14229	2.6534	6.2914	2.3944e-09	2.8814e-07	0.574	1.4886	0.0944	0.4053	1.7513	3.3666	1.8934e-05	0.0027	1.4307	2.6958	0.0001	0.0309	2.1526	4.4462	1.9999e-07	4.2786e-05
100101346_TGI_at	Zbtb16	235320	2.194	4.5758	8.1794e-08	4.6855e-06	0.4747	1.3896	0.1534	0.4941	1.6077	3.0476	4.4678e-05	0.0047	1.1	2.1435	0.0018	0.1283	2.0672	4.1906	2.6408e-07	5.0979e-05
100105808_TGI_at	Rnf144b	218215	2.1612	4.4729	1.6921e-10	3.3236e-08	0.685	1.6077	0.0079	0.1513	1.3125	2.4837	1.2288e-05	0.0019	0.9201	1.8923	0.0006	0.0677	1.7529	3.3703	2.0648e-08	7.5536e-06
100082350_TGI_at			2.0693	4.1967	6.4564e-10	9.8559e-08	0.4457	1.362	0.0787	0.374	0.6892	1.6124	0.0123	0.1356	1.0073	2.0102	0.0002	0.0418	1.3543	2.5567	3.5016e-06	0.0003
100087745_TGI_at	Cdkn1a	12575	1.9356	3.8254	2.118e-09	2.6233e-07	0.5988	1.5144	0.0185	0.203	0.5454	1.4594	0.0409	0.2456	0.7474	1.6788	0.004	0.1899	1.5574	2.9431	2.1155e-07	4.4363e-05
100087152_TGI_at	Cdkn1a	12575	1.8184	3.5269	6.0253e-09	6.077e-07	0.5877	1.5028	0.0187	0.2043	0.5109	1.425	0.051	0.273	0.6459	1.5647	0.0104	0.2956	1.5417	2.9114	1.8817e-07	4.1086e-05
100092424_TGI_at	Acer2	230379	1.7655	3.3998	4.101e-17	4.3429e-13	0.5465	1.4606	3.3965e-05	0.0275	0.9334	1.9097	5.6588e-09	1.0896e-05	0.867	1.8239	7.8561e-09	0.0001	1.0021	2.003	2.7515e-10	4.4828e-07
100087838_TGI_at	Arrdc2	70807	1.6435	3.1242	1.2016e-07	6.3626e-06	0.5609	1.4752	0.0303	0.2511	1.5371	2.9021	1.2767e-06	0.0005	1.7035	3.2568	5.8333e-08	0.0002	1.3391	2.5299	4.9102e-06	0.0004
100110586_TGI_at	Maff	17133	1.637	3.1102	3.5534e-11	1.017e-08	0.734	1.6632	0.0002	0.0437	0.655	1.5746	0.0011	0.0374	0.4316	1.3487	0.0175	0.3565	1.1479	2.2158	1.1429e-07	2.8818e-05
100118965_TGI_at	Fam107a	268709	1.6187	3.0709	7.9067e-06	0.0002	0.6087	1.5249	0.057	0.3258	1.3441	2.5387	0.0002	0.0144	1.4516	2.7352	4.0318e-05	0.0133	2.3646	5.1502	5.7188e-09	2.9543e-06
100116000_TGI_at	Bcl2l1	12048	1.5894	3.0092	8.1279e-10	1.1955e-07	0.6607	1.5808	0.0014	0.0898	1.3706	2.5858	7.61e-08	7.6752e-05	1.1404	2.2045	8.3567e-07	0.0011	1.5706	2.9702	1.0752e-09	9.242e-07
100119924_TGI_at	Ms4a4a	666907	1.5536	2.9355	1.0606e-08	9.5998e-07	0.3349	1.2613	0.118	0.4448	0.4935	1.4078	0.0325	0.2202	0.5631	1.4775	0.0107	0.2999	1.1395	2.203	4.0726e-06	0.0004
100089871_TGI_at	Rasgef1b	320292	1.5484	2.925	3.6303e-11	1.0252e-08	0.6921	1.6157	0.0002	0.0437	1.2006	2.2984	4.9983e-08	5.5718e-05	0.9619	1.9478	1.141e-06	0.0013	1.6183	3.0702	1.1664e-11	1.2353e-07
100079846_TGI_at	Rnf144b	218215	1.5192	2.8664	5.4649e-12	2.7559e-09	0.5213	1.4352	0.0013	0.0881	0.9924	1.9895	3.4858e-07	0.0002	0.7826	1.7202	7.8005e-06	0.004	1.275	2.42	4.5186e-10	6.1062e-07
100081745_TGI_at	Map3k6	53608	1.4927	2.8142	6.4682e-10	9.8559e-08	0.5328	1.4467	0.0049	0.1302	1.4029	2.6443	1.017e-08	1.657e-05	1.2211	2.3313	5.5135e-08	0.0002	1.6979	3.2442	2.704e-11	1.4318e-07
100088853_TGI_at	Slc25a33	70556	1.4859	2.8009	6.2153e-11	1.6663e-08	0.3513	1.2757	0.0355	0.2673	0.5173	1.4312	0.0045	0.0812	0.6076	1.5237	0.0006	0.0677	0.7006	1.6252	0.0001	0.0042
100120286_TGI_at	A930028N01Rik	78438	1.4325	2.6992	2.6557e-10	4.8489e-08	0.7532	1.6855	5.5489e-05	0.0311	1.0031	2.0043	1.6015e-06	0.0006	0.5678	1.4823	0.0014	0.1135	0.7844	1.7224	3.138e-05	0.0017
100079321_TGI_at	Tmem82	213989	1.4266	2.6881	2.1667e-11	7.4016e-09	0.5558	1.47	0.0006	0.0637	0.8183	1.7633	8.3497e-06	0.0016	0.4678	1.383	0.0032	0.1703	0.9203	1.8925	3.9438e-07	6.7911e-05
100081015_TGI_at	4930431H11Rik	73785	1.4247	2.6847	1.0384e-08	9.4799e-07	0.6106	1.5269	0.003	0.1102	0.6077	1.5238	0.005	0.0866	0.4868	1.4013	0.0156	0.3398	1.1581	2.2317	6.6568e-07	9.2757e-05
100117911_TGI_at	Gck	103988	1.4089	2.6553	5.9365e-07	2.3458e-05	0.4565	1.3722	0.0565	0.3246	0.6736	1.5951	0.0095	0.1193	0.7551	1.6877	0.0025	0.1492	0.7071	1.6325	0.0043	0.0514
100121266_TGI_at	Herpud1	64209	1.3876	2.6164	3.3953e-11	1.0015e-08	0.2247	1.1685	0.1339	0.4658	0.5017	1.4159	0.0027	0.0616	0.4712	1.3863	0.0028	0.1559	0.5639	1.4782	0.0005	0.0116
100108970_TGI_at	BC031353	235493	1.3723	2.5889	1.6345e-05	0.0003	0.0597	1.0423	0.8292	0.9468	0.7037	1.6287	0.0211	0.1778	0.4845	1.3991	0.0866	0.5929	0.9041	1.8713	0.0023	0.0343
100084921_TGI_at	Slc10a6	75750	1.3505	2.5501	1.1274e-08	1.0118e-06	0.5315	1.4454	0.0061	0.1384	0.9885	1.9841	1.1313e-05	0.0019	1.0508	2.0717	1.5599e-06	0.0016	1.2802	2.4287	3.5231e-08	1.066e-05
100116842_TGI_at	Scn2b	72821	1.343	2.5367	5.8983e-08	3.6873e-06	0.3757	1.2975	0.0634	0.3409	0.6107	1.527	0.0058	0.0927	0.6382	1.5563	0.0025	0.1492	0.844	1.795	0.0001	0.0047
100090505_TGI_at	Pde7a	18583	1.3424	2.5357	1.328e-09	1.8146e-07	0.3437	1.269	0.0442	0.293	0.7021	1.6269	0.0003	0.0166	0.3585	1.2821	0.0363	0.463	0.9963	1.9949	6.615e-07	9.2757e-05
100107766_TGI_at	Lcn2	16819	1.3371	2.5264	2.087e-05	0.0004	0.4173	1.3355	0.1342	0.4662	0.3273	1.2547	0.2646	0.5902	0.7689	1.7039	0.0078	0.26	0.8243	1.7707	0.0046	0.0538
100088520_TGI_at	Tnik	665113	1.3348	2.5225	1.2596e-10	2.7222e-08	0.3913	1.3116	0.0124	0.1749	0.338	1.264	0.0388	0.2397	0.1832	1.1354	0.2252	0.7688	0.4925	1.4069	0.0021	0.0326
100117172_TGI_at	Syt12	171180	1.3186	2.4942	1.9221e-07	9.4237e-06	0.1024	1.0736	0.6189	0.8574	0.3126	1.242	0.1576	0.4627	0.4971	1.4113	0.0201	0.3763	0.7605	1.6941	0.0007	0.0148
100109125_TGI_at	Tcf23	69852	1.3178	2.4929	1.4272e-06	4.629e-05	0.4194	1.3373	0.0735	0.3634	0.5588	1.473	0.0264	0.1979	0.7477	1.6791	0.0023	0.145	1.3753	2.5943	6.6233e-07	9.2757e-05
100095030_TGI_at	Pfkfb2	18640	1.3073	2.4747	3.8338e-12	2.2958e-09	0.5297	1.4436	0.0002	0.0437	0.7884	1.7272	1.1803e-06	0.0005	0.408	1.3269	0.0028	0.1561	0.497	1.4113	0.0004	0.0102
100118545_TGI_at	Gabarapl1	57436	1.3054	2.4715	2.0326e-16	1.435e-12	0.1429	1.1041	0.12	0.4476	0.2926	1.2248	0.0041	0.0762	0.3439	1.2691	0.0005	0.0628	0.4507	1.3667	1.4784e-05	0.001
100080401_TGI_at	6030422H21Rik	402765	1.2915	2.4478	1.9465e-07	9.4994e-06	0.9484	1.9297	3.5003e-05	0.0275	1.2543	2.3855	1.0106e-06	0.0005	1.4743	2.7784	1.2823e-08	0.0001	1.2751	2.4202	2.4898e-07	4.9283e-05
100108202_TGI_at	Ppp1r3c	53412	1.2842	2.4355	5.7289e-12	2.8218e-09	0.4208	1.3387	0.0021	0.0994	0.5898	1.505	9.8154e-05	0.0082	0.3894	1.3098	0.004	0.1918	0.6605	1.5806	8.235e-06	0.0006
100081873_TGI_at	Lancl3	236285	1.2487	2.3762	2.0418e-07	9.8733e-06	0.5571	1.4713	0.0069	0.1448	0.6975	1.6217	0.0017	0.048	0.5984	1.514	0.0039	0.1899	1.0044	2.0061	9.2989e-06	0.0007
100091962_TGI_at	Lox	16948	1.2458	2.3715	0.0003	0.0031	0.272	1.2075	0.3858	0.7133	0.1	1.0718	0.7626	0.9086	0.2691	1.2051	0.3908	0.8683	0.8584	1.813	0.0089	0.0819
100111803_TGI_at	Sesn1	140742	1.2453	2.3706	1.2836e-06	4.2614e-05	0.7592	1.6926	0.0011	0.0828	0.549	1.4631	0.0206	0.1765	0.4828	1.3975	0.03	0.4367	0.6977	1.6219	0.0024	0.0358
100111769_TGI_at	Tmem144	70652	1.2371	2.3573	4.1292e-12	2.3015e-09	0.2987	1.2301	0.018	0.2011	0.3333	1.2599	0.0132	0.1413	0.3375	1.2636	0.0082	0.2658	0.5583	1.4725	4.7693e-05	0.0023
100116619_TGI_at	Gadd45b	17873	1.2314	2.348	2.039e-06	6.187e-05	0.6902	1.6135	0.0031	0.1106	0.7037	1.6287	0.0042	0.078	1.1828	2.2701	4.0319e-06	0.0026	0.8528	1.806	0.0004	0.0099
100103861_TGI_at	Lrrc52	240899	1.2194	2.3285	6.3239e-05	0.001	0.1274	1.0923	0.638	0.8682	0.4999	1.4142	0.0878	0.3515	0.1624	1.1191	0.549	0.9222	1.316	2.4897	2.15e-05	0.0013
100098902_TGI_at	9830144P21Rik	414086	1.2192	2.3281	7.2412e-07	2.7241e-05	0.8667	1.8235	0.0001	0.0436	0.7916	1.731	0.0008	0.0315	0.3451	1.2702	0.0972	0.6142	0.7185	1.6455	0.0011	0.0211
100119389_TGI_at			1.2113	2.3155	9.3122e-10	1.3327e-07	0.3537	1.2778	0.021	0.2154	0.8254	1.7721	6.1225e-06	0.0014	0.5175	1.4314	0.0012	0.1035	1.0421	2.0593	2.6646e-08	8.6826e-06
100109563_TGI_at	Fam117b	72750	1.19	2.2816	1.592e-08	1.3275e-06	0.3074	1.2375	0.0678	0.3513	0.9019	1.8686	8.4064e-06	0.0016	0.9192	1.8911	2.3342e-06	0.0019	1.3243	2.5041	1.4616e-09	1.1466e-06
100091137_TGI_at	8430408G22Rik	213393	1.185	2.2736	2.3481e-09	2.8419e-07	0.6177	1.5344	0.0002	0.0437	0.2577	1.1956	0.1119	0.3926	0.7325	1.6616	2.0628e-05	0.0086	0.7488	1.6804	1.4842e-05	0.001
100104851_TGI_at	Fmo2	55990	1.1687	2.2481	8.3396e-09	7.8854e-07	0.362	1.2852	0.0258	0.2342	0.3718	1.294	0.0305	0.2133	0.5178	1.4317	0.0021	0.1382	0.6562	1.576	0.0002	0.0056
100109156_TGI_at	Klf10	21847	1.1679	2.2468	8.8398e-12	3.889e-09	0.2325	1.1749	0.0547	0.3206	0.5896	1.5048	3.383e-05	0.0038	0.3002	1.2313	0.0147	0.3345	0.4516	1.3675	0.0005	0.0114
100094360_TGI_at	Glul	14645	1.1647	2.2418	1.5767e-10	3.2685e-08	0.4134	1.3318	0.0032	0.1133	0.4865	1.401	0.0013	0.0407	0.5105	1.4246	0.0004	0.0544	0.6425	1.5611	2.0628e-05	0.0012
100099760_TGI_at	9530053J19Rik	53961	1.1526	2.2231	1.5148e-06	4.8464e-05	0.1477	1.1078	0.4638	0.7665	0.5611	1.4754	0.0119	0.1343	0.3751	1.2969	0.0684	0.5534	0.5404	1.4544	0.0104	0.0904
100080837_TGI_at	Fnip2	329679	1.1352	2.1965	1.4486e-06	4.677e-05	0.5375	1.4514	0.0095	0.1606	0.2232	1.1673	0.2903	0.6158	0.209	1.1559	0.2936	0.8164	0.7386	1.6686	0.0006	0.0136
100096552_TGI_at	Tnik	665113	1.1297	2.1882	8.6079e-08	4.8568e-06	0.6665	1.5872	0.0003	0.054	1.6015	3.0345	1.2686e-10	1.3434e-06	0.944	1.9239	2.4349e-06	0.0019	1.6203	3.0745	2.1401e-11	1.4318e-07
100086596_TGI_at	Ppargc1a	19017	1.1248	2.1808	4.5225e-12	2.3947e-09	0.1773	1.1307	0.1155	0.441	0.4379	1.3546	0.0006	0.0278	0.2094	1.1562	0.0648	0.5434	0.8158	1.7602	1.0819e-08	5.2078e-06
100113747_TGI_at	Spsb1	74646	1.1236	2.1788	6.57e-12	3.1626e-09	0.2401	1.1811	0.0379	0.2748	0.2807	1.2148	0.023	0.1847	0.3728	1.2949	0.0019	0.1347	0.453	1.3689	0.0003	0.0075
100079828_TGI_at	Pde7a	18583	1.117	2.1689	3.5317e-12	2.2e-09	0.2719	1.2074	0.0166	0.1942	0.4833	1.3979	0.0002	0.0114	0.2929	1.2251	0.0103	0.2955	0.7982	1.7389	1.2173e-08	5.4855e-06
100084517_TGI_at	Xdh	22436	1.1153	2.1665	3.9049e-08	2.6339e-06	0.2565	1.1946	0.1168	0.4431	0.4751	1.39	0.0081	0.1112	0.3503	1.2748	0.0348	0.4559	0.4473	1.3635	0.0082	0.0774
100116393_TGI_at	1110034G24Rik	73747	1.1144	2.1651	5.703e-09	5.8072e-07	0.6003	1.5161	0.0002	0.0445	0.8086	1.7515	7.9769e-06	0.0016	0.6051	1.521	0.0002	0.0387	0.7597	1.6932	8.4174e-06	0.0006
100108224_TGI_at	Rbp7	63954	1.1005	2.1442	1.274e-11	5.2908e-09	0.3031	1.2338	0.0103	0.165	0.6271	1.5445	6.678e-06	0.0014	0.5428	1.4568	2.4753e-05	0.0095	0.7524	1.6846	8.5114e-08	2.172e-05
100120240_TGI_at	Smarca1	93761	1.0934	2.1338	2.5856e-06	7.5738e-05	0.4537	1.3695	0.026	0.2348	0.5807	1.4955	0.0082	0.1116	0.3135	1.2427	0.1172	0.6511	0.722	1.6495	0.0007	0.0156
100115593_TGI_at	BC031353	235493	1.0827	2.1179	7.4748e-08	4.4025e-06	0	1	0.9999	0.9999	0.3821	1.3033	0.0305	0.2133	0.2969	1.2285	0.0716	0.5624	0.652	1.5714	0.0002	0.0075
100104600_TGI_at	Fmo2	55990	1.0821	2.1172	5.5163e-08	3.5191e-06	0.2048	1.1525	0.2017	0.549	0.3972	1.317	0.0229	0.1844	0.4571	1.3728	0.0063	0.238	0.6665	1.5872	0.0002	0.0055
100116272_TGI_at	Bcl2l1	12048	1.081	2.1156	1.212e-08	1.0779e-06	0.4116	1.3302	0.008	0.1516	0.8042	1.7461	9.2517e-06	0.0017	0.8131	1.757	2.9581e-06	0.0022	1.0762	2.1084	1.3368e-08	5.8891e-06
100091330_TGI_at	Ell2	192657	1.0777	2.1107	8.4371e-08	4.8037e-06	0.5967	1.5123	0.0007	0.066	0.8662	1.8229	1.1749e-05	0.0019	0.5296	1.4435	0.0022	0.1422	0.743	1.6736	4.7007e-05	0.0022
100079413_TGI_at	5330406M23Rik	76671	1.0769	2.1095	1.9441e-07	9.4994e-06	0.074	1.0526	0.6602	0.8784	0.8579	1.8124	2.5295e-05	0.0032	0.572	1.4866	0.0016	0.117	0.6156	1.5322	0.0008	0.0159
100105157_TGI_at	Sesn1	140742	1.0541	2.0764	4.3936e-10	7.27e-08	0.2932	1.2253	0.0231	0.2229	0.4293	1.3466	0.0024	0.0574	0.403	1.3222	0.0024	0.1491	0.5766	1.4913	4.2869e-05	0.0021
100094144_TGI_at	Pik3ip1	216505	1.0536	2.0757	1.7909e-08	1.4357e-06	0.1887	1.1397	0.2023	0.5495	0.5775	1.4922	0.0006	0.0281	0.5776	1.4924	0.0003	0.0496	0.4002	1.3197	0.0092	0.0839
100087767_TGI_at	Tlr4	21898	1.0499	2.0704	2.5261e-09	3.0058e-07	0.508	1.4221	0.0005	0.0596	0.4935	1.4079	0.0012	0.0405	0.4209	1.3388	0.0031	0.1661	0.9672	1.9551	1.5556e-08	6.3739e-06
100113812_TGI_at	Mt2	17750	1.0472	2.0665	0.0027	0.0174	-0.1218	-1.0881	0.71	0.8993	-0.1208	-1.0873	0.7279	0.8934	0.4866	1.4012	0.1429	0.6863	1.0405	2.0569	0.0029	0.0401
100118395_TGI_at	Rhobtb1	69288	1.0439	2.0619	2.479e-08	1.8619e-06	0.389	1.3095	0.0116	0.1713	0.838	1.7876	4.6589e-06	0.0012	0.7569	1.6899	9.2725e-06	0.0046	0.8534	1.8067	1.2496e-06	0.0001
100119625_TGI_at	Crb1	170788	1.0324	2.0454	2.6215e-05	0.0005	0.2937	1.2258	0.1775	0.5226	0.3223	1.2503	0.1634	0.4707	0.1421	1.1035	0.5098	0.911	0.6046	1.5206	0.0076	0.0738
100119448_TGI_at	Pfkfb2	18640	1.0269	2.0377	4.1276e-10	6.9382e-08	0.6307	1.5483	7.2873e-06	0.0275	0.6107	1.527	2.9038e-05	0.0035	0.3406	1.2663	0.0075	0.255	0.4171	1.3352	0.0014	0.0241
100119542_TGI_at	Amica1	270152	1.026	2.0364	1.5403e-05	0.0003	0.0874	1.0625	0.6718	0.883	0.4411	1.3577	0.0498	0.27	0.1845	1.1364	0.3734	0.8602	0.7612	1.6949	0.0007	0.015
100092725_TGI_at	Ankrd37	654824	1.0243	2.034	7.9357e-06	0.0002	0.2244	1.1683	0.2594	0.6109	0.6077	1.5238	0.006	0.0944	0.2916	1.224	0.1452	0.688	0.6243	1.5414	0.003	0.0409
100088177_TGI_at	Xdh	22436	1.0208	2.0291	1.0858e-05	0.0002	0.1816	1.1342	0.3677	0.7012	0.9007	1.867	0.0001	0.0105	0.8333	1.7818	0.0002	0.0371	0.8329	1.7813	0.0002	0.0061
100104350_TGI_at	Fmo2	55990	1.0197	2.0276	5.1826e-07	2.1175e-05	0.1636	1.1201	0.332	0.6723	0.3415	1.2671	0.061	0.2953	0.4886	1.403	0.0058	0.2294	0.6087	1.5248	0.0008	0.0168
100090529_TGI_at	Cdhr3	68764	1.0165	2.0229	1.3959e-06	4.5415e-05	0.1383	1.1006	0.4351	0.7483	0.301	1.232	0.1141	0.3968	0.1756	1.1294	0.3228	0.8342	1.0721	2.1026	5.3202e-07	8.2249e-05
100112201_TGI_at	Flt1	14254	1.0144	2.0201	3.727e-11	1.0387e-08	0.4544	1.3702	0.0002	0.0437	0.8944	1.8588	3.1795e-09	1.0896e-05	0.757	1.69	3.3326e-08	0.0001	0.5764	1.4911	5.3102e-06	0.0005
100118293_TGI_at	Sgms1	208449	1.0133	2.0186	8.9971e-12	3.889e-09	0.3994	1.319	0.0004	0.0561	0.5048	1.419	4.1208e-05	0.0045	0.4797	1.3944	3.693e-05	0.0124	0.6083	1.5245	7.9682e-07	0.0001
100079499_TGI_at	Fosl2	14284	0.9792	1.9713	0.0012	0.0096	0.2029	1.151	0.4716	0.7711	-0.3958	-1.3157	0.1893	0.5062	-0.1352	-1.0983	0.6306	0.9472	-0.8523	-1.8054	0.0043	0.0512
100086343_TGI_at	Serinc3	26943	0.9773	1.9688	5.6066e-06	0.0001	0.4669	1.3821	0.0151	0.1859	0.5147	1.4287	0.0119	0.1341	0.4998	1.414	0.0097	0.2866	0.6351	1.553	0.0014	0.0243
100118195_TGI_at	4931408A02Rik	70967	0.965	1.952	1.1563e-06	3.931e-05	0.2803	1.2144	0.0972	0.4106	1.0104	2.0145	1.453e-06	0.0006	0.7373	1.667	7.5752e-05	0.0204	0.8459	1.7974	1.0415e-05	0.0007
100086830_TGI_at	Flcn	216805	0.9646	1.9516	3.2703e-08	2.2636e-06	0.3762	1.2979	0.0094	0.1593	0.3803	1.3016	0.0129	0.1392	0.1931	1.1432	0.1668	0.7189	0.3839	1.3049	0.0081	0.0772
100109902_TGI_at	Ms4a6c	73656	0.9617	1.9476	1.5294e-05	0.0003	0.3759	1.2976	0.0579	0.3278	0.3989	1.3185	0.0578	0.2898	0.6175	1.5342	0.0028	0.1559	1.0026	2.0035	8.0217e-06	0.0006
100120636_TGI_at	Timp4	110595	0.9602	1.9456	5.6737e-07	2.2759e-05	0.4033	1.3225	0.0149	0.1856	0.7149	1.6414	0.0001	0.0103	0.7787	1.7156	1.874e-05	0.0079	0.9627	1.9489	5.4091e-07	8.242e-05
100095337_TGI_at	Tmem144	70652	0.9572	1.9415	2.7885e-10	5.0135e-08	0.1594	1.1168	0.156	0.4969	0.2929	1.2251	0.0168	0.1602	0.2432	1.1836	0.0336	0.4523	0.4082	1.3271	0.0007	0.0152
100106661_TGI_at	Ivns1abp	117198	0.9528	1.9356	1.631e-08	1.3442e-06	0.4783	1.3931	0.0008	0.0749	0.5612	1.4755	0.0003	0.0157	0.3307	1.2577	0.0161	0.3434	0.7105	1.6363	4.3026e-06	0.0004
100086380_TGI_at	Xdh	22436	0.9513	1.9336	4.8779e-08	3.2185e-06	0.142	1.1034	0.3089	0.6546	0.5635	1.4778	0.0005	0.023	0.457	1.3727	0.0021	0.1394	0.6001	1.5158	0.0001	0.0042
100109803_TGI_at	Kalrn	545156	0.9479	1.9291	5.6331e-08	3.5721e-06	0.4079	1.3268	0.0055	0.1335	0.2444	1.1846	0.1038	0.3797	0.0245	1.0171	0.8602	0.9869	0.3985	1.3181	0.0066	0.0676
100088080_TGI_at	Kdm4a	230674	0.9464	1.9271	8.5617e-09	8.0055e-07	0.2041	1.152	0.1143	0.4394	0.3071	1.2372	0.0277	0.2032	0.1768	1.1304	0.1696	0.7199	0.3873	1.308	0.0041	0.0498
100102039_TGI_at	Ccdc73	211936	0.9405	1.9192	2.9639e-06	8.3813e-05	0.4439	1.3603	0.0128	0.1773	0.5127	1.4267	0.0072	0.1036	0.3283	1.2556	0.0605	0.5309	0.6373	1.5554	0.0006	0.0137
100114306_TGI_at	Chka	12660	0.922	1.8947	3.0762e-07	1.3745e-05	0.3895	1.3099	0.0116	0.1713	0.5626	1.4769	0.0009	0.0344	0.5468	1.4609	0.0007	0.0751	0.7126	1.6387	2.3581e-05	0.0014
100082637_TGI_at	1190002H23Rik	66214	0.9218	1.8945	1.9457e-09	2.4825e-07	0.3968	1.3166	0.0015	0.0902	0.5883	1.5035	2.7183e-05	0.0034	0.7188	1.6458	3.5898e-07	0.0006	0.8096	1.7527	3.3647e-08	1.0328e-05
100120535_TGI_at	Phka1	18679	0.9206	1.8929	0.0004	0.0041	0.1378	1.1002	0.5635	0.8291	1.4794	2.7883	1.0337e-06	0.0005	0.9233	1.8964	0.0004	0.0544	1.6464	3.1304	4.1938e-08	1.2337e-05
100086335_TGI_at	Mcf2l	17207	0.9176	1.8889	2.2066e-08	1.6811e-06	0.2593	1.1969	0.0499	0.3077	0.8941	1.8585	1.2567e-07	0.0001	0.7403	1.6706	1.4279e-06	0.0015	0.9864	1.9812	4.5533e-09	2.7554e-06
100081074_TGI_at	Trp53inp1	60599	0.9139	1.8842	8.6052e-06	0.0002	0.2102	1.1569	0.2392	0.5922	0.4928	1.4071	0.0121	0.135	0.444	1.3604	0.0161	0.3437	0.8774	1.837	1.6156e-05	0.001
100108963_TGI_at	Fbxo32	67731	0.9136	1.8838	8.9872e-10	1.2949e-07	0.2027	1.1508	0.0744	0.3651	0.3818	1.303	0.0024	0.0587	0.3584	1.282	0.0025	0.1495	0.3487	1.2734	0.0032	0.0426
100105970_TGI_at	Rab27a	11891	0.9093	1.8781	0.0003	0.0028	0.1102	1.0794	0.6249	0.8612	0.5134	1.4274	0.0372	0.2355	0.4369	1.3537	0.0585	0.5255	0.9596	1.9448	0.0001	0.0048
100110102_TGI_at	Tmem164	209497	0.9038	1.871	8.6908e-09	8.0733e-07	0.2758	1.2107	0.0282	0.243	0.4359	1.3528	0.0016	0.0464	0.2902	1.2229	0.0214	0.3863	0.7883	1.727	1.4971e-07	3.4378e-05
100093975_TGI_at	Pdlim5	56376	0.9011	1.8674	8.8915e-06	0.0002	0.6016	1.5174	0.0014	0.0893	1.1276	2.1849	5.2179e-07	0.0003	0.6115	1.5278	0.0012	0.1051	0.6162	1.5328	0.0011	0.021
100107896_TGI_at	C030026M15Rik	77378	0.8932	1.8574	0.0002	0.0023	0.2949	1.2268	0.177	0.5219	0.385	1.3058	0.0988	0.3713	0.1242	1.0899	0.5654	0.9289	0.5723	1.4869	0.0113	0.0944
100108496_TGI_at	Sorbs1	20411	0.8909	1.8544	2.6422e-11	8.5061e-09	0.2267	1.1701	0.0201	0.2105	0.5418	1.4558	3.6628e-06	0.001	0.3155	1.2445	0.0017	0.1259	0.47	1.3851	1.3864e-05	0.0009
100097532_TGI_at	Cpeb4	67579	0.886	1.848	1.8741e-08	1.4811e-06	0.3913	1.3115	0.0029	0.1098	0.6633	1.5837	1.1467e-05	0.0019	0.351	1.2755	0.0069	0.2477	0.7578	1.6909	4.3062e-07	7.2386e-05
100092640_TGI_at	9930024M15Rik	399602	0.8848	1.8464	6.0511e-06	0.0001	0.2653	1.2019	0.1195	0.4475	0.5154	1.4294	0.006	0.0951	0.4308	1.348	0.0139	0.3269	0.4716	1.3867	0.0075	0.0734
100087256_TGI_at	Hecw2	329152	0.883	1.8442	4.6459e-05	0.0007	0.4704	1.3855	0.0183	0.202	0.7712	1.7066	0.0005	0.0248	0.6719	1.5932	0.0012	0.1035	1.0973	2.1395	1.5325e-06	0.0002
100093287_TGI_at	Chka	12660	0.8821	1.8431	0.0001	0.0018	0.5748	1.4895	0.0086	0.1561	0.9442	1.9242	0.0001	0.0097	0.8712	1.8292	0.0002	0.0353	0.8084	1.7513	0.0004	0.0103
100100440_TGI_at	2410006H16Rik	69221	0.8818	1.8427	2.3842e-10	4.391e-08	0.1301	1.0944	0.2045	0.553	0.3366	1.2628	0.0033	0.0681	0.2829	1.2166	0.008	0.2648	0.416	1.3342	0.0002	0.0068
100120227_TGI_at	Ell2	192657	0.8812	1.8419	4.4829e-06	0.0001	0.3102	1.2399	0.0646	0.3438	0.5127	1.4267	0.0053	0.0888	0.2584	1.1962	0.1209	0.6554	0.4962	1.4105	0.0043	0.0517
100110203_TGI_at	Picalm	233489	0.8799	1.8402	3.032e-06	8.5509e-05	0.4641	1.3795	0.006	0.1363	0.6925	1.6161	0.0002	0.014	0.4662	1.3815	0.0058	0.229	0.8976	1.8629	2.1608e-06	0.0002
100081319_TGI_at	Tiparp	99929	0.8771	1.8367	2.7054e-06	7.8171e-05	0.4017	1.3211	0.015	0.1856	0.3851	1.306	0.0267	0.1989	0.4077	1.3266	0.0137	0.3257	0.5579	1.4721	0.0011	0.021
100101193_TGI_at	Timp3	21859	0.8759	1.8351	2.0561e-14	7.2582e-11	0.2944	1.2264	0.0002	0.0437	0.471	1.386	3.0132e-07	0.0002	0.3662	1.289	8.6379e-06	0.0044	0.4517	1.3677	2.1655e-07	4.4529e-05
100105358_TGI_at	AI317395	215929	0.8697	1.8272	1.3224e-10	2.8008e-08	0.2964	1.2281	0.0042	0.1244	0.4573	1.373	8.3312e-05	0.0074	0.037	1.026	0.705	0.9624	0.3983	1.318	0.0002	0.0071
100087818_TGI_at	5430407P10Rik	227545	0.858	1.8126	1.7874e-11	6.7908e-09	-0.0279	-1.0195	0.7537	0.9183	0.3565	1.2803	0.0005	0.0256	0.2751	1.2101	0.0037	0.1816	0.4242	1.3418	2.8954e-05	0.0016
100120625_TGI_at	9530086O07Rik	78741	0.8575	1.8119	0.0003	0.0033	0.2822	1.216	0.1965	0.5431	1.1962	2.2913	7.2524e-06	0.0015	0.5571	1.4713	0.0136	0.3257	0.77	1.7052	0.001	0.0194
100100035_TGI_at	Tinagl1	94242	0.8569	1.8112	4.2468e-10	7.0825e-08	0.2136	1.1596	0.0401	0.281	0.4361	1.3529	0.0002	0.0143	0.3475	1.2724	0.0014	0.1133	0.835	1.7838	7.8785e-10	8.7463e-07
100107016_TGI_at			0.8552	1.809	0.0003	0.0029	0.1716	1.1263	0.4202	0.7385	1.0312	2.0437	4.9945e-05	0.0051	0.5538	1.4679	0.0125	0.3166	1.0059	2.0082	3.0922e-05	0.0016
100079184_TGI_at	Cpeb4	67579	0.8504	1.803	5.9795e-07	2.3584e-05	0.4113	1.3299	0.0057	0.1352	0.4256	1.3432	0.0069	0.102	0.2224	1.1667	0.1206	0.6552	0.7606	1.6942	4.2047e-06	0.0004
100080258_TGI_at	Prickle3	54630	0.849	1.8013	1.7266e-08	1.4104e-06	0.3057	1.2361	0.013	0.1783	0.6966	1.6207	2.4281e-06	0.0008	0.4296	1.3468	0.0008	0.0819	0.6198	1.5367	6.3495e-06	0.0005
100116018_TGI_at	Clpx	270166	0.8445	1.7956	1.7022e-07	8.4727e-06	0.0951	1.0681	0.4691	0.7698	0.3924	1.3125	0.0073	0.1052	-0.0743	-1.0529	0.571	0.9305	0.5286	1.4426	0.0003	0.0075
100108660_TGI_at	Slc45a3	212980	0.8404	1.7905	5.2157e-07	2.1239e-05	0.3781	1.2997	0.0092	0.1585	0.4841	1.3987	0.0021	0.053	0.3274	1.2547	0.0225	0.39	0.7555	1.6882	3.4138e-06	0.0003
100085673_TGI_at			0.8363	1.7854	1.9398e-06	5.9542e-05	0.3991	1.3187	0.0101	0.1644	0.4118	1.3304	0.0122	0.135	0.1774	1.1309	0.2349	0.7764	0.7074	1.6328	2.7732e-05	0.0015
100119757_TGI_at	Pdgfd	71785	0.8349	1.7838	1.0462e-07	5.6669e-06	0.3727	1.2948	0.0053	0.132	0.6876	1.6106	9.5101e-06	0.0017	0.4583	1.3739	0.0008	0.0838	0.6425	1.561	1.0933e-05	0.0008
100116501_TGI_at	Nmb	68039	0.8332	1.7817	5.3296e-06	0.0001	0.4401	1.3567	0.0076	0.149	0.9169	1.888	2.8957e-06	0.0009	0.6496	1.5688	0.0002	0.0371	0.6094	1.5256	0.0004	0.0101
100098829_TGI_at	4930486L24Rik	214639	0.8321	1.7803	8.0655e-09	7.6604e-07	0.4572	1.3729	0.0002	0.0437	0.3962	1.3161	0.0018	0.049	0.5427	1.4567	2.1048e-05	0.0086	0.7596	1.693	5.6008e-08	1.5016e-05
100115424_TGI_at	Larp6	67557	0.8301	1.7778	2.156e-05	0.0004	0.6478	1.5668	0.0005	0.0596	0.5353	1.4493	0.0052	0.088	0.6673	1.5881	0.0004	0.0511	0.5799	1.4948	0.0016	0.0266
100102035_TGI_at	Rora	19883	0.8186	1.7637	5.1401e-10	8.3105e-08	0.2005	1.1491	0.045	0.295	0.3374	1.2634	0.0022	0.0558	0.2377	1.1791	0.0188	0.3679	0.3318	1.2585	0.0015	0.026
100081002_TGI_at	Narf	67608	0.8106	1.754	1.8384e-06	5.726e-05	0.3559	1.2798	0.0169	0.1958	0.3814	1.3026	0.0159	0.1554	0.3018	1.2327	0.0405	0.4748	0.3964	1.3162	0.0084	0.0788
100079724_TGI_at	Rab7	19349	0.8076	1.7503	2.2075e-06	6.6413e-05	0.5291	1.443	0.0007	0.0694	0.2952	1.2271	0.0594	0.2928	0.2792	1.2136	0.0586	0.5255	0.3998	1.3193	0.0083	0.0781
100109773_TGI_at	Adarb1	110532	0.8071	1.7497	1.6095e-10	3.2778e-08	0.147	1.1072	0.1139	0.439	0.3218	1.2499	0.002	0.0519	0.2342	1.1763	0.0141	0.3273	0.3462	1.2712	0.0005	0.0124
100095551_TGI_at	Fst	14313	0.8041	1.746	9.4839e-05	0.0013	0.3798	1.3011	0.0448	0.2944	-0.2998	-1.2309	0.1304	0.4234	-0.0686	-1.0487	0.7091	0.9642	0.541	1.455	0.0054	0.0598
100108850_TGI_at	Mpa2l	100702	0.8033	1.7451	0.0015	0.0112	0.1388	1.101	0.5561	0.824	0.6371	1.5552	0.0145	0.1481	0.4475	1.3636	0.0635	0.5403	0.7365	1.6662	0.0033	0.0432
100079761_TGI_at	Ddi2	68817	0.8012	1.7426	2.3051e-13	2.7258e-10	0.3513	1.2757	1.5552e-05	0.0275	0.4709	1.386	2.8198e-07	0.0002	0.2148	1.1605	0.0042	0.1963	0.5115	1.4255	1.5968e-08	6.3739e-06
100114257_TGI_at	Plin4	57435	0.7992	1.7401	2.4576e-07	1.1541e-05	0.0757	1.0539	0.5497	0.8204	0.4595	1.375	0.0015	0.0434	0.3153	1.2442	0.0166	0.3471	0.3766	1.2983	0.0049	0.0561
100118862_TGI_at	Ms4a6d	68774	0.7972	1.7377	0.0001	0.0016	0.2697	1.2055	0.1537	0.4944	0.4489	1.365	0.0282	0.2048	0.4375	1.3543	0.0236	0.399	1.0947	2.1357	9.8466e-07	0.0001
100095574_TGI_at	Slc4a8	59033	0.7939	1.7338	3.4422e-05	0.0006	0.2577	1.1956	0.1324	0.4647	0.5847	1.4997	0.0023	0.056	0.3899	1.3103	0.0256	0.414	0.6748	1.5964	0.0003	0.008
100101033_TGI_at	Slc43a3	58207	0.7821	1.7197	5.5346e-06	0.0001	0.1084	1.0781	0.4631	0.766	0.3093	1.2391	0.0539	0.2811	0.4367	1.3535	0.0051	0.2171	0.6775	1.5994	4.7971e-05	0.0023
100103819_TGI_at	Cyp1b1	13078	0.7819	1.7194	5.8181e-07	2.3163e-05	0.1102	1.0793	0.3965	0.7199	0.3641	1.2871	0.0113	0.1307	0.3074	1.2375	0.0221	0.3869	0.9953	1.9935	4.1472e-09	2.5835e-06
100105997_TGI_at			0.7791	1.7161	2.6338e-05	0.0005	0.6977	1.6219	0.0001	0.0427	0.842	1.7925	2.0017e-05	0.0028	0.9172	1.8884	1.9655e-06	0.0017	0.9064	1.8744	2.4063e-06	0.0002
100079906_TGI_at	Ptprr	19279	0.7782	1.7149	5.9821e-09	6.0622e-07	0.4928	1.4071	2.6637e-05	0.0275	0.3473	1.2722	0.0028	0.0632	0.4678	1.383	5.5432e-05	0.017	0.3825	1.3036	0.0006	0.0142
100097930_TGI_at	Abra	223513	0.7768	1.7133	1.2064e-05	0.0003	0.1047	1.0753	0.4968	0.7878	0.1535	1.1123	0.3491	0.6664	0.0337	1.0236	0.8263	0.9839	0.724	1.6517	3.4256e-05	0.0018
100109950_TGI_at	Klhl38	268807	0.7753	1.7116	8.552e-07	3.0648e-05	0.122	1.0882	0.3544	0.691	0.4254	1.3429	0.0039	0.0754	0.4215	1.3393	0.0026	0.1507	0.722	1.6495	2.9715e-06	0.0003
100097119_TGI_at	Pik3r1	18708	0.7715	1.7071	0.0002	0.002	0.2062	1.1536	0.2661	0.6165	0.6703	1.5914	0.0014	0.0428	0.452	1.368	0.0182	0.3611	0.8269	1.7739	6.5192e-05	0.0029
100116512_TGI_at	Sgms1	208449	0.7702	1.7055	3.0589e-11	9.3894e-09	0.4652	1.3805	1.6616e-06	0.0117	0.4586	1.3742	5.7078e-06	0.0013	0.3945	1.3145	2.3444e-05	0.0092	0.4945	1.4088	5.544e-07	8.3872e-05
100118713_TGI_at	Slc6a8	102857	0.7697	1.7049	6.1971e-08	3.8379e-06	0.1991	1.148	0.0856	0.388	0.3411	1.2667	0.0071	0.1035	0.1247	1.0902	0.2757	0.8069	0.3647	1.2876	0.0026	0.0378
100089153_TGI_at	Txnip	56338	0.7665	1.7011	7.8359e-06	0.0002	0.1735	1.1278	0.2438	0.5964	0.4178	1.3359	0.0108	0.1276	0.458	1.3737	0.0035	0.1784	0.4591	1.3747	0.0035	0.0447
100081916_TGI_at	Jmy	57748	0.7661	1.7006	2.4715e-12	1.6358e-09	0.3595	1.283	2.0655e-05	0.0275	0.392	1.3122	1.3593e-05	0.0021	0.2383	1.1796	0.0025	0.1492	0.4031	1.3223	3.3891e-06	0.0003
100079938_TGI_at			0.7654	1.6998	2.3793e-05	0.0004	0.461	1.3765	0.0059	0.136	0.0062	1.0043	0.9707	0.9919	0.056	1.0396	0.7239	0.9683	0.5522	1.4663	0.0012	0.0224
100120305_TGI_at	Cyb5r2	320635	0.764	1.6982	1.2195e-06	4.1065e-05	0.3986	1.3183	0.0043	0.1248	0.5582	1.4724	0.0003	0.0164	0.3907	1.311	0.0051	0.2168	0.4321	1.3492	0.0022	0.033
100102700_TGI_at	Cd163	93671	0.7618	1.6956	2.2602e-05	0.0004	-0.048	-1.0338	0.7599	0.9208	0.1688	1.1241	0.3143	0.6386	0.2597	1.1972	0.1047	0.6323	0.7926	1.7322	1.2442e-05	0.0008
100111497_TGI_at	Olfr1033	258571	0.7579	1.691	0.0001	0.0017	0.1241	1.0898	0.4864	0.7803	0.1058	1.0761	0.5753	0.8174	0.1674	1.1231	0.3491	0.8487	0.5596	1.4739	0.0031	0.0421
100082888_TGI_at	Rgs17	56533	0.7569	1.6899	0.0019	0.0132	0.3814	1.3027	0.0991	0.4141	0.5417	1.4557	0.0296	0.2099	0.4366	1.3534	0.0606	0.5312	0.8196	1.7649	0.0009	0.0176
100111303_TGI_at	Smg1	233789	0.7562	1.689	3.3348e-07	1.4655e-05	0.2635	1.2004	0.0355	0.2673	0.4936	1.4079	0.0005	0.023	0.3392	1.265	0.0079	0.2628	0.4938	1.4081	0.0002	0.0072
100100546_TGI_at	Slc6a8	102857	0.7514	1.6834	3.8359e-09	4.1879e-07	0.2466	1.1864	0.0151	0.1859	0.3771	1.2987	0.0008	0.0317	0.1566	1.1146	0.1138	0.646	0.3181	1.2467	0.0023	0.0339
100099098_TGI_at	Lpin1	14245	0.7479	1.6794	1.4405e-09	1.9217e-07	0.2252	1.1689	0.0196	0.2083	0.3211	1.2492	0.0023	0.0567	0.1806	1.1334	0.0578	0.5254	0.3723	1.2944	0.0003	0.0079
100094586_TGI_at	Cdc37l1	67072	0.7407	1.6709	3.4519e-11	1.0015e-08	0.1695	1.1246	0.0371	0.2722	0.2236	1.1677	0.0107	0.127	0.1458	1.1063	0.0707	0.5601	0.2868	1.2199	0.0008	0.0166
100085622_TGI_at	Plekhf1	72287	0.7361	1.6657	1.9647e-08	1.5242e-06	0.6292	1.5467	4.5391e-07	0.0067	0.6695	1.5905	4.2826e-07	0.0003	0.4197	1.3377	0.0002	0.041	0.6114	1.5278	7.7087e-07	0.0001
100095176_TGI_at	Pik3r1	18708	0.7317	1.6605	5.3817e-06	0.0001	0.2903	1.2229	0.0406	0.2829	0.618	1.5348	0.0001	0.0105	0.3999	1.3194	0.0059	0.2332	0.6923	1.6158	1.2904e-05	0.0009
100121332_TGI_at			0.7306	1.6594	2.1751e-06	6.5531e-05	0.3421	1.2676	0.012	0.1727	0.5724	1.487	0.0002	0.0124	0.4265	1.3439	0.0022	0.1431	0.5469	1.461	0.0002	0.0055
100117598_TGI_at	Smg1	233789	0.7265	1.6546	1.3668e-08	1.172e-06	0.0124	1.0086	0.9013	0.97	0.5519	1.466	7.2302e-06	0.0015	0.2848	1.2183	0.0067	0.2448	0.4019	1.3213	0.0003	0.0076
100107101_TGI_at	Pik3ip1	216505	0.7262	1.6543	5.6728e-07	2.2759e-05	0.0375	1.0263	0.7546	0.9188	0.2271	1.1705	0.0807	0.3383	0.4273	1.3447	0.001	0.094	0.3259	1.2534	0.0097	0.086
100091600_TGI_at	Slc43a3	58207	0.7218	1.6492	3.4207e-07	1.4877e-05	0.0682	1.0484	0.5575	0.8248	0.4201	1.338	0.0015	0.0447	0.4059	1.3249	0.0012	0.1051	0.6702	1.5913	1.3286e-06	0.0002
100085350_TGI_at	Hif3a	53417	0.7163	1.643	0.0006	0.0058	0.244	1.1843	0.2099	0.5592	0.3421	1.2676	0.1003	0.3732	0.5549	1.4691	0.0063	0.238	0.7445	1.6753	0.0004	0.0107
100094916_TGI_at	Gpt2	108682	0.7156	1.6422	8.6221e-08	4.8568e-06	0.2297	1.1726	0.0378	0.2745	0.2457	1.1857	0.0362	0.2323	0.2244	1.1683	0.0421	0.4792	0.3068	1.2369	0.0067	0.0679
100116098_TGI_at	Spock2	94214	0.7136	1.6399	0.0023	0.0155	-0.1492	-1.1089	0.497	0.7878	-0.1721	-1.1267	0.4603	0.7488	0.0962	1.0689	0.6607	0.9546	0.6843	1.6069	0.0033	0.0435
100085899_TGI_at	Lrrc58	320184	0.7102	1.636	1.8435e-06	5.7336e-05	0.1708	1.1257	0.1783	0.5227	0.4227	1.3404	0.0029	0.0636	0.1965	1.1459	0.123	0.6578	0.3302	1.2572	0.0118	0.0972
100109825_TGI_at	Arrdc4	66412	0.702	1.6268	1.4437e-07	7.3859e-06	0.2898	1.2224	0.0105	0.166	0.3349	1.2613	0.0057	0.0919	-0.1845	-1.1365	0.0937	0.6073	-0.2825	-1.2163	0.0124	0.0996
100092232_TGI_at	D230037D09Rik	320351	0.6999	1.6244	4.2842e-12	2.3267e-09	0.3245	1.2522	3.3279e-05	0.0275	0.2862	1.2194	0.0004	0.0191	0.1669	1.1226	0.0196	0.3735	0.2933	1.2254	0.0001	0.0047
100103369_TGI_at	Kdm4a	230674	0.6988	1.6232	4.0525e-10	6.9112e-08	0.2197	1.1645	0.0107	0.167	0.3369	1.263	0.0004	0.0212	0.0857	1.0612	0.3006	0.8218	0.4285	1.3458	7.384e-06	0.0006
100090574_TGI_at	Sema6b	20359	0.6946	1.6184	1.5895e-10	3.2685e-08	0.3817	1.3028	2.1987e-05	0.0275	0.553	1.4672	9.6965e-08	8.9292e-05	0.3723	1.2944	3.1528e-05	0.0108	0.341	1.2666	0.0001	0.0041
100082882_TGI_at	B930093H17Rik	319770	0.6944	1.6182	0.0001	0.0016	0.4269	1.3443	0.0117	0.1717	0.5012	1.4154	0.0057	0.0921	0.3748	1.2967	0.0254	0.4123	0.5395	1.4535	0.0019	0.03
100089490_TGI_at	Ivns1abp	117198	0.6918	1.6153	1.3565e-10	2.8445e-08	0.2415	1.1823	0.0035	0.1154	0.3649	1.2878	8.1088e-05	0.0072	0.3262	1.2537	0.0002	0.0347	0.3167	1.2455	0.0002	0.0071
100115264_TGI_at	2810474O19Rik	67246	0.6883	1.6114	1.4779e-05	0.0003	0.1363	1.0991	0.3265	0.6686	0.6309	1.5485	0.0001	0.0091	0.4596	1.3752	0.0019	0.1335	0.5402	1.4541	0.0004	0.0097
100116687_TGI_at	Dpep1	13479	0.6856	1.6084	1.8377e-08	1.4578e-06	0.085	1.0607	0.3753	0.7064	0.152	1.1111	0.1389	0.4357	0.1128	1.0813	0.2411	0.7804	0.2729	1.2082	0.0067	0.0679
100086023_TGI_at	Gtf2b	229906	0.6843	1.6069	1.7749e-11	6.7908e-09	0.2913	1.2237	0.0002	0.0437	0.2758	1.2107	0.0008	0.031	0.1294	1.0938	0.0746	0.5715	0.2787	1.2131	0.0004	0.0094
100083673_TGI_at	Layn	244864	0.6836	1.6061	0.0095	0.0445	0.8845	1.8462	0.0011	0.0836	0.6459	1.5648	0.0197	0.1727	0.5753	1.49	0.027	0.4199	0.929	1.9039	0.0007	0.0148
100090764_TGI_at	Pld1	18805	0.6831	1.6056	1.3516e-06	4.4303e-05	-0.1311	-1.0952	0.2718	0.6222	0.044	1.031	0.7258	0.8925	0.0396	1.0279	0.7378	0.9703	0.3112	1.2407	0.012	0.098
100105354_TGI_at	Syn2	20965	0.679	1.601	0.0004	0.0037	0.3007	1.2317	0.0894	0.3953	0.1264	1.0916	0.4933	0.7699	0.3098	1.2395	0.0805	0.5803	0.8208	1.7664	3.208e-05	0.0017
100093205_TGI_at	Trim23	81003	0.6777	1.5996	0.0001	0.0018	0.5468	1.4608	0.0015	0.091	0.3897	1.3102	0.0268	0.199	0.2801	1.2143	0.0867	0.5929	0.4892	1.4037	0.004	0.0494
100093156_TGI_at	Mbd1	17190	0.6751	1.5967	2.845e-06	8.1502e-05	0.0365	1.0256	0.7652	0.9234	0.4346	1.3515	0.0018	0.049	0.2505	1.1896	0.0462	0.4915	0.369	1.2914	0.0044	0.0523
100079367_TGI_at	Hipk1	15257	0.6732	1.5946	2.568e-08	1.9035e-06	0.2196	1.1644	0.0259	0.2343	0.3606	1.284	0.001	0.0355	0.3602	1.2836	0.0005	0.0643	0.6172	1.5339	1.5095e-07	3.4378e-05
100112381_TGI_at	Notch4	18132	0.6718	1.5931	0.0001	0.0014	0.0281	1.0196	0.8559	0.9559	0.4781	1.3929	0.0058	0.0927	0.3416	1.2671	0.0325	0.4492	0.5713	1.4858	0.0007	0.0149
100099123_TGI_at	Camk2n1	66259	0.6685	1.5894	1.0606e-05	0.0002	0.1101	1.0793	0.4032	0.7249	0.2639	1.2007	0.0641	0.303	0.1831	1.1353	0.1683	0.7194	0.3445	1.2697	0.0121	0.0982
100106269_TGI_at	Mbd1	17190	0.6668	1.5876	9.7096e-07	3.3936e-05	0.1568	1.1148	0.1724	0.5175	0.5262	1.4401	9.4595e-05	0.008	0.2916	1.224	0.0139	0.3269	0.6131	1.5296	4.1322e-06	0.0004
100120902_TGI_at			0.6657	1.5864	0.0005	0.0047	0.307	1.2371	0.0857	0.3883	0.6671	1.5879	0.0009	0.0345	0.7878	1.7264	6.4217e-05	0.0184	0.5108	1.4249	0.0057	0.0617
100096643_TGI_at	Ppil4	67418	0.6629	1.5832	1.1087e-08	9.9922e-07	0.4291	1.3464	2.9055e-05	0.0275	0.4236	1.3412	7.8684e-05	0.0071	0.3513	1.2757	0.0004	0.0519	0.6614	1.5816	1.1635e-08	5.3941e-06
100114964_TGI_at	C2cd2	207781	0.662	1.5823	1.1765e-07	6.2768e-06	0.0095	1.0066	0.9246	0.9778	0.3736	1.2955	0.0012	0.0399	0.2031	1.1511	0.0498	0.5029	0.3432	1.2685	0.0016	0.0263
100083571_TGI_at	Ypel2	77864	0.6617	1.5819	0.0008	0.0067	0.3722	1.2943	0.0458	0.2974	0.3721	1.2942	0.059	0.2921	0.0375	1.0264	0.8357	0.9851	0.8612	1.8166	2.9965e-05	0.0016
100099932_TGI_at	Ranbp9	56705	0.6596	1.5796	7.9871e-08	4.6094e-06	0.0652	1.0463	0.5086	0.7947	-0.0155	-1.0108	0.8823	0.9586	0.0001	1.0001	0.9989	0.9999	0.2963	1.228	0.0045	0.0534
100104110_TGI_at	A930001M01Rik	77941	0.6558	1.5755	0.0001	0.0015	0.2721	1.2075	0.0806	0.3783	0.5357	1.4497	0.002	0.0522	0.3469	1.2719	0.0279	0.4258	0.4539	1.3698	0.0049	0.0563
100080483_TGI_at	Fancf	100040608	0.6547	1.5743	0.0102	0.0468	0.6185	1.5353	0.0147	0.1851	0.791	1.7303	0.0039	0.0747	0.1972	1.1465	0.4187	0.8791	0.6607	1.5808	0.0096	0.0856
100085260_TGI_at	Stard13	243362	0.6543	1.5739	2.6264e-12	1.6857e-09	0.1445	1.1053	0.027	0.239	0.3427	1.2681	9.8411e-06	0.0018	0.2934	1.2256	4.1067e-05	0.0133	0.5148	1.4288	1.0836e-09	9.242e-07
100102368_TGI_at	Tes	21753	0.6541	1.5736	3.9027e-05	0.0006	0.2701	1.2059	0.0601	0.3334	0.2626	1.1996	0.0836	0.3444	0.4462	1.3624	0.0028	0.1578	0.6156	1.5322	8.9105e-05	0.0037
100086469_TGI_at	Cdc37l1	67072	0.6491	1.5682	2.6088e-08	1.9212e-06	0.3217	1.2498	0.0012	0.0851	0.4951	1.4094	1.0953e-05	0.0018	0.3623	1.2855	0.0003	0.0496	0.5332	1.4471	1.1963e-06	0.0001
100107682_TGI_at	Rai14	75646	0.6489	1.568	1.6446e-07	8.2543e-06	0.3178	1.2464	0.003	0.1102	0.5229	1.4368	1.8818e-05	0.0027	0.4024	1.3217	0.0003	0.046	0.5338	1.4477	5.445e-06	0.0005
100086450_TGI_at	Josd1	74158	0.6477	1.5667	0.0002	0.0026	0.4295	1.3468	0.0099	0.1632	0.4761	1.391	0.0073	0.105	0.1119	1.0807	0.4821	0.904	0.4366	1.3534	0.0089	0.0819
100106453_TGI_at	Lin7a	108030	0.6461	1.5649	0.0002	0.0022	0.0176	1.0123	0.9101	0.9734	0.4947	1.4091	0.0048	0.0838	0.3006	1.2316	0.0602	0.5289	0.5727	1.4873	0.0007	0.0156
100090277_TGI_at	Fgd4	224014	0.6457	1.5645	0.0001	0.0015	0.4185	1.3366	0.008	0.1516	0.2376	1.179	0.1411	0.4396	0.0625	1.0443	0.677	0.9583	0.4382	1.3549	0.0057	0.0615
100091571_TGI_at	Eltd1	170757	0.6456	1.5644	4.0693e-07	1.7169e-05	0.3023	1.2331	0.0063	0.1402	-0.0348	-1.0244	0.7545	0.9051	0.2453	1.1854	0.024	0.4002	0.3251	1.2527	0.0035	0.0452
100116920_TGI_at	Ttll7	70892	0.6449	1.5636	2.5424e-05	0.0005	0.1479	1.108	0.2737	0.6241	0.3376	1.2637	0.0222	0.1816	0.4443	1.3607	0.002	0.1367	0.4882	1.4027	0.0008	0.0165
100103519_TGI_at	Pdgfd	71785	0.6447	1.5634	1.2411e-10	2.7099e-08	0.2521	1.1909	0.0012	0.0855	0.2804	1.2145	0.0008	0.0312	0.2799	1.2141	0.0004	0.0544	0.4596	1.3752	2.1942e-07	4.4686e-05
100120614_TGI_at	Ppp1r15a	17872	0.643	1.5616	1.3719e-05	0.0003	-0.022	-1.0153	0.864	0.9587	0.0172	1.012	0.8995	0.9644	-0.2044	-1.1522	0.1173	0.6514	0.4701	1.3852	0.0008	0.0158
100099547_TGI_at	Pik3r1	18708	0.6416	1.56	6.2471e-07	2.4502e-05	0.2908	1.2233	0.0093	0.1592	0.5484	1.4624	2.2259e-05	0.0029	0.3831	1.3041	0.0009	0.0882	0.621	1.5379	1.1287e-06	0.0001
100093636_TGI_at	Pfkfb2	18640	0.6411	1.5595	1.8267e-06	5.7235e-05	0.3671	1.2898	0.0024	0.1031	0.4227	1.3405	0.0011	0.0381	0.1809	1.1336	0.1158	0.6497	0.385	1.3059	0.0016	0.0263
100089563_TGI_at	C2cd2	207781	0.641	1.5595	2.7728e-06	7.9793e-05	0.1971	1.1464	0.0951	0.4061	0.2857	1.219	0.0249	0.1924	0.2547	1.1931	0.0333	0.4518	0.5461	1.4601	3.3788e-05	0.0018
100094639_TGI_at	Sik3	70661	0.6406	1.559	2.4227e-05	0.0004	0.2007	1.1492	0.1366	0.4706	0.3353	1.2617	0.0219	0.1802	0.1311	1.0951	0.3265	0.836	0.4001	1.3196	0.0045	0.053
100109486_TGI_at	BB123696	105404	0.6396	1.5579	0.0076	0.038	0.3161	1.2449	0.1706	0.5159	0.6056	1.5216	0.0162	0.1572	0.7618	1.6956	0.0018	0.1294	0.9325	1.9085	0.0002	0.0069
100080315_TGI_at	C2cd2	207781	0.6381	1.5563	1.0561e-08	9.5997e-07	0.05	1.0353	0.564	0.8294	0.3784	1.2999	0.0002	0.013	0.2342	1.1762	0.0099	0.2879	0.4304	1.3476	1.5312e-05	0.001
100084905_TGI_at	Slk	20874	0.6377	1.5559	1.3428e-08	1.1562e-06	0.2155	1.1611	0.0179	0.2006	0.4966	1.4109	4.7851e-06	0.0012	0.2289	1.1719	0.0123	0.3151	0.6754	1.597	3.7851e-09	2.4293e-06
100080569_TGI_at	Narf	67608	0.6356	1.5536	5.6062e-07	2.2574e-05	0.3099	1.2396	0.0053	0.1316	0.4181	1.3361	0.0006	0.0264	0.2753	1.2102	0.0122	0.314	0.2971	1.2287	0.0072	0.0713
100095246_TGI_at	C130083A15Rik	402770	0.6346	1.5525	8.3962e-06	0.0002	0.2031	1.1511	0.1042	0.4222	0.3302	1.2572	0.015	0.1508	-0.0217	-1.0152	0.8594	0.9869	0.416	1.3342	0.0016	0.027
100110682_TGI_at	Ccrn4l	12457	0.6335	1.5514	1.7235e-06	5.4563e-05	0.4233	1.3409	0.0005	0.0596	0.6437	1.5624	3.5864e-06	0.001	0.3663	1.2891	0.0021	0.1403	0.848	1.8	5.2215e-09	2.8357e-06
100096837_TGI_at	Sox17	20671	0.6265	1.5438	0.0007	0.0059	0.3285	1.2557	0.0578	0.3275	0.3792	1.3006	0.0399	0.2425	0.4678	1.383	0.0084	0.2695	0.668	1.5889	0.0003	0.0088
100115924_TGI_at	Trib1	211770	0.6254	1.5427	4.0369e-06	0.0001	0.2923	1.2246	0.0153	0.1866	0.6205	1.5374	1.1771e-05	0.0019	0.5698	1.4843	1.7579e-05	0.0076	0.5672	1.4817	1.8792e-05	0.0011
100098741_TGI_at	Cebpb	12608	0.6248	1.5419	0.01	0.0462	0.3339	1.2604	0.1545	0.4948	0.4846	1.3992	0.0542	0.2813	0.6268	1.5441	0.0098	0.2872	0.6091	1.5254	0.0118	0.0972
100116991_TGI_at			0.6232	1.5403	0.016	0.0649	0.1396	1.1016	0.5743	0.8351	0.4864	1.4009	0.071	0.318	0.9493	1.931	0.0005	0.06	1.4179	2.6719	1.606e-06	0.0002
100079988_TGI_at	Kcna5	16493	0.622	1.539	8.4741e-07	3.0557e-05	0.454	1.3699	0.0001	0.0408	0.6141	1.5306	2.9674e-06	0.0009	0.5985	1.5141	1.6816e-06	0.0016	0.6265	1.5438	7.4279e-07	9.9572e-05
100100809_TGI_at			0.6205	1.5374	0.0025	0.0164	0.3223	1.2503	0.0998	0.4147	0.4551	1.3709	0.0308	0.2142	0.1303	1.0945	0.4989	0.9075	1.0563	2.0797	3.1126e-06	0.0003
100081978_TGI_at	Plxna2	18845	0.6182	1.535	5.5074e-08	3.5191e-06	0.2815	1.2155	0.0035	0.1154	0.8652	1.8216	1.0104e-10	1.3434e-06	0.4726	1.3876	7.3649e-06	0.0039	0.6606	1.5808	1.3624e-08	5.8891e-06
100107603_TGI_at	Dok7	231134	0.6179	1.5347	1.9806e-06	6.0532e-05	0.2579	1.1958	0.0232	0.2229	0.5142	1.4282	8.0083e-05	0.0072	0.1914	1.1419	0.0868	0.593	0.4528	1.3687	0.0002	0.0063
100080413_TGI_at	Fas	14102	0.6147	1.5313	6.0472e-06	0.0001	0.118	1.0852	0.3141	0.6587	0.2194	1.1642	0.082	0.341	0.3753	1.2971	0.0026	0.15	0.6268	1.5442	4.4001e-06	0.0004
100106637_TGI_at	Myo5a	17918	0.6124	1.5288	0.0027	0.0172	0.4404	1.3569	0.026	0.2348	0.3928	1.313	0.0586	0.2914	0.5542	1.4684	0.006	0.2338	0.6397	1.558	0.0018	0.0293
100099306_TGI_at	Mt1	17748	0.6118	1.5282	2.5435e-09	3.0095e-07	0.075	1.0534	0.338	0.6777	0.1333	1.0968	0.1126	0.3941	0.2057	1.1533	0.0116	0.3083	0.3342	1.2606	0.0001	0.0045
100103428_TGI_at	Sptlc2	20773	0.6102	1.5264	0.0031	0.0191	0.5829	1.4979	0.0045	0.1265	0.2376	1.179	0.2509	0.5766	0.4576	1.3732	0.0226	0.3912	0.7595	1.6929	0.0004	0.0094
100094216_TGI_at	Car4	12351	0.6086	1.5248	7.5583e-05	0.0011	-0.0267	-1.0187	0.8452	0.9527	-0.0878	-1.0627	0.546	0.7996	0.0245	1.0172	0.8576	0.9867	0.384	1.3049	0.0077	0.0743
100108832_TGI_at	Mapk1ip1	69546	0.6086	1.5247	2.9065e-07	1.321e-05	0.0056	1.0039	0.9542	0.9863	0.3989	1.3185	0.0004	0.0207	0.1436	1.1046	0.1447	0.6875	0.4629	1.3783	2.8483e-05	0.0016
100087292_TGI_at	Il15ra	16169	0.6076	1.5238	2.2707e-07	1.0808e-05	0.1698	1.1249	0.0822	0.3818	0.3066	1.2368	0.0044	0.0797	0.1339	1.0972	0.1671	0.7194	0.317	1.2458	0.002	0.0313
100080535_TGI_at	Mn1	433938	0.6075	1.5237	2.9104e-09	3.3141e-07	0.3141	1.2432	0.0003	0.0462	0.5287	1.4426	1.8977e-07	0.0002	0.37	1.2923	2.948e-05	0.0107	0.3584	1.282	4.616e-05	0.0022
100082450_TGI_at	Plekhg1	213783	0.6068	1.5229	3.0937e-06	8.6559e-05	0.1751	1.129	0.1188	0.4462	0.3754	1.2972	0.0027	0.0614	0.187	1.1384	0.0964	0.6123	0.4535	1.3693	0.0002	0.0067
100119157_TGI_at	Foxo3	56484	0.6052	1.5211	0.0003	0.0028	0.1811	1.1337	0.231	0.5826	0.3588	1.2824	0.029	0.2078	0.1948	1.1446	0.1983	0.7434	0.5639	1.4782	0.0006	0.0129
100081348_TGI_at	Ccdc85a	216613	0.6041	1.52	0.0076	0.0379	0.2267	1.1701	0.2953	0.6441	-0.0549	-1.0388	0.8098	0.9294	0.3885	1.309	0.0772	0.5735	0.5634	1.4777	0.0123	0.0992
100095012_TGI_at			0.6017	1.5175	0.0002	0.0022	0.2466	1.1864	0.0948	0.4054	0.4197	1.3376	0.0092	0.1178	0.3393	1.2651	0.0238	0.3992	0.4138	1.3322	0.0067	0.0681
100095134_TGI_at	Rbm39	170791	0.6006	1.5164	6.5508e-08	3.987e-06	0.2164	1.1618	0.0191	0.2061	0.4286	1.3459	5.5407e-05	0.0054	0.1915	1.1419	0.0366	0.4639	0.4269	1.3443	2.5472e-05	0.0014
100081622_TGI_at	Ppara	19013	0.5982	1.5138	1.0158e-05	0.0002	0.1218	1.0881	0.3016	0.649	0.5216	1.4356	0.0002	0.011	0.2798	1.2141	0.0214	0.3863	0.6434	1.562	3.115e-06	0.0003
100118238_TGI_at	1500012F01Rik	68949	0.595	1.5105	3.6333e-06	9.8405e-05	0.0471	1.0332	0.6663	0.8811	0.3796	1.301	0.0022	0.0554	0.2832	1.2169	0.0131	0.3228	0.4252	1.3427	0.0004	0.0101
100085236_TGI_at	Ppara	19013	0.5937	1.5091	0.0067	0.0344	0.1752	1.1291	0.4009	0.7231	0.1426	1.1039	0.5184	0.7843	0.247	1.1867	0.2387	0.7791	0.6015	1.5173	0.0061	0.0637
100099878_TGI_at	Pla2g7	27226	0.5926	1.508	0.001	0.0082	0.1838	1.1359	0.2737	0.6241	0.0382	1.0268	0.8287	0.936	0.1857	1.1373	0.2689	0.8024	0.5318	1.4457	0.0028	0.0393
100088144_TGI_at	Zbtb11	271377	0.5922	1.5075	1.6824e-10	3.3236e-08	0.404	1.3232	6.3516e-07	0.0067	0.3357	1.262	3.4e-05	0.0038	0.1527	1.1116	0.028	0.4265	0.3199	1.2483	2.9116e-05	0.0016
100096260_TGI_at	2810474O19Rik	67246	0.5897	1.505	4.5837e-06	0.0001	0.1243	1.09	0.2615	0.613	0.5481	1.4621	3.4765e-05	0.0039	0.4355	1.3524	0.0003	0.0486	0.3931	1.3132	0.001	0.0188
100115686_TGI_at	BB143336	98744	0.5886	1.5038	0.0015	0.011	0.1274	1.0923	0.4607	0.7642	0.5653	1.4797	0.0036	0.0718	0.3071	1.2372	0.0808	0.5807	0.5019	1.4161	0.0058	0.0619
100093981_TGI_at	Vegfa	22339	0.587	1.5021	2.6214e-08	1.9212e-06	0.0631	1.0447	0.449	0.7572	0.2763	1.211	0.0032	0.067	0.1236	1.0894	0.1425	0.6855	0.2907	1.2232	0.0012	0.0216
100092154_TGI_at	Slc31a2	20530	0.5837	1.4987	1.8937e-07	9.3059e-06	0.1834	1.1356	0.0499	0.3077	0.422	1.3398	9.4825e-05	0.008	0.2653	1.2019	0.0058	0.2291	0.708	1.6335	3.2386e-09	2.1435e-06
100104738_TGI_at	Ppfibp1	67533	0.5822	1.4971	0.0001	0.0015	0.3616	1.2849	0.0106	0.1669	0.317	1.2458	0.0322	0.2193	0.0686	1.0487	0.6121	0.9408	0.4196	1.3376	0.0035	0.0449
100088989_TGI_at	2900046F13Rik	73028	0.5807	1.4956	0.0009	0.0075	0.323	1.2509	0.0515	0.3121	0.632	1.5497	0.0007	0.0295	0.3077	1.2377	0.0629	0.5388	0.4319	1.349	0.0107	0.0918
100087076_TGI_at	Flt1	14254	0.5799	1.4948	1.3939e-09	1.8804e-07	0.0978	1.0702	0.1786	0.5231	0.4056	1.3247	5.3049e-06	0.0013	0.2698	1.2056	0.0006	0.0677	0.3732	1.2952	7.8519e-06	0.0006
100079792_TGI_at	Fam126b	213056	0.5796	1.4944	6.7039e-08	4.0338e-06	0.1971	1.1464	0.0265	0.2368	0.2432	1.1836	0.0107	0.1271	0.1661	1.122	0.059	0.5261	0.42	1.3379	1.9454e-05	0.0012
100097030_TGI_at	Peli1	67245	0.5795	1.4943	0.0069	0.0349	0.4335	1.3505	0.0386	0.2776	-0.0267	-1.0187	0.9013	0.9654	0.277	1.2117	0.1783	0.729	0.5418	1.4558	0.011	0.093
100118315_TGI_at	Ppara	19013	0.5766	1.4914	2.8476e-06	8.1502e-05	0.1936	1.1436	0.0699	0.3558	0.4038	1.323	0.0008	0.032	0.2452	1.1852	0.0235	0.3982	0.6603	1.5804	2.4578e-07	4.911e-05
100111800_TGI_at	Atf6	226641	0.5762	1.4909	1.1606e-06	3.9395e-05	0.3318	1.2586	0.0018	0.0975	0.2902	1.2228	0.0086	0.1141	0.2384	1.1797	0.0205	0.3789	0.2786	1.213	0.0075	0.0734
100117610_TGI_at	3110035G12Rik	73169	0.576	1.4907	9.8145e-05	0.0013	0.1917	1.1421	0.1526	0.4933	0.0598	1.0423	0.6696	0.8666	-0.0079	-1.0055	0.9525	0.9951	0.3552	1.2792	0.0103	0.0902
100112031_TGI_at	Igf1r	16001	0.5755	1.4902	7.3716e-06	0.0002	0.2261	1.1697	0.0464	0.2989	0.135	1.0981	0.2529	0.5786	0.139	1.1011	0.2127	0.7564	0.2967	1.2283	0.0103	0.0902
100096858_TGI_at	Sec62	69276	0.5749	1.4896	1.3536e-06	4.4303e-05	0.3171	1.2458	0.0029	0.1087	0.3698	1.2922	0.0012	0.0396	0.1197	1.0865	0.2339	0.7764	0.3734	1.2954	0.0006	0.0135
100096880_TGI_at	Rin3	217835	0.5745	1.4892	6.6014e-07	2.5479e-05	0.0044	1.0031	0.9632	0.9884	0.5644	1.4787	2.5632e-06	0.0008	0.4333	1.3503	5.9346e-05	0.0175	0.6813	1.6036	2.2627e-08	8.1229e-06
100109751_TGI_at	Dync1li1	235661	0.5744	1.489	7.6228e-05	0.0011	0.2898	1.2225	0.0301	0.2506	0.2615	1.1987	0.0627	0.2991	0.2167	1.1621	0.0999	0.6212	0.3897	1.3102	0.0045	0.0528
100089210_TGI_at	Cttnbp2nl	80281	0.5737	1.4883	3.2062e-06	8.9001e-05	0.4506	1.3666	0.0001	0.0417	0.1832	1.1354	0.1048	0.381	0.2147	1.1604	0.0459	0.4907	0.3212	1.2494	0.0038	0.0479
100110196_TGI_at			0.5736	1.4882	0.0024	0.0157	0.4028	1.3221	0.0275	0.2402	0.758	1.6911	0.0002	0.0149	0.1786	1.1318	0.3147	0.8303	0.518	1.432	0.0055	0.0605
100114262_TGI_at	Mpp5	56217	0.5734	1.488	2.4389e-05	0.0005	0.3392	1.265	0.0068	0.1446	0.2612	1.1985	0.0441	0.2544	0.2673	1.2036	0.0297	0.4358	0.3125	1.2418	0.012	0.098
100120689_TGI_at	Il6ra	16194	0.5721	1.4867	7.8092e-05	0.0011	0.1148	1.0829	0.3754	0.7064	0.2684	1.2045	0.0558	0.2841	0.2632	1.2001	0.0472	0.4963	0.6523	1.5716	1.1894e-05	0.0008
100084432_TGI_at	Mertk	17289	0.5718	1.4864	6.6889e-06	0.0002	0.3151	1.2441	0.0062	0.1389	0.2789	1.2133	0.0203	0.1748	0.2922	1.2245	0.0105	0.2984	0.4493	1.3654	0.0002	0.0065
100101146_TGI_at	Sgol2	68549	0.5708	1.4853	2.9681e-05	0.0005	0.2027	1.1509	0.0974	0.4111	0.181	1.1336	0.1606	0.4669	0.2126	1.1588	0.0827	0.5825	0.3169	1.2457	0.0116	0.0963
100097191_TGI_at	Ppfia1	233977	0.5707	1.4852	1.5258e-08	1.2875e-06	0.2824	1.2162	0.0009	0.0767	0.4081	1.3269	1.99e-05	0.0028	0.2589	1.1966	0.0021	0.1403	0.5151	1.4291	1.2702e-07	3.0979e-05
100096343_TGI_at	D19Wsu162e	226178	0.5697	1.4843	2.7932e-10	5.0135e-08	0.0997	1.0716	0.1366	0.4705	0.3265	1.2539	3.9166e-05	0.0043	0.2502	1.1894	0.0005	0.0636	0.558	1.4722	4.6128e-10	6.1062e-07
100083528_TGI_at	Frmd5	228564	0.5687	1.4832	8.5144e-05	0.0012	0.4279	1.3453	0.002	0.0994	0.3345	1.2609	0.0188	0.1685	0.222	1.1664	0.0916	0.6036	0.7289	1.6574	1.9514e-06	0.0002
100084681_TGI_at	Bach1	12013	0.5685	1.483	4.7389e-09	5.0692e-07	0.2491	1.1884	0.0018	0.0975	0.306	1.2363	0.0004	0.0206	0.2009	1.1494	0.01	0.2887	0.4293	1.3466	1.3219e-06	0.0002
100083307_TGI_at	Pim3	223775	0.5676	1.482	1.9324e-05	0.0004	0.2206	1.1653	0.0631	0.3402	0.2988	1.2301	0.0194	0.171	0.4538	1.3696	0.0004	0.0511	0.3122	1.2416	0.0102	0.0894
100086719_TGI_at	Il6ra	16194	0.5667	1.4812	0.0003	0.003	-0.1873	-1.1386	0.1905	0.5368	0.0691	1.049	0.6454	0.8542	0.2584	1.1962	0.0739	0.5702	0.5629	1.4772	0.0003	0.0084
100118091_TGI_at	Ap1s2	108012	0.5655	1.4799	5.7711e-05	0.0009	0.4841	1.3987	0.0004	0.0574	0.2696	1.2055	0.0473	0.2636	0.4443	1.3606	0.001	0.094	0.511	1.425	0.0002	0.0068
100118136_TGI_at	Rnf2	19821	0.5652	1.4796	6.5589e-06	0.0002	0.4386	1.3553	0.0002	0.0446	0.3203	1.2486	0.0077	0.108	0.1721	1.1267	0.1159	0.6498	0.3918	1.312	0.0008	0.0165
100087733_TGI_at	Atad2	70472	0.5638	1.4781	1.1908e-06	4.0288e-05	0.3064	1.2367	0.003	0.1106	0.2438	1.1841	0.0225	0.1826	0.3145	1.2436	0.0024	0.1491	0.393	1.3131	0.0002	0.0074
100109164_TGI_at	A730070K21Rik	102186	0.5633	1.4777	0.0002	0.0028	0.1139	1.0821	0.4149	0.734	0.2917	1.2241	0.0541	0.2813	0.1901	1.1409	0.1771	0.7278	0.5211	1.4351	0.0006	0.0135
100105430_TGI_at	Arl5b	75869	0.5634	1.4777	0.0012	0.0095	0.624	1.5412	0.0004	0.0579	0.3581	1.2817	0.0422	0.249	0.1564	1.1145	0.3355	0.8401	0.4534	1.3693	0.0076	0.074
100103031_TGI_at	Gdap2	14547	0.5599	1.4741	4.0755e-06	0.0001	0.2377	1.1791	0.0266	0.2373	0.3957	1.3156	0.0009	0.0343	0.2954	1.2272	0.0068	0.2467	0.3351	1.2615	0.0025	0.0361
100089017_TGI_at	Zfhx2	239102	0.5598	1.4741	1.869e-06	5.7959e-05	0.0281	1.0197	0.7759	0.9275	0.332	1.2588	0.003	0.0645	0.1603	1.1175	0.1112	0.6434	0.3507	1.2752	0.001	0.02
100081512_TGI_at			0.5564	1.4706	0.0001	0.0015	0.3424	1.2679	0.0111	0.17	0.2438	1.1841	0.0806	0.338	0.3317	1.2585	0.0137	0.3257	0.5235	1.4374	0.0002	0.0072
100092383_TGI_at	Klhl2	77113	0.5535	1.4677	5.8494e-05	0.0009	0.1665	1.1223	0.1781	0.5227	0.3805	1.3018	0.0055	0.0903	0.294	1.226	0.0205	0.3789	0.5869	1.502	2.5608e-05	0.0014
100120359_TGI_at	Gcnt1	14537	0.5528	1.4669	0.0002	0.0023	0.3977	1.3174	0.005	0.1302	0.2885	1.2213	0.0479	0.2649	0.3193	1.2478	0.0215	0.3865	0.9105	1.8796	5.7212e-08	1.5147e-05
100082437_TGI_at	Ipo11	76582	0.5526	1.4667	2.4246e-06	7.1923e-05	0.4813	1.396	2.1847e-05	0.0275	0.3276	1.255	0.0034	0.0693	0.5583	1.4726	2.0304e-06	0.0017	0.3142	1.2433	0.0029	0.0404
100081630_TGI_at	Foxo3	56484	0.5518	1.4659	9.0181e-08	5.0264e-06	0.1334	1.0969	0.1135	0.4381	0.3372	1.2633	0.0005	0.0228	0.2482	1.1878	0.0047	0.21	0.3889	1.3094	3.6101e-05	0.0019
100113746_TGI_at	Serinc1	56442	0.5482	1.4622	0.0003	0.003	0.2126	1.1588	0.1252	0.455	0.1489	1.1087	0.3069	0.6329	0.2497	1.189	0.0735	0.5692	0.36	1.2834	0.0117	0.0966
100102927_TGI_at	Dhrs3	20148	0.5475	1.4615	2.9079e-06	8.2892e-05	0.307	1.2372	0.0036	0.1164	0.2683	1.2044	0.0146	0.1485	0.1877	1.1389	0.0647	0.5434	0.2652	1.2018	0.0107	0.092
100081570_TGI_at			0.5463	1.4603	3.3484e-09	3.7326e-07	0.1409	1.1026	0.0511	0.3111	0.2271	1.1705	0.0041	0.0772	0.2356	1.1774	0.0018	0.1286	0.3397	1.2655	2.3736e-05	0.0014
100106891_TGI_at	Sult1a1	20887	0.5429	1.4569	0.0002	0.0024	0.0248	1.0174	0.8509	0.9541	0.3203	1.2486	0.0274	0.2017	0.4467	1.3629	0.0017	0.1215	0.6297	1.5472	2.9195e-05	0.0016
100090646_TGI_at	Lrrc30	240131	0.5415	1.4555	0.0025	0.0165	0.2134	1.1594	0.2083	0.558	-0.0943	-1.0676	0.5965	0.8306	0.2491	1.1885	0.1434	0.6868	0.6305	1.5481	0.0006	0.0131
100112124_TGI_at	Ddit4	74747	0.5412	1.4552	1.6193e-05	0.0003	0.3482	1.273	0.0028	0.1079	0.1645	1.1208	0.161	0.4674	0.3947	1.3146	0.0009	0.085	0.5227	1.4366	2.7092e-05	0.0015
100105448_TGI_at	Kbtbd11	74901	0.5405	1.4545	5.9435e-05	0.0009	0.0554	1.0392	0.6428	0.8702	0.4774	1.3922	0.0006	0.0258	0.3011	1.2321	0.0156	0.3398	0.6802	1.6024	1.6834e-06	0.0002
100080747_TGI_at	D230007G03Rik	399606	0.5401	1.4541	0.0002	0.0028	0.1103	1.0795	0.4102	0.7302	0.4089	1.3277	0.0062	0.0966	0.1944	1.1443	0.1507	0.6933	0.5074	1.4215	0.0005	0.0121
100098052_TGI_at	Eltd1	170757	0.5402	1.4541	0.0001	0.0016	0.0191	1.0133	0.8795	0.9635	0.4914	1.4058	0.0007	0.0306	0.2524	1.1912	0.0515	0.5079	0.4637	1.379	0.0007	0.0154
100092600_TGI_at	Klf9	16601	0.538	1.4519	7.2912e-06	0.0002	0.1915	1.142	0.0695	0.355	0.2684	1.2045	0.0183	0.1665	0.2351	1.177	0.0276	0.4233	0.3158	1.2447	0.0039	0.0487
100093217_TGI_at	Rassf4	213391	0.5374	1.4514	0.0004	0.0038	0.1471	1.1073	0.2886	0.6375	0.2247	1.1685	0.1297	0.4227	0.1312	1.0952	0.3429	0.8439	0.4918	1.4062	0.001	0.019
100103082_TGI_at	Jdp2	81703	0.5351	1.449	7.2011e-08	4.2963e-06	0.3136	1.2428	0.0003	0.054	0.4067	1.3256	2.4214e-05	0.0031	0.4343	1.3513	3.4258e-06	0.0023	0.5635	1.4778	2.4644e-08	8.4512e-06
100085463_TGI_at	Rhobtb1	69288	0.5329	1.4468	2.8932e-08	2.0524e-06	0.3016	1.2325	0.0003	0.0511	0.5095	1.4235	2.3406e-07	0.0002	0.4095	1.3282	4.0874e-06	0.0026	0.4882	1.4027	1.7071e-07	3.7663e-05
100118266_TGI_at	Slc43a1	72401	0.5327	1.4467	0.0005	0.0051	0.1727	1.1272	0.2255	0.5769	0.1829	1.1352	0.2261	0.5498	0.133	1.0966	0.3485	0.8483	0.577	1.4917	0.0002	0.0069
100107708_TGI_at	Snrk	20623	0.5312	1.4451	4.6479e-09	4.9971e-07	0.1774	1.1308	0.0144	0.183	0.3275	1.2549	7.4932e-05	0.0069	0.3434	1.2687	1.6613e-05	0.0075	0.3068	1.2369	8.1802e-05	0.0035
100111869_TGI_at	Lnx2	140887	0.5311	1.445	5.0334e-08	3.3005e-06	0.2899	1.2226	0.0006	0.0631	0.6272	1.5445	5.0221e-09	1.0896e-05	0.4236	1.3412	3.4278e-06	0.0023	0.6097	1.5259	2.5139e-09	1.7748e-06
100088828_TGI_at	Tgm2	21817	0.5287	1.4426	8.0497e-06	0.0002	-0.0492	-1.0347	0.6294	0.8637	0.1897	1.1406	0.0856	0.3483	0.2423	1.1828	0.0221	0.3869	0.33	1.257	0.0025	0.0361
100099591_TGI_at	Shroom2	110380	0.5267	1.4407	0.003	0.0187	0.1907	1.1414	0.2555	0.6072	0.2723	1.2077	0.1288	0.4212	0.1418	1.1033	0.3961	0.8705	0.5468	1.4609	0.0021	0.0327
100118131_TGI_at	Lyve1	114332	0.5266	1.4406	0.0003	0.0032	0.1293	1.0938	0.3304	0.6717	0.3981	1.3177	0.007	0.1032	0.2312	1.1738	0.0863	0.5929	0.9383	1.9162	2.3602e-08	8.3315e-06
100085575_TGI_at	Myrip	245049	0.5259	1.4398	0.0011	0.0084	0.1513	1.1106	0.311	0.6555	-0.011	-1.0076	0.9443	0.9818	-0.0382	-1.0268	0.7967	0.9797	0.5638	1.4782	0.0005	0.0122
100107783_TGI_at	Tra2a	101214	0.5239	1.4379	0.0009	0.0077	0.1992	1.148	0.1781	0.5227	0.3524	1.2767	0.028	0.2041	0.0062	1.0043	0.9662	0.997	0.4458	1.362	0.0041	0.0496
100118505_TGI_at	Gpr56	14766	0.523	1.4369	2.6648e-06	7.7421e-05	0.1323	1.096	0.1662	0.5096	0.4063	1.3253	0.0002	0.0145	0.4466	1.3628	3.1574e-05	0.0108	0.3812	1.3024	0.0003	0.0075
100100302_TGI_at	Rbm39	170791	0.5174	1.4314	0.0019	0.0134	0.3183	1.2468	0.0465	0.2992	0.5392	1.4531	0.0023	0.056	0.3843	1.3052	0.0176	0.3568	0.4439	1.3603	0.0068	0.0685
100114474_TGI_at	Ppip5k2	227399	0.5168	1.4308	9.5389e-05	0.0013	0.1894	1.1403	0.1155	0.441	0.2409	1.1817	0.061	0.2953	0.3218	1.2499	0.0095	0.2846	0.3126	1.2419	0.0116	0.0962
100112543_TGI_at	Lrrc10	237560	0.5131	1.4272	2.0933e-07	1.0091e-05	0.1732	1.1275	0.0368	0.2712	0.4681	1.3833	3.2034e-06	0.0009	0.5198	1.4338	1.628e-07	0.0004	0.3908	1.3111	2.1795e-05	0.0013
100120234_TGI_at			0.5084	1.4225	0.002	0.0139	0.1848	1.1367	0.2334	0.5859	0.6818	1.6041	0.0002	0.0114	0.0312	1.0218	0.8392	0.9851	0.4649	1.3802	0.0043	0.0519
100102313_TGI_at	Dnajb4	67035	0.5079	1.422	1.2539e-08	1.0974e-06	0.3171	1.2458	5.2577e-05	0.0309	0.3581	1.2817	2.1481e-05	0.0028	0.2287	1.1718	0.0021	0.1394	0.4364	1.3532	2.7766e-07	5.2218e-05
100089963_TGI_at	Itpr2	16439	0.5068	1.4209	5.0233e-07	2.0579e-05	0.0044	1.003	0.9581	0.9876	0.1215	1.0879	0.1738	0.4846	0.0712	1.0506	0.3944	0.87	0.2769	1.2116	0.0019	0.0303
100111725_TGI_at	Uhrf2	109113	0.5052	1.4193	1.2933e-07	6.7139e-06	0.088	1.0629	0.2588	0.6104	0.2852	1.2186	0.0013	0.0407	0.1593	1.1167	0.0451	0.4897	0.4516	1.3676	1.0697e-06	0.0001
100105715_TGI_at	Eri1	67276	0.5042	1.4184	0.0075	0.0373	0.1705	1.1254	0.3436	0.6822	0.1409	1.1026	0.4596	0.7483	0.1338	1.0972	0.4562	0.8907	0.4878	1.4023	0.0094	0.085
100095577_TGI_at	Hecw2	329152	0.5033	1.4174	0.0017	0.0122	0.0974	1.0698	0.5151	0.7988	0.3915	1.3117	0.0175	0.1638	0.3908	1.3112	0.0123	0.315	0.495	1.4093	0.002	0.0312
100084812_TGI_at	Ammecr1	56068	0.5021	1.4163	0.007	0.0356	0.2929	1.2251	0.1037	0.4212	0.5221	1.436	0.0081	0.1112	0.3757	1.2975	0.0391	0.4725	0.5188	1.4328	0.0055	0.0605
100115612_TGI_at	Rasal2	226525	0.5013	1.4155	0.0001	0.0018	0.0561	1.0397	0.635	0.8662	0.1878	1.139	0.1398	0.4372	0.2061	1.1536	0.0873	0.5937	0.368	1.2906	0.0034	0.0443
100103192_TGI_at	Ciapin1	109006	0.5008	1.415	8.6969e-06	0.0002	-0.0763	-1.0543	0.4335	0.7475	0.0505	1.0356	0.6242	0.8437	-0.0537	-1.0379	0.5805	0.9321	-0.4118	-1.3303	0.0001	0.005
100094643_TGI_at	Srrm1	51796	0.5002	1.4144	2.6814e-05	0.0005	0.201	1.1495	0.0604	0.3338	0.5768	1.4915	7.5225e-06	0.0015	0.1912	1.1417	0.0733	0.5688	0.3585	1.2821	0.0014	0.025
100088066_TGI_at	Usp15	14479	0.4998	1.414	0.0002	0.0024	0.3548	1.2788	0.0058	0.1359	0.3606	1.284	0.008	0.1106	0.3115	1.241	0.0143	0.3311	0.3284	1.2557	0.0102	0.0893
100100686_TGI_at	Snx16	74718	0.4992	1.4134	0.0016	0.0114	0.1613	1.1183	0.275	0.625	0.163	1.1196	0.298	0.6243	0.0835	1.0596	0.5696	0.9304	0.3955	1.3154	0.0101	0.089
100103444_TGI_at	A130012E19Rik	320235	0.4982	1.4125	0.0024	0.0156	0.5457	1.4597	0.001	0.0798	0.3528	1.2771	0.0353	0.2294	0.2722	1.2076	0.0819	0.5825	0.4634	1.3788	0.0043	0.0519
100115037_TGI_at	Fam102b	329739	0.4976	1.4119	1.2752e-05	0.0003	0.3163	1.2452	0.0027	0.1063	0.2351	1.177	0.0301	0.2117	0.307	1.2372	0.0035	0.1782	0.5647	1.4791	1.6002e-06	0.0002
100121556_TGI_at	Peg10	170676	0.4975	1.4118	0.0012	0.0094	0.3787	1.3002	0.0111	0.17	0.2076	1.1548	0.1747	0.4859	0.094	1.0673	0.5103	0.9114	0.5864	1.5015	0.0002	0.0066
100091733_TGI_at	Cnn3	71994	0.4961	1.4104	0.0002	0.0021	0.2782	1.2127	0.024	0.2258	0.2173	1.1626	0.091	0.3575	0.2603	1.1977	0.0339	0.4523	0.3625	1.2856	0.0041	0.0497
100089976_TGI_at	1700094D03Rik	73545	0.4955	1.4098	3.6217e-06	9.8218e-05	0.1523	1.1113	0.1004	0.4155	0.4203	1.3382	9.9429e-05	0.0083	0.1746	1.1287	0.0611	0.5327	0.3098	1.2395	0.0016	0.0263
100084903_TGI_at	Filip1l	78749	0.4935	1.4078	0.0265	0.0934	0.5408	1.4548	0.0157	0.1888	0.6085	1.5247	0.0108	0.1274	0.2491	1.1885	0.2502	0.7867	0.835	1.7839	0.0004	0.0102
100101437_TGI_at	Rasd1	19416	0.4924	1.4068	0.0027	0.0171	0.1665	1.1223	0.2817	0.6321	0.0118	1.0082	0.9421	0.9809	0.31	1.2397	0.0494	0.5004	0.7234	1.6511	3.3922e-05	0.0018
100101788_TGI_at	Serinc3	26943	0.4919	1.4063	2.0877e-10	3.9131e-08	0.1412	1.1028	0.0161	0.1906	0.1519	1.111	0.0147	0.1492	0.2244	1.1683	0.0003	0.0467	0.3697	1.292	1.1828e-07	2.9473e-05
100097625_TGI_at	Ciapin1	109006	0.4897	1.4042	3.9526e-06	0.0001	-0.0866	-1.0619	0.3405	0.6788	-0.0916	-1.0656	0.3418	0.6608	-0.0388	-1.0273	0.6676	0.9555	-0.4207	-1.3386	4.0463e-05	0.002
100106348_TGI_at	Jhdm1d	338523	0.489	1.4034	0.0011	0.0089	0.3826	1.3037	0.0088	0.1564	0.1364	1.0992	0.3574	0.6739	0.2317	1.1742	0.1018	0.6243	0.5273	1.4412	0.0005	0.0123
100109397_TGI_at	Ube2q1	70093	0.4883	1.4028	0.0014	0.0105	0.6129	1.5294	0.0001	0.0408	0.4513	1.3672	0.0046	0.0825	0.3974	1.3171	0.0078	0.26	0.4083	1.3271	0.0064	0.0659
100102067_TGI_at	9030425L15Rik	74539	0.4882	1.4027	0.0028	0.0175	0.1251	1.0906	0.4148	0.734	0.2223	1.1666	0.1753	0.4866	0.1183	1.0854	0.4402	0.885	0.4586	1.3742	0.0046	0.054
100087999_TGI_at	Mark3	17169	0.4868	1.4014	0.0005	0.0047	0.375	1.2969	0.0056	0.1339	0.3168	1.2455	0.0244	0.1906	0.4936	1.408	0.0004	0.0561	0.3628	1.2859	0.0071	0.0709
100114087_TGI_at	Sik3	70661	0.486	1.4005	7.5086e-07	2.7852e-05	0.1291	1.0936	0.1195	0.4475	0.1351	1.0981	0.1244	0.4136	0.075	1.0534	0.3601	0.8549	0.3143	1.2434	0.0004	0.0109
100097458_TGI_at	Fzd4	14366	0.4834	1.398	0.0141	0.0589	0.5279	1.4419	0.0078	0.1506	0.3269	1.2543	0.1083	0.3874	0.34	1.2658	0.0777	0.5739	0.5065	1.4206	0.0104	0.0905
100104111_TGI_at	Plxna2	18845	0.4816	1.3963	4.2534e-06	0.0001	0.1133	1.0817	0.2093	0.5586	0.7223	1.6498	5.0419e-09	1.0896e-05	0.3723	1.2944	0.0002	0.0361	0.6166	1.5333	4.2702e-08	1.2389e-05
100099766_TGI_at	Syn2	20965	0.4794	1.3941	0.0002	0.0027	0.1626	1.1193	0.1738	0.5193	0.4653	1.3806	0.0006	0.0282	0.3091	1.2389	0.0123	0.315	0.4944	1.4088	0.0002	0.0056
100105467_TGI_at	Insr	16337	0.478	1.3929	6.9051e-07	2.6376e-05	0.2534	1.192	0.0029	0.1098	0.2979	1.2293	0.0011	0.0384	0.1361	1.099	0.0944	0.6086	0.3427	1.2681	0.0001	0.0045
100096142_TGI_at	Srpk2	20817	0.4774	1.3922	8.3606e-06	0.0002	0.3348	1.2612	0.0008	0.0749	0.4051	1.3241	0.0002	0.0126	0.2519	1.1908	0.0093	0.2826	0.2643	1.201	0.0066	0.0676
100110353_TGI_at	Stx3	20908	0.4769	1.3917	0.0004	0.0042	-0.0262	-1.0183	0.8319	0.9476	0.2261	1.1697	0.0906	0.3567	0.1299	1.0942	0.2962	0.8181	0.4009	1.3203	0.0024	0.0355
100119479_TGI_at	Cdc42ep4	56699	0.4755	1.3904	1.9465e-08	1.5157e-06	0.2064	1.1538	0.0035	0.1154	0.4385	1.3552	3.2641e-07	0.0002	0.3921	1.3123	8.716e-07	0.0011	0.4134	1.3318	3.267e-07	5.864e-05
100104081_TGI_at	D830039D19Rik	399601	0.4754	1.3903	0.0035	0.0209	0.6182	1.535	0.0002	0.0462	0.9391	1.9173	1.2556e-06	0.0005	0.8822	1.8431	1.3397e-06	0.0015	0.9554	1.9391	3.1016e-07	5.6897e-05
100108294_TGI_at	Dtna	13527	0.475	1.3899	1.3755e-05	0.0003	0.151	1.1104	0.1173	0.444	0.353	1.2772	0.0012	0.0389	0.1869	1.1383	0.0547	0.5187	0.3022	1.233	0.0028	0.0395
100115252_TGI_at	Gm5115	330602	0.4749	1.3898	0.0187	0.0725	0.4087	1.3275	0.0409	0.2837	0.3106	1.2402	0.1373	0.4338	0.3081	1.238	0.1186	0.6526	0.5918	1.5071	0.0041	0.0497
100089378_TGI_at	Dag1	13138	0.4735	1.3885	0.0001	0.0017	0.3117	1.2412	0.0076	0.149	0.2998	1.231	0.0146	0.1485	0.2329	1.1752	0.0414	0.477	0.3518	1.2761	0.0029	0.0404
100081355_TGI_at	Shroom2	110380	0.4726	1.3876	0.0003	0.0035	0.0327	1.0229	0.7854	0.9313	0.2109	1.1574	0.1038	0.3797	0.1171	1.0845	0.3322	0.8382	0.3985	1.3181	0.002	0.0309
100089907_TGI_at	Stx16	228960	0.4723	1.3873	2.3634e-06	7.0603e-05	0.2919	1.2242	0.0014	0.0886	0.3157	1.2446	0.0011	0.0384	0.1768	1.1303	0.0423	0.4795	0.5274	1.4414	3.217e-07	5.8235e-05
100095193_TGI_at	Slc25a30	67554	0.4711	1.3862	3.2209e-06	8.9175e-05	0.239	1.1801	0.0082	0.1525	0.045	1.0317	0.6216	0.8425	0.0235	1.0164	0.7845	0.9774	0.3175	1.2462	0.0007	0.0148
100101579_TGI_at	Man2a1	17158	0.4698	1.3849	1.8829e-05	0.0004	0.0146	1.0102	0.8785	0.9633	0.5434	1.4574	4.84e-06	0.0012	0.2043	1.1522	0.0384	0.4701	0.7266	1.6548	5.6157e-09	2.9543e-06
100108064_TGI_at	Rsf1	233532	0.4691	1.3842	6.1886e-05	0.0009	0.3369	1.263	0.0024	0.1034	0.3495	1.2741	0.0029	0.0642	0.2638	1.2006	0.015	0.3367	0.4129	1.3313	0.0003	0.0085
100104261_TGI_at	Srrm1	51796	0.4686	1.3837	0.0005	0.0045	0.247	1.1867	0.0497	0.3074	0.358	1.2817	0.0087	0.115	0.2051	1.1528	0.1003	0.6223	0.3905	1.3108	0.0028	0.0395
100090651_TGI_at	Xk	22439	0.4682	1.3834	3.6336e-05	0.0006	0.2034	1.1514	0.0475	0.3022	0.1898	1.1406	0.0793	0.3353	0.3205	1.2487	0.0026	0.1511	0.4989	1.4132	1.4289e-05	0.0009
100109901_TGI_at	Adap2	216991	0.4673	1.3826	3.8983e-05	0.0006	0.1345	1.0977	0.1843	0.5288	0.5259	1.4398	1.6458e-05	0.0025	0.4542	1.3701	5.7849e-05	0.0173	0.3419	1.2675	0.0015	0.0259
100086210_TGI_at	Bdp1	544971	0.4666	1.3818	3.6886e-09	4.0479e-07	0.3029	1.2336	1.3329e-05	0.0275	0.4033	1.3225	2.6457e-07	0.0002	0.2192	1.1641	0.0008	0.0835	0.3139	1.2431	7.6203e-06	0.0006
100092008_TGI_at	Snrnp48	67797	0.4665	1.3818	2.2676e-08	1.7153e-06	0.174	1.1282	0.0112	0.17	0.3987	1.3183	1.4992e-06	0.0006	0.1834	1.1356	0.0078	0.2608	0.3176	1.2463	2.2695e-05	0.0013
100095250_TGI_at	Egfr	13649	0.4637	1.379	0.0068	0.0349	-0.1342	-1.0975	0.4111	0.7312	0.0185	1.0129	0.9145	0.9712	-0.0401	-1.0282	0.8051	0.9812	0.5436	1.4576	0.0018	0.0296
100098234_TGI_at	Letm2	270035	0.4627	1.3781	0.0091	0.043	0.24	1.181	0.161	0.5032	0.0865	1.0618	0.6296	0.8463	0.2773	1.2119	0.1069	0.6355	0.5722	1.4868	0.0016	0.0271
100116260_TGI_at	Tecpr2	104859	0.4602	1.3758	3.6681e-07	1.5791e-05	0.1087	1.0783	0.1489	0.488	0.3071	1.2372	0.0004	0.0199	0.1948	1.1446	0.0122	0.314	0.5788	1.4936	3.1221e-09	2.1331e-06
100115222_TGI_at	Dlg1	13383	0.4596	1.3751	4.7395e-07	1.9625e-05	0.2551	1.1934	0.0016	0.094	0.2057	1.1532	0.0136	0.1434	0.1853	1.1371	0.0179	0.3597	0.3477	1.2725	4.4446e-05	0.0022
100119968_TGI_at	Usp31	76179	0.4592	1.3748	0.0045	0.0256	0.2591	1.1967	0.0958	0.4075	0.2159	1.1614	0.1874	0.5031	0.2018	1.1501	0.191	0.7394	0.4178	1.3359	0.0091	0.0832
100107957_TGI_at	Sptlc2	20773	0.457	1.3727	0.0004	0.0038	0.0405	1.0285	0.7297	0.9077	0.1911	1.1416	0.13	0.4228	0.1572	1.1151	0.1847	0.7344	0.5132	1.4272	9.2089e-05	0.0037
100084748_TGI_at	Zc3h11a	70579	0.4555	1.3713	6.0583e-05	0.0009	0.4436	1.36	8.6266e-05	0.0397	0.5088	1.4229	2.9345e-05	0.0035	0.2948	1.2267	0.0056	0.2273	0.3554	1.2793	0.0011	0.0208
100116656_TGI_at	Socs6	54607	0.4552	1.371	5.3698e-06	0.0001	0.3615	1.2848	0.0001	0.0436	0.0475	1.0334	0.6015	0.8332	0.0538	1.038	0.5306	0.9173	0.2911	1.2236	0.0016	0.0263
100086841_TGI_at	D15Ertd509e	52647	0.4546	1.3704	0.0029	0.0183	0.3939	1.314	0.0088	0.1564	0.1567	1.1148	0.3053	0.6313	0.2398	1.1808	0.1003	0.6223	0.4549	1.3707	0.0029	0.0402
100090151_TGI_at	Zfp946	74149	0.4531	1.3689	0.0009	0.0077	0.2124	1.1586	0.0991	0.4141	0.4067	1.3257	0.0042	0.0781	0.4974	1.4117	0.0003	0.0504	0.6482	1.5672	9.5801e-06	0.0007
100104250_TGI_at	Tox2	269389	0.453	1.3688	0.0003	0.0028	0.1309	1.095	0.2475	0.6007	0.1081	1.0778	0.3661	0.6823	0.2111	1.1576	0.0662	0.5465	0.4689	1.384	0.0002	0.0058
100092533_TGI_at	Wdfy3	72145	0.4521	1.368	0.0044	0.0249	0.5037	1.4179	0.0017	0.0951	0.5014	1.4155	0.003	0.0647	0.3357	1.262	0.0299	0.4359	0.4072	1.3261	0.0094	0.085
100111624_TGI_at	Lifr	16880	0.452	1.3679	6.3272e-06	0.0002	0.1779	1.1313	0.044	0.2926	0.3389	1.2648	0.0006	0.0281	0.1299	1.0942	0.1361	0.678	0.5086	1.4226	8.418e-07	0.0001
100096538_TGI_at	Ankhd1	108857	0.4517	1.3676	7.9321e-07	2.8933e-05	0.2018	1.1501	0.0112	0.17	0.3814	1.3026	3.2055e-05	0.0037	0.2545	1.1929	0.0018	0.1286	0.3077	1.2377	0.0002	0.0075
100110616_TGI_at	Pawr	114774	0.4513	1.3673	0.011	0.0494	0.0163	1.0114	0.9232	0.9776	0.2784	1.2129	0.1273	0.4188	0.1417	1.1032	0.4049	0.8735	0.6476	1.5666	0.0005	0.0116
100100999_TGI_at	Vps13a	271564	0.4437	1.3601	0.001	0.0082	0.2513	1.1903	0.05	0.3077	0.3085	1.2384	0.0245	0.1911	0.3084	1.2383	0.0176	0.3568	0.328	1.2553	0.012	0.0979
100089101_TGI_at	2610002J23Rik	69886	0.4431	1.3596	0.0009	0.0073	0.3641	1.2871	0.005	0.1307	0.2995	1.2307	0.0262	0.197	0.1423	1.1037	0.2499	0.7867	0.5048	1.419	0.0002	0.0066
100115800_TGI_at	Nt5c2	76952	0.4411	1.3576	0.0088	0.0418	0.4786	1.3933	0.0048	0.1294	0.4566	1.3723	0.0103	0.1248	0.2716	1.2071	0.0962	0.6116	0.5659	1.4803	0.0011	0.0206
100108871_TGI_at	Stx3	20908	0.4411	1.3576	9.2998e-05	0.0013	0.1114	1.0802	0.2728	0.6232	0.3432	1.2686	0.0026	0.0609	0.2076	1.1547	0.0452	0.4901	0.3318	1.2585	0.0021	0.0326
100106994_TGI_at	Ell	13716	0.4409	1.3574	1.165e-05	0.0002	0.1458	1.1064	0.1001	0.415	0.2784	1.2129	0.0045	0.0809	0.0524	1.037	0.5482	0.9222	0.2666	1.2029	0.0039	0.0487
100116504_TGI_at	Nf1	18015	0.437	1.3538	0.0002	0.0021	0.265	1.2017	0.0151	0.1856	0.1776	1.131	0.1152	0.399	0.1879	1.1391	0.0785	0.5765	0.289	1.2218	0.0085	0.0796
100088041_TGI_at	Tbc1d9	71310	0.4341	1.3511	0.0027	0.0174	0.1469	1.1072	0.2824	0.6329	0.175	1.129	0.2283	0.5527	0.2597	1.1972	0.0618	0.5353	0.6105	1.5268	6.4551e-05	0.0029
100102385_TGI_at	P4ha2	18452	0.434	1.351	4.8748e-06	0.0001	0.183	1.1353	0.0292	0.2461	0.319	1.2475	0.0007	0.0287	0.2874	1.2204	0.0011	0.0966	0.4179	1.336	8.9531e-06	0.0007
100089144_TGI_at	Trib1	211770	0.4332	1.3502	0.0111	0.0497	0.3458	1.2709	0.0393	0.2788	0.5168	1.4308	0.0047	0.0834	0.6363	1.5543	0.0004	0.0511	0.4701	1.3852	0.0062	0.0648
100080102_TGI_at	Map4k2	26412	0.4328	1.3499	0.0008	0.007	-0.0219	-1.0153	0.8542	0.9553	0.3137	1.2429	0.0171	0.162	0.2563	1.1944	0.037	0.4654	0.4382	1.3549	0.0007	0.0153
100079232_TGI_at	Cdc42bpa	226751	0.4325	1.3496	0.0008	0.0071	0.2055	1.1531	0.0915	0.4003	0.261	1.1983	0.045	0.2575	0.2145	1.1603	0.0786	0.5765	0.3184	1.247	0.0109	0.0927
100099680_TGI_at	6030438J01	328943	0.4314	1.3485	0.0024	0.0159	0.2088	1.1557	0.1225	0.4503	0.5863	1.5014	0.0002	0.0121	0.3091	1.2389	0.0249	0.4084	0.4356	1.3525	0.0022	0.0335
100083461_TGI_at	Max	17187	0.4312	1.3484	2.0617e-09	2.5992e-07	0.142	1.1034	0.0125	0.1749	0.306	1.2363	5.5355e-06	0.0013	0.2156	1.1612	0.0003	0.0486	0.4114	1.33	5.9446e-09	2.9978e-06
100090883_TGI_at	Fam102b	329739	0.4309	1.3481	0.0002	0.0024	0.1217	1.088	0.2497	0.6029	0.2567	1.1948	0.0258	0.1955	0.2068	1.1541	0.0545	0.5176	0.4088	1.3276	0.0004	0.0099
100119858_TGI_at	Mmaa	109136	0.4295	1.3468	0.0031	0.0191	0.264	1.2008	0.0586	0.3292	0.3075	1.2376	0.0388	0.2398	0.1965	1.1459	0.1546	0.6994	0.5693	1.4838	0.0002	0.0057
100081732_TGI_at	Fam168a	319604	0.4291	1.3464	6.9947e-05	0.001	0.0851	1.0608	0.3772	0.707	0.2609	1.1982	0.0141	0.1457	0.1974	1.1466	0.0455	0.4902	0.3507	1.2752	0.0008	0.016
100088561_TGI_at	C230071I02Rik	320812	0.4277	1.3451	0.0231	0.0847	0.0737	1.0524	0.6848	0.8894	0.6355	1.5535	0.0021	0.053	0.6187	1.5355	0.0015	0.1163	0.5237	1.4376	0.0063	0.0649
100100772_TGI_at			0.4261	1.3436	0.0002	0.0025	0.1133	1.0817	0.2808	0.6318	0.3392	1.2651	0.0039	0.0748	0.1869	1.1383	0.0793	0.5786	0.7157	1.6423	4.8181e-08	1.3606e-05
100084293_TGI_at	Fam168a	319604	0.4255	1.343	2.7241e-05	0.0005	0.0781	1.0556	0.3819	0.7105	0.1346	1.0978	0.159	0.4647	0.1476	1.1077	0.1031	0.629	0.3994	1.319	6.6084e-05	0.0029
100098176_TGI_at	Dnttip2	99480	0.4252	1.3428	1.7822e-05	0.0003	0.2204	1.165	0.0145	0.1836	0.2816	1.2156	0.0038	0.074	0.2719	1.2074	0.0031	0.1671	0.4245	1.3421	1.8269e-05	0.0011
100115706_TGI_at	Serinc1	56442	0.4251	1.3427	0.0004	0.004	0.3143	1.2434	0.0065	0.1424	0.2733	1.2086	0.0232	0.1855	0.1915	1.1419	0.0866	0.5929	0.3261	1.2536	0.0049	0.0563
100117600_TGI_at	Rc3h1	381305	0.4248	1.3424	7.0336e-07	2.6745e-05	0.1592	1.1166	0.0302	0.2508	0.2123	1.1586	0.0074	0.1058	0.1188	1.0858	0.1006	0.623	0.4231	1.3408	7.5649e-07	0.0001
100101896_TGI_at	Slk	20874	0.4245	1.3421	0.0001	0.0016	0.3389	1.2648	0.0015	0.091	0.293	1.2252	0.0082	0.1116	0.1194	1.0863	0.2336	0.7762	0.3782	1.2997	0.0005	0.0119
100095549_TGI_at	AV026068	102265	0.4237	1.3414	0.0013	0.01	0.1291	1.0936	0.2945	0.6435	0.4572	1.3728	0.0011	0.0381	0.031	1.0217	0.7998	0.9798	0.4906	1.405	0.0003	0.0079
100104781_TGI_at	Krit1	79264	0.4228	1.3405	0.001	0.0083	0.3354	1.2617	0.0075	0.149	0.4017	1.321	0.0029	0.0638	0.2657	1.2022	0.031	0.4428	0.3865	1.3073	0.0024	0.0357
100089388_TGI_at	Camta1	100072	0.4221	1.3399	0.0021	0.0141	0.1527	1.1117	0.2366	0.589	0.7357	1.6653	3.8782e-06	0.0011	0.4011	1.3205	0.0032	0.1703	0.4872	1.4017	0.0005	0.0119
100098316_TGI_at	Sbf2	319934	0.4196	1.3375	0.0001	0.0016	0.1781	1.1314	0.076	0.3689	0.3752	1.297	0.0009	0.0343	0.315	1.2441	0.0027	0.1511	0.3368	1.2629	0.0014	0.0251
100113777_TGI_at	Col4a3bp	68018	0.4176	1.3357	9.1041e-05	0.0013	0.265	1.2016	0.0082	0.1525	0.2392	1.1803	0.0225	0.1828	0.2025	1.1507	0.0391	0.4725	0.4856	1.4002	1.0469e-05	0.0007
100110248_TGI_at	Notch1	18128	0.4174	1.3355	3.101e-06	8.6648e-05	0.1324	1.0961	0.0874	0.3912	0.4314	1.3485	4.7611e-06	0.0012	0.2306	1.1733	0.0042	0.1965	0.4186	1.3366	2.953e-06	0.0003
100091227_TGI_at	9130008F23Rik	71583	0.4168	1.3349	0.0052	0.0285	0.3555	1.2794	0.0157	0.1885	0.4017	1.321	0.0104	0.1255	0.448	1.3642	0.0029	0.1592	0.6593	1.5793	3.8175e-05	0.0019
100114989_TGI_at	Zfp644	52397	0.416	1.3342	0.004	0.0233	0.4051	1.3242	0.0049	0.1302	0.2287	1.1718	0.1192	0.4062	0.4328	1.3499	0.0029	0.1585	0.5087	1.4227	0.0006	0.0136
100097159_TGI_at	Pparg	19016	0.415	1.3333	0.0005	0.005	0.0333	1.0234	0.7617	0.9221	0.1607	1.1178	0.1731	0.4839	0.1176	1.0849	0.288	0.8131	0.3473	1.2722	0.003	0.0409
100100664_TGI_at			0.414	1.3324	0.0086	0.0412	0.1263	1.0915	0.4014	0.7235	0.0821	1.0586	0.6059	0.8354	0.32	1.2483	0.0383	0.4701	0.4831	1.3977	0.0026	0.0372
100105585_TGI_at	Myo5a	17918	0.4098	1.3285	0.0002	0.0022	0.1319	1.0957	0.1861	0.5313	0.1542	1.1128	0.146	0.4457	0.0073	1.0051	0.9411	0.9938	0.315	1.244	0.0028	0.0391
100084613_TGI_at	Zfp236	329002	0.4086	1.3274	1.1962e-06	4.0406e-05	0.2306	1.1733	0.0022	0.1001	0.3541	1.2782	3.0727e-05	0.0036	0.1335	1.097	0.0639	0.5415	0.5791	1.4939	8.7541e-10	8.8291e-07
100108627_TGI_at	Csnk2a2	13000	0.4063	1.3253	7.3728e-06	0.0002	0.3216	1.2497	0.0002	0.0437	0.4449	1.3612	4.3938e-06	0.0011	0.3212	1.2494	0.0002	0.0386	0.4712	1.3863	5.7536e-07	8.5817e-05
100093064_TGI_at	Klf15	66277	0.4053	1.3244	0.0039	0.0228	0.0718	1.051	0.587	0.8416	0.4695	1.3847	0.0018	0.049	0.4565	1.3722	0.0013	0.1112	0.7883	1.7271	7.3144e-07	9.8675e-05
100118787_TGI_at	Lrrc8a	241296	0.4025	1.3218	8.9129e-12	3.889e-09	0.1999	1.1487	1.8223e-05	0.0275	0.2992	1.2305	3.8726e-08	5.1264e-05	0.2842	1.2178	3.312e-08	0.0001	0.3587	1.2823	1.6534e-10	3.8909e-07
100095002_TGI_at	Dclre1b	140917	0.4017	1.3211	0.0017	0.0121	0.1706	1.1255	0.1574	0.4989	0.3111	1.2406	0.018	0.165	0.3018	1.2327	0.0151	0.3367	0.3479	1.2727	0.0057	0.0615
100120698_TGI_at	Cldn15	60363	0.4016	1.321	0.0195	0.0746	-0.1615	-1.1184	0.3316	0.6721	0.0129	1.009	0.9414	0.9807	0.2516	1.1905	0.1339	0.6743	0.4528	1.3687	0.0091	0.0831
100116721_TGI_at	Osbpl9	100273	0.4011	1.3205	0.0137	0.0577	0.1342	1.0975	0.391	0.7164	0.4708	1.3858	0.0069	0.1019	0.3477	1.2725	0.0308	0.4425	0.4629	1.3783	0.005	0.0569
100094991_TGI_at	Fam69a	67266	0.4008	1.3202	0.0028	0.0179	0.4443	1.3606	0.0011	0.0817	0.3793	1.3007	0.007	0.1027	0.1585	1.1162	0.212	0.7562	0.4947	1.4091	0.0003	0.0092
100115151_TGI_at	Spag1	26942	0.4006	1.3201	0.015	0.0617	0.3206	1.2489	0.0481	0.3036	0.2646	1.2013	0.12	0.407	0.1201	1.0868	0.4482	0.8876	0.6993	1.6237	7.9248e-05	0.0034
100117647_TGI_at	Pgf	18654	0.4005	1.3199	0.0009	0.0074	0.1546	1.1131	0.1693	0.5145	0.3274	1.2548	0.0082	0.1117	0.2821	1.216	0.0149	0.3363	0.5371	1.451	2.3261e-05	0.0013
100118656_TGI_at	Mib1	225164	0.4003	1.3198	0.0009	0.0072	0.1774	1.1309	0.1151	0.4407	0.1257	1.091	0.2879	0.6126	0.1119	1.0807	0.3151	0.8303	0.3032	1.2339	0.0091	0.0831
100093219_TGI_at	Rbm5	83486	0.4002	1.3197	2.0607e-05	0.0004	0.2133	1.1593	0.0129	0.1781	0.3672	1.2898	0.0001	0.0107	0.2118	1.1581	0.0135	0.3245	0.4654	1.3807	1.8151e-06	0.0002
100096308_TGI_at	Ccdc117	104479	0.3976	1.3173	0.0037	0.0222	0.2302	1.173	0.0808	0.379	0.1725	1.127	0.2124	0.535	0.0697	1.0495	0.5897	0.9349	0.341	1.2666	0.0116	0.0962
100121550_TGI_at	Klhl31	244923	0.3967	1.3165	6.8224e-06	0.0002	0.1665	1.1223	0.0332	0.2605	0.1165	1.0841	0.1525	0.4557	0.0999	1.0717	0.1921	0.7394	0.2826	1.2164	0.0006	0.0137
100085512_TGI_at	Epb4.1	269587	0.3956	1.3155	0.0002	0.0025	0.1505	1.11	0.1257	0.4556	0.2316	1.1741	0.0291	0.2085	0.1995	1.1483	0.045	0.4896	0.3914	1.3117	0.0002	0.0075
100086875_TGI_at	Tead1	21676	0.3924	1.3126	0.011	0.0495	0.3669	1.2896	0.0168	0.1954	0.19	1.1407	0.2287	0.553	0.2374	1.1789	0.1133	0.646	0.4076	1.3265	0.0085	0.0796
100097177_TGI_at			0.3888	1.3093	0.0189	0.0731	0.2864	1.2196	0.0784	0.3732	0.5885	1.5037	0.0012	0.0405	0.1828	1.1351	0.255	0.791	0.5077	1.4218	0.0028	0.0395
100100034_TGI_at	Amotl1	75723	0.3882	1.3087	0.0002	0.0026	0.2274	1.1707	0.0218	0.2185	0.2335	1.1757	0.026	0.1963	0.1683	1.1238	0.0841	0.5862	0.3994	1.319	0.0002	0.0057
100085747_TGI_at	Tmem30a	69981	0.3842	1.3052	1.5421e-05	0.0003	0.2908	1.2233	0.0006	0.0605	0.1647	1.1209	0.0505	0.2719	0.184	1.136	0.0218	0.3866	0.2967	1.2283	0.0005	0.0112
100107481_TGI_at	1700081L11Rik	76719	0.377	1.2986	0.0002	0.0023	0.1022	1.0734	0.2673	0.6177	0.1676	1.1232	0.0903	0.3563	0.0681	1.0483	0.4578	0.8913	0.2837	1.2173	0.0035	0.0452
100110254_TGI_at	Sfmbt1	54650	0.376	1.2977	0.0009	0.0077	0.357	1.2807	0.0016	0.0925	0.1234	1.0893	0.271	0.5972	0.0897	1.0642	0.3944	0.87	0.3807	1.3019	0.0008	0.0169
100092684_TGI_at	Fry	320365	0.3754	1.2972	6.2835e-08	3.8745e-06	0.0986	1.0707	0.0815	0.3803	0.1791	1.1322	0.0041	0.0767	0.1677	1.1232	0.0043	0.1988	0.3366	1.2628	5.2546e-07	8.1833e-05
100088029_TGI_at	5530402H23Rik	71443	0.3753	1.2971	0.0003	0.0035	0.1295	1.0939	0.1786	0.5231	0.1164	1.084	0.2527	0.5784	0.0145	1.0101	0.8786	0.9896	0.2777	1.2122	0.0057	0.0616
100120943_TGI_at	Mkl2	239719	0.3732	1.2953	0.0009	0.0076	0.0781	1.0556	0.4532	0.7603	0.3495	1.2741	0.0029	0.0641	0.3441	1.2694	0.002	0.1363	0.3422	1.2677	0.0021	0.0324
100088309_TGI_at	St8sia6	241230	0.3725	1.2946	0.0047	0.0262	0.1582	1.1159	0.2076	0.557	0.2275	1.1708	0.0904	0.3565	0.1711	1.126	0.1735	0.7238	0.4276	1.345	0.0014	0.0245
100085934_TGI_at	Chmp4c	66371	0.3723	1.2944	0.0012	0.0094	0.191	1.1415	0.0796	0.3761	0.2923	1.2246	0.0134	0.1423	0.0958	1.0686	0.3714	0.859	0.2957	1.2275	0.0083	0.0785
100113879_TGI_at	Grasp	56149	0.3717	1.2939	0.0001	0.0015	0.0861	1.0615	0.3213	0.6648	0.1519	1.111	0.1033	0.3785	0.1707	1.1256	0.054	0.5149	0.2718	1.2073	0.0031	0.0419
100103155_TGI_at	Mbnl2	105559	0.3705	1.2928	0.0001	0.0015	0.2455	1.1855	0.0066	0.1429	0.307	1.2371	0.0017	0.047	0.124	1.0898	0.1537	0.6977	0.3517	1.276	0.0002	0.0068
100086898_TGI_at			0.3692	1.2916	0.0034	0.0206	0.2826	1.2164	0.0216	0.2177	0.3081	1.2381	0.0184	0.1668	0.2505	1.1896	0.04	0.4732	0.3991	1.3187	0.0017	0.0281
100087135_TGI_at	LOC545261	545261	0.3686	1.2911	0.0005	0.0049	0.0371	1.026	0.7032	0.8975	0.1833	1.1355	0.0819	0.3408	0.2544	1.1929	0.0124	0.3158	0.3736	1.2956	0.0005	0.0112
100115430_TGI_at	Cdk14	18647	0.3653	1.2881	0.0003	0.0035	0.2963	1.228	0.0027	0.1064	0.0412	1.029	0.6751	0.8686	-0.0276	-1.0193	0.7655	0.9746	0.4552	1.371	1.8416e-05	0.0011
100088592_TGI_at	Adamts9	101401	0.365	1.2879	0.0012	0.0093	0.0329	1.023	0.7527	0.9177	0.8429	1.7937	5.235e-09	1.0896e-05	0.3101	1.2398	0.005	0.2159	0.4861	1.4007	4.0136e-05	0.002
100084854_TGI_at	Ctla2b	13025	0.3645	1.2874	0.0093	0.0437	0.2955	1.2273	0.0322	0.2569	0.258	1.1958	0.0749	0.3257	0.2767	1.2114	0.0441	0.4865	0.4925	1.4068	0.0007	0.015
100086897_TGI_at	Rab5a	271457	0.3639	1.2869	0.0014	0.0105	0.2507	1.1898	0.0223	0.22	0.209	1.1559	0.0686	0.3127	0.1477	1.1078	0.1677	0.7194	0.3078	1.2378	0.0059	0.0622
100098107_TGI_at	Bach2	12014	0.3627	1.2859	0.0083	0.0402	0.2754	1.2103	0.0406	0.2831	0.1755	1.1293	0.21	0.532	0.2192	1.1641	0.0996	0.62	0.3615	1.2847	0.0085	0.0793
100093787_TGI_at	Kcnj12	16515	0.3623	1.2854	0.0016	0.0117	0.1077	1.0775	0.3163	0.6607	0.2217	1.1661	0.0563	0.2856	0.1488	1.1087	0.1688	0.7194	0.336	1.2623	0.0031	0.0421
100085592_TGI_at	Banp	53325	0.361	1.2844	0.0076	0.0378	0.0414	1.0291	0.7472	0.9158	0.4842	1.3988	0.001	0.0369	0.3104	1.24	0.0201	0.3763	0.5251	1.439	0.0002	0.0069
100091976_TGI_at	Peli1	67245	0.3602	1.2836	1.2955e-05	0.0003	0.2081	1.1551	0.006	0.1363	0.2189	1.1639	0.0063	0.0976	0.1238	1.0896	0.0902	0.6	0.3678	1.2904	9.3884e-06	0.0007
100113012_TGI_at	Ubap2l	74383	0.3601	1.2836	0.0043	0.0249	0.2319	1.1744	0.0575	0.3265	0.2873	1.2204	0.0279	0.2039	0.2086	1.1556	0.086	0.5918	0.3205	1.2488	0.0102	0.0897
100088179_TGI_at	Rhoj	80837	0.3599	1.2834	0.0003	0.0031	0.0512	1.0361	0.5703	0.8328	0.0015	1.0011	0.9872	0.9958	0.0723	1.0514	0.4238	0.8819	0.5569	1.4711	3.781e-07	6.6182e-05
100084309_TGI_at	Cept1	99712	0.3594	1.2829	0.0114	0.0507	0.2879	1.2208	0.0396	0.2795	0.2782	1.2127	0.0594	0.2929	0.0734	1.0522	0.5892	0.9347	0.4488	1.3649	0.002	0.0316
100116492_TGI_at	Sh3pxd2b	268396	0.357	1.2808	0.008	0.0394	0.1036	1.0744	0.4204	0.7385	0.3485	1.2732	0.014	0.1454	0.2094	1.1562	0.1082	0.6379	0.6979	1.6221	3.5891e-06	0.0003
100091038_TGI_at	Ndrg1	17988	0.3566	1.2804	0.007	0.0355	0.0416	1.0292	0.7404	0.9123	0.2054	1.153	0.1289	0.4213	0.2472	1.1869	0.055	0.5189	0.4405	1.3571	0.0012	0.0214
100120679_TGI_at	Rsf1	233532	0.3554	1.2793	5.2598e-05	0.0008	0.2991	1.2304	0.0004	0.0579	0.2889	1.2217	0.0012	0.0394	0.2752	1.2101	0.0011	0.0973	0.3284	1.2556	0.0001	0.0052
100092404_TGI_at	Tacc1	320165	0.3552	1.2792	0.0054	0.0292	0.2527	1.1914	0.0421	0.2862	0.0354	1.0249	0.782	0.9186	0.2048	1.1525	0.096	0.6116	0.3163	1.2451	0.0122	0.099
100120600_TGI_at	Atp7a	11977	0.351	1.2755	3.9765e-05	0.0007	0.0023	1.0016	0.9753	0.9921	0.1747	1.1287	0.0342	0.2257	0.1467	1.107	0.0576	0.5254	0.3872	1.3079	9.2367e-06	0.0007
100089026_TGI_at	Arih1	23806	0.3508	1.2752	5.2249e-06	0.0001	0.1711	1.1259	0.0129	0.1782	0.173	1.1274	0.0173	0.1631	0.1702	1.1252	0.0134	0.3238	0.2874	1.2205	9.6524e-05	0.0039
100097270_TGI_at	Klf11	194655	0.349	1.2737	0.0084	0.0405	0.0251	1.0175	0.842	0.9516	0.111	1.08	0.4077	0.7142	0.0144	1.01	0.909	0.991	0.4578	1.3735	0.0008	0.0167
100100182_TGI_at	Klc1	16593	0.3489	1.2736	0.0018	0.0127	0.2228	1.167	0.0378	0.2745	0.2229	1.167	0.0494	0.2685	0.2656	1.2022	0.0144	0.3326	0.3162	1.2451	0.0042	0.0505
100109400_TGI_at	Sash1	70097	0.3485	1.2732	2.6295e-07	1.2133e-05	0.168	1.1235	0.0042	0.1241	0.1793	1.1323	0.004	0.0756	0.1593	1.1167	0.0063	0.238	0.3887	1.3092	2.9308e-08	9.4051e-06
100088700_TGI_at	Tmcc3	319880	0.3484	1.2732	0.0023	0.0152	0.0564	1.0399	0.5972	0.8457	0.0804	1.0573	0.4782	0.76	0.082	1.0585	0.4433	0.8862	0.2845	1.218	0.0109	0.0927
100110918_TGI_at	Zkscan3	72739	0.3481	1.2728	3.0864e-06	8.6469e-05	0.1494	1.1091	0.023	0.2223	0.3566	1.2804	5.4693e-06	0.0013	0.2075	1.1547	0.0022	0.1431	0.3926	1.3128	3.5806e-07	6.3729e-05
100104333_TGI_at	Rnft1	76892	0.3478	1.2726	0.0001	0.0019	0.2654	1.202	0.0026	0.1046	0.2589	1.1966	0.0052	0.0876	0.1702	1.1252	0.0448	0.489	0.3554	1.2794	0.0001	0.0044
100089381_TGI_at	Foxk2	68837	0.3473	1.2722	0.0063	0.0328	0.3046	1.235	0.0154	0.1868	0.1983	1.1473	0.1267	0.4182	0.1428	1.104	0.2401	0.7793	0.3246	1.2523	0.0102	0.0894
100109583_TGI_at	Slc39a14	213053	0.3461	1.2711	0.0002	0.0027	0.1242	1.0899	0.1514	0.4916	0.278	1.2125	0.0039	0.0746	0.0994	1.0713	0.2485	0.7859	0.3705	1.2928	0.0001	0.0041
100084248_TGI_at	Smurf2	66313	0.3448	1.27	0.0014	0.0106	0.1583	1.1159	0.1204	0.448	0.2361	1.1778	0.0316	0.2171	0.031	1.0217	0.7571	0.9728	0.3737	1.2957	0.0006	0.0139
100087137_TGI_at	Foxn2	14236	0.3449	1.27	0.0009	0.0078	0.4895	1.404	1.0888e-05	0.0275	0.2374	1.1789	0.0248	0.1923	0.1653	1.1214	0.0921	0.6043	0.2638	1.2006	0.0091	0.0829
100114451_TGI_at	B4galt4	56375	0.3447	1.2698	0.0006	0.0054	0.2326	1.175	0.0152	0.1863	0.3664	1.2892	0.0006	0.0261	0.4937	1.4081	4.521e-06	0.0027	0.5084	1.4225	2.7689e-06	0.0003
100082518_TGI_at	Cables1	63955	0.3444	1.2696	0.0007	0.0064	0.103	1.074	0.2757	0.6255	0.411	1.3296	0.0002	0.0128	0.2601	1.1975	0.0083	0.2689	0.3144	1.2435	0.0018	0.0291
100104555_TGI_at	Mkln1	27418	0.3442	1.2694	0.0013	0.0099	0.2681	1.2042	0.0099	0.1632	0.2727	1.2081	0.0131	0.1405	0.1349	1.098	0.179	0.7293	0.2802	1.2143	0.0073	0.072
100096766_TGI_at	Pop1	67724	0.3436	1.2689	0.0036	0.0217	0.2053	1.1529	0.071	0.3582	0.4328	1.3498	0.0007	0.0306	0.224	1.1679	0.0498	0.5029	0.2992	1.2305	0.0102	0.0897
100088528_TGI_at	Dync1h1	13424	0.3427	1.2682	0.0002	0.002	0.0857	1.0612	0.2986	0.6472	0.2986	1.23	0.0014	0.0427	0.3089	1.2388	0.0005	0.0655	0.2787	1.2131	0.0016	0.0263
100113340_TGI_at	Esam	69524	0.3392	1.2651	7.2021e-06	0.0002	0.1381	1.1005	0.0391	0.2787	0.3309	1.2578	2.5788e-05	0.0033	0.3414	1.267	6.4908e-06	0.0036	0.2998	1.231	4.5604e-05	0.0022
100096796_TGI_at	Tgfbr1	21812	0.3383	1.2642	5.9336e-05	0.0009	0.308	1.238	0.0002	0.0437	0.1734	1.1277	0.0341	0.2254	0.2359	1.1776	0.0031	0.1656	0.2813	1.2153	0.0006	0.0129
100118201_TGI_at	Srsf10	14105	0.3373	1.2634	3.344e-05	0.0006	0.315	1.244	8.5568e-05	0.0397	0.3428	1.2682	6.0821e-05	0.0058	0.1636	1.1201	0.0271	0.42	0.5112	1.4252	2.0685e-08	7.5536e-06
100096842_TGI_at	Pgm2l1	70974	0.3353	1.2616	0.0006	0.0054	0.1454	1.1061	0.11	0.4322	0.2078	1.1549	0.0338	0.225	0.0967	1.0693	0.283	0.8096	0.3609	1.2842	0.0003	0.0075
100096829_TGI_at	Ctnnal1	54366	0.3344	1.2609	0.0026	0.0166	0.0869	1.0621	0.4041	0.7254	0.2023	1.1505	0.0723	0.3212	0.096	1.0688	0.3571	0.8531	0.3286	1.2558	0.003	0.0406
100111590_TGI_at			0.334	1.2605	0.0078	0.0385	0.0152	1.0106	0.8984	0.9692	0.2677	1.2039	0.04	0.2428	0.2758	1.2107	0.0256	0.414	0.7789	1.7159	1.3244e-07	3.1875e-05
100113354_TGI_at	Dnajc25	72429	0.329	1.2562	0.0156	0.0636	0.1869	1.1383	0.1578	0.4993	0.2593	1.1969	0.0674	0.3097	0.3309	1.2578	0.0151	0.3367	0.3557	1.2796	0.0094	0.085
100111831_TGI_at	Fbxo30	71865	0.3285	1.2557	0.0012	0.0094	0.3027	1.2335	0.0026	0.1046	0.1168	1.0843	0.2458	0.5705	0.0415	1.0291	0.6594	0.9544	0.2887	1.2216	0.0038	0.048
100113891_TGI_at	Phf15	76901	0.3255	1.2531	0.0128	0.0552	-0.0084	-1.0058	0.9465	0.9848	0.319	1.2474	0.0207	0.1768	0.4895	1.404	0.0004	0.0511	0.5064	1.4205	0.0002	0.0075
100092829_TGI_at	Zw10	26951	0.3255	1.2531	0.0002	0.0019	0.0315	1.0221	0.6839	0.889	0.108	1.0778	0.193	0.5109	0.0823	1.0587	0.2911	0.8155	0.2773	1.2119	0.0009	0.0187
100099715_TGI_at	Hpcal1	53602	0.3214	1.2495	0.002	0.0136	-0.0226	-1.0158	0.8153	0.9421	0.0773	1.055	0.4529	0.7433	0.2518	1.1907	0.0128	0.3203	0.5811	1.496	6.5736e-07	9.2757e-05
100082958_TGI_at	9830163H01Rik	414109	0.3204	1.2487	0.0152	0.0624	0.1236	1.0894	0.3317	0.6721	0.2796	1.2138	0.0431	0.2514	0.0944	1.0676	0.4571	0.8911	0.3683	1.2909	0.0059	0.0624
100084600_TGI_at	Harbi1	241547	0.3178	1.2465	0.0008	0.0066	0.0095	1.0066	0.9131	0.9744	-0.0088	-1.0061	0.9241	0.9742	0.1245	1.0901	0.1577	0.7041	0.3337	1.2602	0.0005	0.0112
100116264_TGI_at	Tspan5	56224	0.3169	1.2457	0.0147	0.0608	0.247	1.1867	0.0533	0.3169	0.1065	1.0766	0.4218	0.7231	0.1609	1.118	0.201	0.7451	0.4823	1.3969	0.0004	0.0104
100113278_TGI_at	Ercc1	13870	0.317	1.2457	7.299e-07	2.741e-05	0.1212	1.0877	0.0274	0.2399	0.299	1.2303	5.5165e-06	0.0013	0.2162	1.1616	0.0002	0.041	0.3216	1.2497	5.5951e-07	8.4046e-05
100117978_TGI_at	Stim1	20866	0.3162	1.245	0.0026	0.017	0.1223	1.0884	0.219	0.5697	0.1327	1.0964	0.2085	0.5298	0.2049	1.1526	0.0432	0.4828	0.323	1.2509	0.0022	0.0331
100081604_TGI_at	Tmcc3	319880	0.3153	1.2443	4.4893e-05	0.0007	0.0588	1.0416	0.3907	0.7161	0.0716	1.0509	0.3258	0.6462	0.0208	1.0145	0.761	0.9734	0.3095	1.2393	5.7994e-05	0.0026
100088030_TGI_at	Med26	70625	0.315	1.244	0.0004	0.004	0.279	1.2134	0.0014	0.0893	0.326	1.2535	0.0005	0.0248	0.3537	1.2779	9.6131e-05	0.0245	0.3938	1.3138	2.1686e-05	0.0013
100093889_TGI_at	Ehd1	13660	0.314	1.2431	0.0006	0.0054	0.0223	1.0156	0.7899	0.9323	0.1901	1.1409	0.0381	0.2381	0.2223	1.1666	0.0114	0.3076	0.3259	1.2534	0.0004	0.0102
100081653_TGI_at	Mfsd8	72175	0.3136	1.2428	0.0195	0.0746	0.3315	1.2583	0.0139	0.1821	0.3244	1.2521	0.0225	0.1826	0.1074	1.0773	0.4073	0.8747	0.3912	1.3115	0.0043	0.0514
100102256_TGI_at	Entpd1	12495	0.3134	1.2426	0.0069	0.0352	-0.067	-1.0475	0.5438	0.8159	0.2077	1.1548	0.0817	0.3404	0.1203	1.087	0.2782	0.8084	0.5347	1.4487	2.203e-05	0.0013
100083069_TGI_at	Ablim1	226251	0.313	1.2423	0.0134	0.0569	0.1482	1.1082	0.2258	0.5772	0.4216	1.3394	0.0022	0.0549	0.0672	1.0477	0.5798	0.9321	0.4499	1.3659	0.0007	0.0144
100097354_TGI_at	Heca	380629	0.3111	1.2407	0.0012	0.0094	0.191	1.1415	0.0376	0.2741	0.0072	1.005	0.9393	0.98	0.0274	1.0192	0.758	0.9728	0.3564	1.2802	0.0003	0.008
100093242_TGI_at	Bnip3l	12177	0.3102	1.2399	0.0001	0.0016	0.2059	1.1534	0.0071	0.1462	0.0948	1.0679	0.2227	0.5461	0.1409	1.1026	0.0584	0.5255	0.2881	1.221	0.0003	0.0085
100119937_TGI_at	Slc35e2	320541	0.3101	1.2398	0.0003	0.0029	0.217	1.1623	0.0074	0.1478	0.3715	1.2937	5.5028e-05	0.0054	0.1343	1.0975	0.0873	0.5937	0.3178	1.2464	0.0002	0.0064
100093988_TGI_at	Tmx4	52837	0.3083	1.2382	0.0062	0.0325	0.5048	1.4189	3.235e-05	0.0275	0.075	1.0533	0.5089	0.7782	0.3917	1.3119	0.0007	0.0806	0.4342	1.3511	0.0002	0.0072
100083264_TGI_at	2700078E11Rik	78832	0.3073	1.2374	0.0028	0.0178	0.3649	1.2878	0.0005	0.0596	0.2498	1.189	0.0188	0.1685	0.1225	1.0886	0.2087	0.7537	0.311	1.2406	0.0025	0.0369
100119425_TGI_at			0.3067	1.2369	0.0012	0.0095	0.0886	1.0634	0.3161	0.6606	0.3697	1.292	0.0003	0.0175	0.3692	1.2916	0.0002	0.0346	0.2903	1.2229	0.0021	0.0319
100104011_TGI_at	Cln5	211286	0.3064	1.2367	0.0002	0.0026	0.2576	1.1955	0.0015	0.0902	0.2166	1.162	0.0096	0.1202	0.1487	1.1086	0.0539	0.5148	0.2641	1.2009	0.0011	0.0213
100119867_TGI_at	Enc1	13803	0.3045	1.235	0.0121	0.0527	0.1608	1.1179	0.1709	0.5162	-0.0215	-1.015	0.861	0.9497	0.1013	1.0727	0.3846	0.8656	0.4812	1.396	0.0002	0.0061
100081485_TGI_at	Crim1	50766	0.3041	1.2346	0.0039	0.0229	0.2437	1.184	0.0182	0.2018	0.1775	1.1309	0.0977	0.3697	0.1773	1.1308	0.0801	0.5797	0.2824	1.2162	0.0069	0.0693
100108523_TGI_at	Eif2c2	239528	0.3035	1.2341	0.0074	0.0369	0.1841	1.1361	0.093	0.403	0.1667	1.1225	0.1494	0.4506	0.2657	1.2022	0.0176	0.3568	0.2856	1.2189	0.0112	0.0939
100121459_TGI_at	Tmcc3	319880	0.3024	1.2332	0.0026	0.0167	0.044	1.031	0.6394	0.8687	0.1102	1.0793	0.2726	0.5984	0.1542	1.1128	0.1069	0.6355	0.357	1.2807	0.0005	0.0121
100080931_TGI_at	Blzf1	66352	0.3023	1.2331	0.0001	0.0015	0.0754	1.0536	0.2868	0.6362	0.1188	1.0858	0.1171	0.4014	0.1182	1.0854	0.0988	0.6183	0.2696	1.2054	0.0005	0.0112
100088107_TGI_at	Il2ra	16184	0.2999	1.231	0.0228	0.0837	0.1001	1.0718	0.4318	0.7461	0.0925	1.0662	0.4931	0.7699	-0.1315	-1.0955	0.3031	0.8228	-0.384	-1.305	0.0043	0.0518
100096213_TGI_at	Tmpo	21917	0.2997	1.2309	0.0104	0.0476	0.3053	1.2357	0.0092	0.1585	0.1857	1.1374	0.1227	0.411	0.1948	1.1445	0.0872	0.5937	0.3429	1.2683	0.0038	0.0479
100089810_TGI_at	Arhgap27	544817	0.2989	1.2302	0.006	0.0317	0.0714	1.0507	0.4896	0.7826	0.4291	1.3464	0.0004	0.019	0.4044	1.3235	0.0004	0.0511	0.4163	1.3345	0.0003	0.0075
100089067_TGI_at	P2rx5	94045	0.2976	1.2291	0.0036	0.0213	0.0246	1.0172	0.7977	0.9358	0.1721	1.1267	0.0971	0.3683	0.1568	1.1148	0.1085	0.6379	0.2797	1.2139	0.0058	0.0619
100084105_TGI_at	Aff1	17355	0.2976	1.2291	3.6799e-06	9.9541e-05	0.0754	1.0536	0.1735	0.5188	0.2276	1.1709	0.0004	0.0191	0.1167	1.0842	0.0385	0.4705	0.3441	1.2693	2.7399e-07	5.2218e-05
100087649_TGI_at	Ero1lb	67475	0.2972	1.2288	0.0003	0.0035	0.2426	1.1831	0.0026	0.1046	0.1628	1.1194	0.0476	0.2644	0.1303	1.0945	0.09	0.5996	0.3234	1.2513	0.0001	0.0045
100103639_TGI_at	Fam168a	319604	0.2931	1.2252	0.0003	0.0032	0.0289	1.0202	0.6946	0.8936	0.1006	1.0722	0.2016	0.5205	0.0229	1.016	0.7554	0.9728	0.3349	1.2613	5.4383e-05	0.0025
100090969_TGI_at	Trnp1	69539	0.2894	1.2222	0.0242	0.0874	0.0973	1.0698	0.4336	0.7475	0.2281	1.1713	0.0889	0.354	0.3598	1.2832	0.006	0.2335	0.34	1.2657	0.009	0.0825
100081714_TGI_at	Pdlim5	56376	0.2893	1.222	0.0243	0.0875	0.1998	1.1486	0.1128	0.437	0.243	1.1835	0.0706	0.317	0.181	1.1337	0.1496	0.693	0.4808	1.3955	0.0004	0.0103
100107899_TGI_at	Asap1	13196	0.2887	1.2215	0.0092	0.0433	0.1849	1.1367	0.0862	0.3893	0.2087	1.1557	0.0686	0.3127	0.2322	1.1746	0.0332	0.4518	0.4321	1.3492	0.0002	0.0069
100099360_TGI_at	Rbm6	19654	0.2882	1.2212	0.0083	0.0403	0.2091	1.1559	0.0501	0.3077	0.168	1.1235	0.1333	0.4283	0.194	1.1439	0.068	0.5519	0.2797	1.2139	0.0102	0.0897
100091151_TGI_at	Il28ra	242700	0.2883	1.2212	0.0064	0.033	0.0081	1.0056	0.9353	0.9811	-0.1632	-1.1198	0.1304	0.4234	-0.1943	-1.1442	0.0585	0.5255	-0.4009	-1.3204	0.0003	0.008
100084691_TGI_at	Phtf2	68770	0.2871	1.2202	0.0073	0.0368	0.3549	1.2789	0.0012	0.0855	0.194	1.1439	0.0782	0.3332	0.1297	1.0941	0.2066	0.7523	0.2916	1.224	0.0065	0.0671
100080038_TGI_at	Nomo1	211548	0.2836	1.2172	0.0002	0.0021	0.2487	1.1882	0.0008	0.0722	0.2439	1.1842	0.0017	0.0465	0.2318	1.1743	0.0015	0.1163	0.27	1.2058	0.0003	0.0085
100094328_TGI_at	Ptprm	19274	0.2825	1.2163	0.0137	0.0576	0.1696	1.1248	0.1279	0.4574	0.143	1.1042	0.2235	0.5469	0.3033	1.234	0.0085	0.2705	0.3301	1.2571	0.0045	0.0534
100087809_TGI_at	Notch1	18128	0.282	1.2159	0.001	0.008	0.1312	1.0952	0.1033	0.4206	0.3045	1.235	0.0008	0.0329	0.1625	1.1192	0.0456	0.4902	0.3674	1.29	4.1376e-05	0.0021
100116287_TGI_at	Nhsl2	100042480	0.282	1.2158	0.0276	0.0961	-0.0176	-1.0123	0.8866	0.966	0.0362	1.0254	0.7824	0.9186	0.1168	1.0843	0.3476	0.8481	0.3651	1.2879	0.0053	0.0585
100101696_TGI_at	Utp15	105372	0.2806	1.2147	0.0083	0.0401	0.2083	1.1553	0.045	0.295	0.0708	1.0503	0.5096	0.7789	0.1657	1.1217	0.1071	0.6355	0.2787	1.2131	0.0087	0.0806
100107344_TGI_at	Pdzrn3	55983	0.2781	1.2126	8.6846e-05	0.0012	0.1354	1.0984	0.0378	0.2745	0.0581	1.0411	0.3882	0.7	-0.0104	-1.0072	0.8697	0.9879	0.3103	1.24	1.8698e-05	0.0011
100101336_TGI_at	Rerg	232441	0.2768	1.2115	0.0155	0.0631	0.3146	1.2437	0.0065	0.1426	0.0718	1.051	0.5375	0.7946	0.3479	1.2727	0.0029	0.1598	0.4684	1.3836	0.0001	0.0047
100102287_TGI_at	Il6ra	16194	0.2767	1.2114	0.0166	0.0667	-0.0911	-1.0652	0.4131	0.7325	0.1027	1.0737	0.385	0.6977	-0.0155	-1.0108	0.8885	0.9897	0.329	1.2561	0.0051	0.0575
100101848_TGI_at	Naglu	27419	0.2762	1.211	0.0022	0.015	0.0083	1.0058	0.9214	0.977	0.0741	1.0527	0.4096	0.7156	0.0687	1.0488	0.4172	0.8785	-0.2778	-1.2123	0.0021	0.0326
100098441_TGI_at	Cttnbp2nl	80281	0.2757	1.2106	0.0007	0.0059	0.1885	1.1396	0.0152	0.186	0.0483	1.0341	0.5411	0.7968	0.1387	1.1009	0.0686	0.554	0.2779	1.2125	0.0006	0.0137
100113988_TGI_at	Ctnnal1	54366	0.2755	1.2104	0.0055	0.0299	0.0391	1.0275	0.6775	0.8863	0.0965	1.0692	0.3357	0.6556	0.0303	1.0212	0.7468	0.9719	0.3472	1.2721	0.0007	0.0148
100111802_TGI_at	Ttc39b	69863	0.2752	1.2101	0.0058	0.031	0.2749	1.2099	0.0059	0.136	0.0148	1.0103	0.8824	0.9586	-0.0137	-1.0096	0.8844	0.9897	-0.2673	-1.2036	0.0072	0.0715
100110961_TGI_at	Amd1	11702	0.2738	1.2089	0.01	0.046	0.2373	1.1788	0.0238	0.2254	0.1659	1.1219	0.1283	0.4207	0.1721	1.1267	0.0956	0.6109	0.3399	1.2657	0.0018	0.0289
100109843_TGI_at	Lrrc8c	100604	0.2719	1.2074	0.0198	0.0756	0.3008	1.2318	0.0106	0.1667	0.2949	1.2268	0.0174	0.1633	0.4443	1.3607	0.0003	0.0488	0.4544	1.3702	0.0002	0.0075
100105376_TGI_at	Zbtb41	226470	0.2708	1.2065	0.0185	0.0719	0.3309	1.2578	0.0047	0.1284	0.0682	1.0484	0.5611	0.8099	0.1104	1.0795	0.3205	0.8326	0.3346	1.261	0.0043	0.0516
100117307_TGI_at	LOC100503630	100503630	0.268	1.2042	0.0013	0.0098	0.3367	1.2629	9.7172e-05	0.0404	0.2702	1.206	0.0021	0.0531	0.3919	1.3122	1.1167e-05	0.0054	0.5034	1.4176	1.3568e-07	3.193e-05
100100944_TGI_at	Fam116a	211922	0.2675	1.2038	0.0121	0.0527	0.1701	1.1252	0.1011	0.4172	0.0839	1.0599	0.439	0.7349	0.2789	1.2133	0.0091	0.2807	0.3064	1.2366	0.0045	0.0535
100121104_TGI_at	Trim2	80890	0.2675	1.2038	0.0021	0.0141	0.1543	1.1129	0.0632	0.3403	0.0224	1.0157	0.7942	0.9235	0.0261	1.0183	0.7474	0.972	0.2707	1.2064	0.0019	0.0297
100106179_TGI_at	Zfp568	243905	0.2673	1.2036	0.0107	0.0484	0.2289	1.1719	0.027	0.2387	0.2795	1.2138	0.0117	0.1335	0.1452	1.1059	0.1519	0.6943	0.3216	1.2497	0.0026	0.0374
100100915_TGI_at	Zfp948	381066	0.2669	1.2032	0.013	0.0556	0.1401	1.102	0.178	0.5226	0.1824	1.1348	0.1005	0.3734	0.0607	1.0429	0.5556	0.9242	0.41	1.3287	0.0003	0.0082
100092537_TGI_at			-0.2632	-1.2001	0.0152	0.0622	-0.1088	-1.0784	0.2982	0.6469	-0.0305	-1.0213	0.7821	0.9186	-0.0972	-1.0697	0.3519	0.851	-0.2817	-1.2157	0.0098	0.0867
100090639_TGI_at	Zfp523	224656	-0.264	-1.2008	0.0016	0.0117	-0.2142	-1.1601	0.0088	0.1565	-0.281	-1.215	0.0016	0.0455	-0.1616	-1.1185	0.0438	0.4854	-0.4334	-1.3504	2.5275e-06	0.0003
100105646_TGI_at	P4htm	74443	-0.2646	-1.2013	0.0007	0.0064	-0.1872	-1.1385	0.013	0.1783	-0.1546	-1.1132	0.0491	0.2679	-0.1954	-1.1451	0.0098	0.2872	-0.271	-1.2066	0.0006	0.0131
100115648_TGI_at	Meox2	17286	-0.2647	-1.2014	0.0236	0.0858	-0.0262	-1.0183	0.816	0.9422	-0.7275	-1.6558	5.1341e-07	0.0003	-0.2549	-1.1932	0.0288	0.4314	-0.9877	-1.9831	1.958e-10	4.1444e-07
100090787_TGI_at	Pik3r2	18709	-0.2648	-1.2015	0.003	0.0187	-0.1176	-1.0849	0.1654	0.5085	-0.0977	-1.0701	0.2747	0.6003	-0.0327	-1.0229	0.6964	0.9611	-0.2751	-1.21	0.0022	0.0328
100081070_TGI_at	Dnmt3a	13435	-0.2658	-1.2023	0.0114	0.0504	-0.1578	-1.1156	0.1216	0.4491	-0.1247	-1.0903	0.2451	0.5697	-0.1143	-1.0825	0.258	0.7951	-0.4168	-1.335	0.0002	0.006
100085989_TGI_at	Sc5d	235293	-0.2659	-1.2024	0.0068	0.0346	-0.3026	-1.2333	0.0024	0.103	-0.3859	-1.3067	0.0004	0.0195	-0.2889	-1.2217	0.0035	0.1784	-0.2911	-1.2235	0.0033	0.0434
100103830_TGI_at	Dusp27	240892	-0.2669	-1.2032	0.0251	0.0896	-0.1741	-1.1283	0.1358	0.4693	-0.2267	-1.1702	0.0692	0.3139	-0.1718	-1.1265	0.1408	0.6839	-0.504	-1.4182	9.1221e-05	0.0037
100091464_TGI_at	Fat4	329628	-0.2683	-1.2044	0.0287	0.099	-0.0362	-1.0254	0.76	0.9209	-0.5764	-1.4911	5.0285e-05	0.0051	-0.3092	-1.239	0.0126	0.3183	-0.5062	-1.4203	0.0001	0.0047
100117220_TGI_at	Tpcn2	233979	-0.2684	-1.2045	0.0104	0.0474	-0.2457	-1.1857	0.0181	0.2011	-0.0338	-1.0237	0.75	0.9027	-0.0344	-1.0241	0.7308	0.969	-0.432	-1.3491	0.0001	0.0043
100087966_TGI_at	Jam3	83964	-0.2695	-1.2054	0.0022	0.015	0.0881	1.063	0.2882	0.6374	0.0722	1.0514	0.4102	0.7162	0.0633	1.0449	0.4437	0.8862	-0.2668	-1.2031	0.0025	0.0361
100085227_TGI_at	Glb1	12091	-0.2699	-1.2057	0.0041	0.0237	-0.1504	-1.1099	0.0957	0.4075	-0.2499	-1.1891	0.0111	0.1294	-0.1574	-1.1153	0.0817	0.5825	-0.267	-1.2033	0.0045	0.0529
100081186_TGI_at	Smpd4	77626	-0.2713	-1.2069	0.0115	0.0509	0.0441	1.0311	0.667	0.8813	0.0115	1.008	0.9155	0.9714	0.1071	1.0771	0.2996	0.8213	-0.2997	-1.2309	0.0057	0.0615
100112862_TGI_at	Mmp11	17385	-0.2716	-1.2071	0.0131	0.056	-0.2369	-1.1784	0.0288	0.2447	-0.2352	-1.1771	0.0399	0.2427	-0.1225	-1.0886	0.2464	0.7853	-0.341	-1.2666	0.0023	0.0349
100106709_TGI_at	Bend3	331623	-0.2731	-1.2084	0.0008	0.0071	0.0395	1.0278	0.6004	0.8475	-0.2526	-1.1914	0.003	0.0648	-0.2221	-1.1664	0.0054	0.2208	-0.5048	-1.4189	8.0962e-08	2.0912e-05
100079315_TGI_at	Bcar3	29815	-0.2744	-1.2095	0.008	0.0391	-0.1703	-1.1253	0.0895	0.3957	-0.4836	-1.3983	4.2334e-05	0.0045	-0.1806	-1.1333	0.0724	0.5664	-0.5266	-1.4405	4.7533e-06	0.0004
100099071_TGI_at	Calhm2	72691	-0.2745	-1.2096	0.0143	0.0595	-0.2942	-1.2262	0.0091	0.1579	-0.1556	-1.1139	0.177	0.4889	-0.0856	-1.0611	0.4271	0.8829	0.2952	1.227	0.0089	0.0818
100080045_TGI_at	Slc35e4	103710	-0.2751	-1.2101	0.0105	0.0479	-0.1373	-1.0998	0.1859	0.531	-0.0607	-1.0429	0.5777	0.8192	-0.081	-1.0578	0.4312	0.8833	-0.2961	-1.2278	0.0062	0.0649
100103965_TGI_at	Rasgrp3	240168	-0.2768	-1.2115	0.0006	0.0058	-0.0365	-1.0256	0.6245	0.8611	-0.241	-1.1818	0.004	0.0762	-0.1774	-1.1309	0.0217	0.3866	-0.333	-1.2597	6.9729e-05	0.0031
100096416_TGI_at	Glrx	93692	-0.277	-1.2117	0.0002	0.0026	-0.129	-1.0935	0.0642	0.3428	-0.3313	-1.2581	4.8989e-05	0.005	-0.1108	-1.0798	0.1096	0.6395	-0.288	-1.2209	0.0001	0.0051
100098652_TGI_at	Zmym3	56364	-0.2779	-1.2124	0.0053	0.029	-0.1975	-1.1467	0.042	0.2861	-0.3008	-1.2318	0.0046	0.0819	-0.12	-1.0867	0.2081	0.7535	-0.4519	-1.3678	2.6756e-05	0.0015
100089439_TGI_at	Man2b2	17160	-0.2797	-1.214	0.0004	0.0043	-0.1999	-1.1486	0.0089	0.1565	-0.1252	-1.0907	0.1104	0.3905	-0.0639	-1.0453	0.3815	0.8643	-0.2639	-1.2007	0.0008	0.0168
100111894_TGI_at	Lrrfip1	16978	-0.2808	-1.2149	0.002	0.0139	-0.0283	-1.0198	0.7384	0.9117	-0.0718	-1.051	0.4267	0.7267	-0.1897	-1.1406	0.0305	0.441	0.3018	1.2327	0.001	0.0196
100090825_TGI_at	Nfic	18029	-0.2824	-1.2162	0.0108	0.0489	-0.0925	-1.0663	0.3836	0.7115	0.0298	1.0209	0.7903	0.9226	-0.0188	-1.0131	0.8591	0.9869	-0.3305	-1.2574	0.0033	0.0434
100101552_TGI_at	Tor2a	30933	-0.2838	-1.2174	0.0028	0.0177	-0.1457	-1.1063	0.1075	0.4281	-0.0897	-1.0641	0.3444	0.663	-0.0999	-1.0717	0.2653	0.8014	-0.2868	-1.2199	0.0026	0.0371
100111154_TGI_at	Ubtd1	226122	-0.2851	-1.2185	0.0002	0.0027	-0.1536	-1.1124	0.0343	0.264	-0.1389	-1.1011	0.0687	0.3127	-0.1422	-1.1036	0.0491	0.5004	-0.3448	-1.27	1.8969e-05	0.0011
100113493_TGI_at	Zfp521	225207	-0.2852	-1.2186	0.0044	0.025	0.0697	1.0495	0.4612	0.7647	-0.1021	-1.0733	0.3108	0.6357	-0.1401	-1.102	0.1433	0.6867	-0.2676	-1.2038	0.0071	0.0707
100091955_TGI_at	Nfic	18029	-0.286	-1.2193	0.0111	0.0496	-0.1353	-1.0983	0.2129	0.5627	-0.2101	-1.1568	0.0716	0.3192	-0.0666	-1.0473	0.5361	0.9196	-0.3117	-1.2412	0.006	0.0633
100082395_TGI_at	Ogg1	18294	-0.2873	-1.2204	0.0044	0.025	-0.1028	-1.0738	0.2834	0.6334	-0.1695	-1.1247	0.0991	0.3713	-0.1244	-1.0901	0.1957	0.7412	-0.3043	-1.2348	0.0027	0.0388
100103090_TGI_at	Dgke	56077	-0.2876	-1.2206	0.01	0.0461	-0.0674	-1.0478	0.5274	0.8063	-0.2283	-1.1714	0.049	0.2679	-0.273	-1.2083	0.014	0.3273	-0.3356	-1.2619	0.0031	0.0415
100093424_TGI_at	Pus10	74467	-0.2883	-1.2212	0.0099	0.046	-0.1407	-1.1025	0.1919	0.5382	-0.3784	-1.2999	0.0018	0.0493	-0.2243	-1.1682	0.0411	0.4761	-0.4705	-1.3856	8.3784e-05	0.0035
100096769_TGI_at	AI316807	102032	-0.2886	-1.2214	0.0037	0.022	-0.1369	-1.0996	0.149	0.488	-0.232	-1.1745	0.0241	0.1889	-0.1446	-1.1054	0.1281	0.6658	-0.2669	-1.2032	0.0068	0.0687
100101743_TGI_at	Tnfrsf17	21935	-0.2896	-1.2223	0.0161	0.0651	-0.352	-1.2763	0.0041	0.1226	-0.2987	-1.23	0.019	0.1687	-0.3742	-1.2962	0.0024	0.1491	-0.4296	-1.3468	0.0006	0.0141
100083648_TGI_at	2310030G06Rik	66952	-0.2903	-1.2229	6.0478e-05	0.0009	-0.1733	-1.1277	0.0101	0.164	-0.3482	-1.2729	1.0078e-05	0.0018	-0.1856	-1.1373	0.0062	0.2376	-0.6661	-1.5868	2.5897e-12	5.4851e-08
100110277_TGI_at	Fibp	58249	-0.2911	-1.2236	0.0004	0.0042	-0.1599	-1.1172	0.0399	0.2808	-0.0988	-1.0709	0.222	0.5453	-0.1425	-1.1038	0.0654	0.544	-0.267	-1.2033	0.0011	0.0205
100106691_TGI_at	Tmem110	69179	-0.2914	-1.2238	0.0055	0.0296	-0.1385	-1.1008	0.1681	0.5124	-0.1765	-1.1301	0.0997	0.3722	-0.0971	-1.0696	0.3307	0.8373	-0.274	-1.2092	0.0086	0.0801
100082162_TGI_at	Samd1	666704	-0.2916	-1.224	0.0003	0.0035	-0.0469	-1.033	0.5266	0.8059	-0.1733	-1.1276	0.0324	0.2196	-0.0359	-1.0252	0.6276	0.947	-0.2995	-1.2307	0.0002	0.0074
100119850_TGI_at	Anxa2	12306	-0.2923	-1.2246	0.0005	0.0045	-0.1311	-1.0952	0.0926	0.4027	-0.0757	-1.0539	0.3529	0.6701	-0.0424	-1.0299	0.5793	0.9321	0.3686	1.2911	2.4498e-05	0.0014
100106506_TGI_at	Zbtb25	109929	-0.2935	-1.2256	0.0052	0.0283	-0.0438	-1.0308	0.6592	0.878	-0.0319	-1.0224	0.7615	0.9083	-0.0882	-1.0631	0.3759	0.862	-0.2784	-1.2128	0.0077	0.0743
100113347_TGI_at	Ddx26b	236790	-0.2962	-1.2279	0.0067	0.0345	-0.2022	-1.1504	0.0573	0.326	-0.1541	-1.1128	0.1665	0.4758	-0.263	-1.2	0.015	0.3367	-0.4201	-1.338	0.0002	0.0074
100097181_TGI_at	Mical1	171580	-0.2986	-1.2299	0.025	0.0892	-0.2346	-1.1766	0.0742	0.3645	-0.1634	-1.1199	0.2348	0.5605	-0.0977	-1.0701	0.4484	0.8876	-0.3382	-1.2642	0.0119	0.0974
100107381_TGI_at	Nlrx1	270151	-0.2999	-1.231	0.0007	0.0064	-0.2415	-1.1822	0.0052	0.1316	-0.214	-1.1599	0.0176	0.1641	-0.1012	-1.0727	0.2198	0.7627	-0.2728	-1.2082	0.0019	0.0296
100085066_TGI_at	Pard6g	93737	-0.3017	-1.2326	0.0005	0.0047	-0.172	-1.1266	0.0352	0.2667	-0.3836	-1.3045	5.2389e-05	0.0052	-0.2573	-1.1953	0.0024	0.148	-0.3526	-1.2769	7.3789e-05	0.0032
100120310_TGI_at	Paox	212503	-0.3019	-1.2327	0.0047	0.0264	-0.2396	-1.1806	0.022	0.2195	-0.3424	-1.2679	0.0027	0.0616	-0.2309	-1.1736	0.0269	0.4199	-0.2863	-1.2195	0.007	0.0701
100081150_TGI_at	Abcb9	56325	-0.3029	-1.2337	0.0057	0.0303	-0.2569	-1.1949	0.0172	0.1981	-0.2573	-1.1952	0.0239	0.1882	-0.1939	-1.1439	0.0674	0.5497	-0.4186	-1.3366	0.0003	0.0075
100120786_TGI_at	2310046K01Rik	69698	-0.3038	-1.2344	0.0173	0.0687	-0.028	-1.0196	0.8193	0.9437	-0.151	-1.1104	0.2497	0.5754	-0.0372	-1.0261	0.7617	0.9735	0.5025	1.4167	0.0002	0.0068
100109980_TGI_at	Abcc1	17250	-0.3041	-1.2347	0.0005	0.0051	-0.1516	-1.1108	0.0661	0.3472	-0.2039	-1.1518	0.0215	0.179	0.0072	1.005	0.9292	0.9922	-0.3903	-1.3107	2.2704e-05	0.0013
100102435_TGI_at			-0.3048	-1.2352	0.0131	0.0559	0.0699	1.0496	0.5526	0.8212	0.0797	1.0568	0.5234	0.7871	-0.1015	-1.0729	0.3895	0.8681	-0.3331	-1.2597	0.0071	0.0707
100111355_TGI_at	Spint2	20733	-0.3053	-1.2357	3.6444e-05	0.0006	-0.1027	-1.0738	0.1209	0.4485	-0.058	-1.041	0.403	0.7108	-0.0839	-1.0599	0.2022	0.7465	-0.2853	-1.2187	9.1852e-05	0.0037
100080286_TGI_at	F11r	16456	-0.3072	-1.2373	7.3891e-08	4.3715e-06	-0.1248	-1.0903	0.0093	0.1589	-0.232	-1.1745	2.7029e-05	0.0034	-0.1036	-1.0745	0.0284	0.4284	-0.2958	-1.2276	1.5675e-07	3.5297e-05
100111581_TGI_at	Cdc14a	229776	-0.3075	-1.2376	0.0068	0.0348	-0.0038	-1.0027	0.9717	0.991	-0.1677	-1.1232	0.1483	0.449	0.0696	1.0494	0.5194	0.9139	-0.3932	-1.3133	0.0008	0.0163
100117539_TGI_at	Tmem9	66241	-0.3105	-1.2401	0.0006	0.0052	-0.1792	-1.1322	0.0354	0.2672	-0.3084	-1.2384	0.0011	0.0381	-0.1864	-1.138	0.029	0.4316	-0.3379	-1.264	0.0002	0.0068
100099293_TGI_at	Plcl2	224860	-0.311	-1.2405	0.0118	0.0519	-0.1373	-1.0998	0.249	0.6021	-0.0956	-1.0685	0.4465	0.7394	-0.0256	-1.0179	0.8281	0.9842	-0.4266	-1.3441	0.0009	0.0175
100111472_TGI_at	Plxnb2	140570	-0.3119	-1.2414	0.0009	0.0074	-0.1842	-1.1362	0.0388	0.2782	-0.1269	-1.0919	0.1722	0.4832	-0.0408	-1.0287	0.6374	0.9491	-0.2699	-1.2057	0.0034	0.0439
100105623_TGI_at	Pctp	18559	-0.3134	-1.2426	0.0093	0.0436	-0.2416	-1.1823	0.0409	0.2837	-0.3588	-1.2823	0.0053	0.0889	-0.1511	-1.1104	0.1929	0.7394	-0.3218	-1.2499	0.0077	0.0744
100111906_TGI_at	Rad50	19360	-0.314	-1.2431	0.0022	0.0146	-0.2032	-1.1513	0.0391	0.2787	-0.2198	-1.1645	0.0356	0.2303	-0.1517	-1.1109	0.1184	0.6526	-0.3382	-1.2642	0.0011	0.0204
100092592_TGI_at	Casp7	12369	-0.3147	-1.2438	0.0006	0.0052	0.1193	1.0862	0.1591	0.501	-0.1471	-1.1073	0.1034	0.3787	-0.095	-1.0681	0.2595	0.7969	-0.267	-1.2033	0.0028	0.0391
100110317_TGI_at	Arid3b	56380	-0.3149	-1.2439	0.0035	0.0213	-0.214	-1.1599	0.0407	0.2831	-0.2289	-1.172	0.0391	0.2403	-0.1531	-1.112	0.1373	0.6792	-0.2774	-1.212	0.0093	0.0841
100105831_TGI_at	Phf7	71838	-0.315	-1.244	4.2589e-05	0.0007	-0.3109	-1.2405	5.1055e-05	0.0309	-0.2255	-1.1692	0.0033	0.0679	-0.0607	-1.0429	0.374	0.8608	-0.293	-1.2252	0.0001	0.0044
100085918_TGI_at	Ttc30a1	78802	-0.3158	-1.2447	0.0278	0.0967	-0.0129	-1.009	0.926	0.9782	-0.4148	-1.3332	0.0074	0.1056	-0.1179	-1.0852	0.3973	0.8706	-0.4988	-1.413	0.0009	0.0182
100095306_TGI_at	Qpctl	67369	-0.316	-1.2448	0.0142	0.0594	-0.2361	-1.1778	0.062	0.3382	-0.3864	-1.3071	0.0053	0.0887	-0.1668	-1.1226	0.182	0.7326	-0.4803	-1.3951	0.0004	0.0101
100081115_TGI_at	Trim37	68729	-0.3184	-1.2469	0.0003	0.0034	-0.0181	-1.0126	0.8218	0.9448	-0.1953	-1.145	0.0272	0.2008	-0.0273	-1.0191	0.7348	0.9695	-0.5911	-1.5064	1.1715e-08	5.3941e-06
100098251_TGI_at	Rcn1	19672	-0.3193	-1.2477	0.0008	0.0071	-0.0145	-1.0101	0.8688	0.9608	-0.0033	-1.0023	0.972	0.9919	-0.0718	-1.0511	0.4162	0.8782	-0.3537	-1.2778	0.0003	0.0078
100108429_TGI_at	Itga7	16404	-0.3195	-1.2479	1.4861e-05	0.0003	-0.1898	-1.1406	0.0051	0.1311	-0.2077	-1.1548	0.004	0.0761	-0.1295	-1.0939	0.0493	0.5004	-0.3003	-1.2314	3.7009e-05	0.0019
100086905_TGI_at	1110013H19Rik	68522	-0.3202	-1.2485	0.0235	0.0856	-0.2004	-1.1491	0.1471	0.4854	-0.1766	-1.1302	0.2264	0.5501	0.0934	1.0669	0.4942	0.9058	-0.4314	-1.3485	0.003	0.0408
100116932_TGI_at	Pex11c	69129	-0.321	-1.2492	0.0006	0.0054	-0.2138	-1.1598	0.0166	0.1942	-0.2653	-1.2019	0.0057	0.0921	-0.0791	-1.0563	0.3585	0.8541	-0.2665	-1.2029	0.0035	0.0447
100096712_TGI_at	Pou2f1	18986	-0.3221	-1.2501	0.007	0.0353	-0.2209	-1.1655	0.0572	0.326	-0.2335	-1.1757	0.0581	0.2902	-0.1526	-1.1116	0.183	0.734	-0.4129	-1.3314	0.0008	0.0164
100104777_TGI_at	Cdc42ep3	260409	-0.3227	-1.2506	8.5446e-08	4.8389e-06	-0.0423	-1.0297	0.3842	0.7122	-0.2916	-1.224	1.7281e-06	0.0006	-0.287	-1.2201	8.0468e-07	0.0011	-0.4066	-1.3256	5.231e-10	6.5173e-07
100094704_TGI_at	Cnrip1	380686	-0.3227	-1.2507	0.0003	0.0032	-0.126	-1.0912	0.1256	0.4554	-0.3605	-1.2839	0.0002	0.011	-0.1225	-1.0886	0.1359	0.6777	-0.2657	-1.2022	0.0022	0.0329
100089794_TGI_at	Med22	20933	-0.323	-1.2509	8.5373e-07	3.0648e-05	-0.0861	-1.0615	0.1205	0.4481	-0.1588	-1.1163	0.009	0.1166	-0.1259	-1.0912	0.0259	0.4163	-0.343	-1.2684	2.786e-07	5.2218e-05
100085036_TGI_at	Gltscr1	243842	-0.3233	-1.2512	0.0288	0.0991	-0.4243	-1.3419	0.005	0.1309	-0.2575	-1.1954	0.0957	0.3658	-0.3086	-1.2385	0.0363	0.463	-0.397	-1.3168	0.0083	0.0779
100104053_TGI_at	Sec22a	317717	-0.3255	-1.2531	2.5681e-05	0.0005	-0.1483	-1.1083	0.0339	0.2627	-0.1661	-1.122	0.0257	0.1951	-0.1297	-1.0941	0.0617	0.5353	-0.3124	-1.2417	4.6105e-05	0.0022
100106378_TGI_at	Nrp1	18186	-0.3267	-1.2542	6.5965e-06	0.0002	0.1579	1.1157	0.015	0.1856	-0.1955	-1.1451	0.0051	0.0872	-0.0188	-1.0131	0.763	0.9741	-0.3758	-1.2975	5.9183e-07	8.7658e-05
100105979_TGI_at	Pla2g4e	329502	-0.3273	-1.2546	0.0089	0.0423	-0.0664	-1.0471	0.5776	0.8373	-0.0168	-1.0117	0.8941	0.9624	-0.204	-1.1519	0.0929	0.6069	-0.6918	-1.6153	1.1926e-06	0.0001
100119782_TGI_at	Mef2c	17260	-0.3286	-1.2558	0.0001	0.0014	0.1133	1.0817	0.1401	0.4764	-0.1636	-1.1201	0.0473	0.2636	0.043	1.0302	0.5705	0.9305	-0.41	-1.3287	3.9258e-06	0.0004
100095106_TGI_at	Traf4	22032	-0.3297	-1.2568	0.002	0.0138	-0.2032	-1.1512	0.0471	0.3012	-0.1508	-1.1102	0.1587	0.4641	-0.2645	-1.2012	0.0112	0.3041	-0.3975	-1.3172	0.0003	0.0082
100095750_TGI_at	Hdgfrp3	29877	-0.3304	-1.2573	1.5352e-06	4.9043e-05	-0.026	-1.0182	0.6523	0.8741	-0.1334	-1.0969	0.0346	0.2268	-0.0736	-1.0523	0.2071	0.7531	-0.2665	-1.2029	4.4916e-05	0.0022
100092421_TGI_at	Adcyap1r1	11517	-0.3309	-1.2578	0.0022	0.0146	-0.2048	-1.1526	0.0479	0.3032	-0.3615	-1.2847	0.0016	0.0465	-0.412	-1.3305	0.0002	0.041	-0.5018	-1.416	1.4984e-05	0.001
100114193_TGI_at	E230013L22Rik	102132	-0.3312	-1.2581	0.0234	0.0854	-0.1436	-1.1047	0.3111	0.6556	-0.1406	-1.1024	0.3492	0.6664	0.1706	1.1255	0.2302	0.7734	-0.4041	-1.3232	0.0065	0.0671
100117289_TGI_at	Fam43a	224093	-0.3317	-1.2585	6.7385e-05	0.001	-0.1494	-1.1091	0.0494	0.3062	-0.2026	-1.1508	0.0134	0.1427	-0.1923	-1.1426	0.0129	0.3204	-0.3184	-1.247	0.0001	0.0044
100098520_TGI_at	Rabep2	70314	-0.3335	-1.26	0.0038	0.0225	-0.1942	-1.1441	0.0797	0.3762	-0.0605	-1.0428	0.5995	0.8326	0.0477	1.0336	0.6601	0.9544	-0.3434	-1.2687	0.003	0.0408
100108593_TGI_at	Phlda1	21664	-0.3343	-1.2608	0.0182	0.071	0.0123	1.0086	0.9276	0.9784	-0.1959	-1.1455	0.1797	0.4925	-0.1248	-1.0904	0.3611	0.8559	-0.5361	-1.4501	0.0003	0.0091
100087751_TGI_at	Stat5a	20850	-0.3345	-1.2609	2.402e-05	0.0004	-0.0423	-1.0298	0.5423	0.815	-0.1269	-1.092	0.0904	0.3565	-0.1261	-1.0914	0.0751	0.5718	-0.2891	-1.2219	0.0002	0.0058
100101288_TGI_at	Sox12	20667	-0.3351	-1.2615	0.0004	0.0041	-0.1444	-1.1053	0.1012	0.4175	-0.2261	-1.1697	0.0179	0.1648	-0.0722	-1.0513	0.4055	0.8737	-0.6131	-1.5296	2.4739e-08	8.4512e-06
100080186_TGI_at	Sigmar1	18391	-0.3354	-1.2617	0.003	0.0188	-0.1239	-1.0897	0.2471	0.6003	0.0386	1.0271	0.7315	0.8949	-0.13	-1.0943	0.2249	0.7685	-0.3084	-1.2383	0.0059	0.0628
100104327_TGI_at	Ppm1j	71887	-0.3354	-1.2617	0.0027	0.0171	-0.1916	-1.142	0.0732	0.3633	-0.1429	-1.1042	0.2022	0.5214	-0.1161	-1.0838	0.2707	0.8032	-0.3419	-1.2674	0.0022	0.0338
100095655_TGI_at	Zmym3	56364	-0.3357	-1.262	7.4471e-06	0.0002	-0.0985	-1.0707	0.1322	0.4643	-0.0623	-1.0441	0.364	0.6804	-0.1413	-1.1029	0.0336	0.4523	-0.398	-1.3177	3.8498e-07	6.6834e-05
100093213_TGI_at	Rab4b	19342	-0.3367	-1.2628	0.0004	0.004	-0.2227	-1.1669	0.0139	0.1818	-0.3169	-1.2457	0.0014	0.0426	-0.1278	-1.0926	0.146	0.6891	-0.3554	-1.2794	0.0002	0.0068
100090007_TGI_at	Khk	16548	-0.3376	-1.2636	0.001	0.0078	-0.3058	-1.2361	0.0024	0.1033	-0.3021	-1.233	0.0044	0.08	-0.1802	-1.133	0.0623	0.537	-0.3143	-1.2434	0.0019	0.0301
100117800_TGI_at	Ift52	245866	-0.338	-1.264	4.3456e-05	0.0007	-0.2336	-1.1757	0.0027	0.1063	-0.2353	-1.1771	0.0042	0.0778	-0.1453	-1.106	0.0525	0.5105	-0.2631	-1.2001	0.0009	0.0179
100106226_TGI_at	Hspa12b	72630	-0.3388	-1.2647	2.6952e-05	0.0005	-0.2028	-1.1509	0.0066	0.1428	-0.098	-1.0703	0.1963	0.5148	0.0488	1.0344	0.4912	0.9051	0.3012	1.2322	0.0001	0.0048
100117162_TGI_at	2810055G20Rik	77994	-0.3394	-1.2652	0.0161	0.065	-0.0275	-1.0193	0.8386	0.9504	-0.3357	-1.262	0.024	0.1885	-0.3322	-1.259	0.0182	0.3611	-0.5059	-1.42	0.0006	0.0136
100121515_TGI_at	Emcn	59308	-0.3393	-1.2652	2.7147e-06	7.8334e-05	0.0396	1.0278	0.5189	0.8011	-0.2079	-1.155	0.0027	0.0617	-0.116	-1.0837	0.0644	0.5426	-0.2863	-1.2195	3.8025e-05	0.0019
100120094_TGI_at	4833417J20Rik	74604	-0.3398	-1.2656	0.024	0.0868	-0.1338	-1.0972	0.3592	0.6944	-0.3665	-1.2892	0.0219	0.1802	-0.1968	-1.1461	0.1804	0.7297	-0.6853	-1.608	3.3151e-05	0.0017
100106990_TGI_at	Acsl3	74205	-0.3401	-1.2659	0.0105	0.0477	-0.121	-1.0875	0.3423	0.681	-0.2998	-1.231	0.031	0.2146	-0.2486	-1.1881	0.0559	0.5223	-0.3385	-1.2644	0.0108	0.0924
100099256_TGI_at	Gchfr	320415	-0.3416	-1.2672	0.0019	0.0134	-0.31	-1.2397	0.0044	0.1261	-0.316	-1.2449	0.006	0.0946	-0.2757	-1.2106	0.0104	0.296	-0.2767	-1.2114	0.0102	0.0894
100107872_TGI_at	Slc25a10	27376	-0.3426	-1.268	4.7701e-05	0.0008	-0.2257	-1.1693	0.0043	0.1244	-0.2461	-1.186	0.0034	0.0694	-0.1623	-1.1191	0.0347	0.4555	-0.3549	-1.2789	2.8923e-05	0.0016
100110683_TGI_at	Dgkz	104418	-0.3439	-1.2692	0.0002	0.0027	-0.3338	-1.2604	0.0003	0.054	-0.113	-1.0815	0.2134	0.536	-0.1875	-1.1388	0.0323	0.4486	-0.3136	-1.2428	0.0007	0.0148
100095395_TGI_at	Lyplal1	226791	-0.3443	-1.2696	0.0078	0.0384	-0.0293	-1.0205	0.8117	0.9406	-0.5068	-1.4209	0.0004	0.0202	-0.0365	-1.0256	0.7663	0.9746	-0.3517	-1.276	0.0067	0.0679
100111255_TGI_at	Taf4b	72504	-0.3446	-1.2698	0.0079	0.039	-0.1836	-1.1357	0.1424	0.4789	-0.3083	-1.2383	0.0231	0.1848	-0.108	-1.0777	0.3833	0.8647	-0.3901	-1.3105	0.003	0.0409
100110000_TGI_at			-0.3452	-1.2703	0.0112	0.05	0.109	1.0785	0.4034	0.7249	0.0818	1.0583	0.5537	0.8051	-0.0722	-1.0513	0.579	0.932	-0.4282	-1.3456	0.0021	0.0325
100093566_TGI_at	D630003M21Rik	228846	-0.3459	-1.271	0.0056	0.03	-0.1778	-1.1312	0.1379	0.4728	-0.2028	-1.151	0.1115	0.3918	0.009	1.0062	0.9393	0.9936	-0.334	-1.2605	0.0073	0.0717
100114690_TGI_at	Mum1	68114	-0.347	-1.272	0.0081	0.0396	-0.2024	-1.1506	0.1105	0.4332	-0.3019	-1.2327	0.0274	0.2017	0.0086	1.006	0.9448	0.9946	-0.3403	-1.266	0.0093	0.0843
100100716_TGI_at	Extl1	56219	-0.3475	-1.2723	6.183e-05	0.0009	-0.1672	-1.1229	0.0353	0.2671	-0.2164	-1.1619	0.0114	0.1312	-0.1169	-1.0844	0.1349	0.6764	-0.3148	-1.2439	0.0002	0.0069
100082478_TGI_at	Gm5103	329636	-0.3477	-1.2725	0.0116	0.0511	-0.338	-1.264	0.0139	0.1818	-0.1755	-1.1294	0.213	0.5359	-0.2248	-1.1686	0.0936	0.6073	-0.4839	-1.3985	0.0007	0.0153
100079236_TGI_at	Hpgd	15446	-0.3485	-1.2732	0.0099	0.0458	-0.0549	-1.0388	0.6697	0.8823	-0.3051	-1.2355	0.0307	0.214	-0.0086	-1.006	0.9467	0.9946	0.4101	1.3288	0.0028	0.0397
100103705_TGI_at	Zbtb12	193736	-0.3491	-1.2738	0.0043	0.0247	0.0223	1.0156	0.8466	0.953	-0.1168	-1.0843	0.3423	0.6612	-0.0395	-1.0278	0.7318	0.9691	-0.4116	-1.3302	0.001	0.0191
100105151_TGI_at	Arhgef17	207212	-0.3492	-1.2739	2.7821e-07	1.2782e-05	-0.2117	-1.158	0.0005	0.0596	-0.2046	-1.1524	0.0013	0.0409	-0.0719	-1.0511	0.2005	0.7446	-0.2715	-1.207	2.0035e-05	0.0012
100119216_TGI_at	Cirbp	12696	-0.3493	-1.2739	0.0003	0.0031	-0.1348	-1.0979	0.1282	0.4579	-0.2279	-1.1711	0.0179	0.165	-0.0003	-1.0002	0.997	0.9998	-0.5187	-1.4327	7.8161e-07	0.0001
100107565_TGI_at	Tceanc	245695	-0.3495	-1.2741	0.0018	0.013	-0.0978	-1.0701	0.3521	0.6893	-0.255	-1.1933	0.0264	0.1979	-0.1996	-1.1483	0.0625	0.5371	-0.3106	-1.2403	0.005	0.0569
100102394_TGI_at	Ss18l1	269397	-0.3507	-1.2752	0.0002	0.0025	-0.0039	-1.0027	0.9638	0.9884	-0.2251	-1.1689	0.0173	0.1629	-0.2738	-1.2089	0.0027	0.1554	-0.4659	-1.3812	3.6835e-06	0.0003
100098089_TGI_at	Katnb1	74187	-0.3509	-1.2753	0.0008	0.0067	-0.3322	-1.259	0.0014	0.0886	-0.3234	-1.2512	0.003	0.0642	-0.1585	-1.1161	0.1056	0.6339	-0.3841	-1.3051	0.0003	0.0082
100087692_TGI_at	Jarid2	16468	-0.351	-1.2755	4.6155e-08	3.0741e-06	-0.0408	-1.0287	0.426	0.7425	-0.0792	-1.0564	0.1491	0.4502	0.0025	1.0018	0.9601	0.9956	-0.455	-1.3708	1.2663e-10	3.7869e-07
100091006_TGI_at	Wdr5b	69544	-0.3528	-1.277	0.0006	0.0058	-0.2703	-1.2061	0.0069	0.145	-0.3942	-1.3142	0.0004	0.0192	-0.1235	-1.0894	0.1982	0.7434	-0.3817	-1.3029	0.0003	0.0078
100084484_TGI_at	Ifnar2	15976	-0.353	-1.2772	0.003	0.0188	-0.274	-1.2091	0.0183	0.2022	-0.4988	-1.413	0.0002	0.0109	-0.4458	-1.3621	0.0003	0.0467	-0.4626	-1.3781	0.0002	0.0062
100091622_TGI_at	Gpt	76282	-0.3534	-1.2776	0.0005	0.0047	-0.2475	-1.1872	0.011	0.1695	-0.1459	-1.1064	0.1445	0.4445	-0.1944	-1.1442	0.0422	0.4793	-0.3104	-1.24	0.0019	0.0297
100104445_TGI_at	Gabbr1	54393	-0.3546	-1.2786	0.0012	0.009	0.0256	1.0179	0.7994	0.9366	-0.2381	-1.1794	0.0314	0.2164	-0.1524	-1.1114	0.1371	0.6786	-0.2751	-1.2101	0.0094	0.085
100116425_TGI_at	Dhcr7	13360	-0.355	-1.279	3.2087e-05	0.0006	-0.084	-1.06	0.2666	0.6169	-0.0909	-1.065	0.2573	0.584	-0.0389	-1.0273	0.6043	0.9377	-0.2964	-1.2281	0.0003	0.0089
100085569_TGI_at	Zfp810	235050	-0.3551	-1.2791	0.0002	0.0022	-0.0601	-1.0425	0.4827	0.7782	-0.4147	-1.333	5.1096e-05	0.0051	-0.1663	-1.1222	0.0577	0.5254	-0.5005	-1.4147	1.0243e-06	0.0001
100115403_TGI_at	Tnrc18	231861	-0.3551	-1.2791	0.001	0.008	-0.269	-1.205	0.0099	0.1631	-0.4028	-1.3221	0.0005	0.0236	-0.158	-1.1158	0.118	0.652	-0.4576	-1.3732	4.7419e-05	0.0023
100084544_TGI_at	Gpr155	68526	-0.3558	-1.2797	4.1367e-05	0.0007	-0.1542	-1.1128	0.05	0.3077	-0.0849	-1.0606	0.2993	0.6255	-0.2101	-1.1568	0.009	0.2774	-0.2923	-1.2246	0.0005	0.0117
100091645_TGI_at	Iqce	74239	-0.3564	-1.2802	0.0136	0.0574	-0.2368	-1.1784	0.0929	0.4029	-0.2539	-1.1925	0.0896	0.3554	-0.1627	-1.1194	0.2435	0.7831	-0.4047	-1.3238	0.0056	0.061
100117738_TGI_at	Mpg	268395	-0.3564	-1.2802	0.0007	0.0061	-0.2407	-1.1815	0.0168	0.1948	-0.1903	-1.141	0.0695	0.3146	-0.1164	-1.084	0.2325	0.7754	-0.371	-1.2932	0.0005	0.0112
100090638_TGI_at	Slc38a10	72055	-0.3565	-1.2803	0.0004	0.0036	-0.2502	-1.1894	0.0087	0.1561	-0.1563	-1.1144	0.1106	0.3905	-0.1849	-1.1367	0.0476	0.4966	-0.2766	-1.2113	0.0041	0.0499
100115872_TGI_at	2010107G23Rik	69894	-0.3575	-1.2812	0.0007	0.0064	-0.1911	-1.1417	0.0558	0.3232	-0.0558	-1.0394	0.5899	0.8269	-0.1409	-1.1026	0.1538	0.698	-0.2935	-1.2256	0.0045	0.053
100103330_TGI_at	Phf21b	271305	-0.358	-1.2817	0.0099	0.0458	-0.0196	-1.0137	0.8821	0.9645	-0.3522	-1.2765	0.0161	0.1567	-0.1868	-1.1382	0.1635	0.7133	-0.4342	-1.3511	0.0022	0.033
100087829_TGI_at	BC002230	217827	-0.3583	-1.2819	0.0006	0.0054	-0.2867	-1.2199	0.0047	0.1281	-0.2519	-1.1908	0.0171	0.1619	-0.1419	-1.1034	0.1436	0.6868	-0.4668	-1.3821	2.0396e-05	0.0012
100087831_TGI_at	Cyb5b	66427	-0.3603	-1.2837	5.203e-05	0.0008	-0.039	-1.0274	0.6209	0.8585	-0.1223	-1.0885	0.1492	0.4504	-0.0496	-1.035	0.53	0.917	-0.3691	-1.2915	3.7244e-05	0.0019
100090429_TGI_at	Tgfb1	21803	-0.3632	-1.2862	0.0001	0.0018	-0.0946	-1.0678	0.2745	0.6248	-0.0954	-1.0684	0.2985	0.6247	-0.0547	-1.0386	0.5254	0.9156	-0.3164	-1.2452	0.0007	0.0153
100113974_TGI_at	2900054C01Rik	73049	-0.3637	-1.2867	0.0002	0.0021	-0.0367	-1.0258	0.6741	0.8847	-0.2233	-1.1674	0.0203	0.1748	-0.1319	-1.0957	0.1366	0.6782	-0.2871	-1.2202	0.0021	0.0327
100115364_TGI_at	Cdh5	12562	-0.3638	-1.2868	2.9315e-06	8.3193e-05	-0.1478	-1.1079	0.0302	0.251	-0.2246	-1.1684	0.0026	0.061	-0.1237	-1.0895	0.067	0.5477	-0.3063	-1.2365	4.1817e-05	0.0021
100082864_TGI_at	Tspan13	66109	-0.3646	-1.2875	1.0233e-05	0.0002	-0.0292	-1.0205	0.6823	0.8882	-0.185	-1.1369	0.0188	0.1685	-0.0853	-1.0609	0.2367	0.7776	-0.3874	-1.3081	3.8504e-06	0.0004
100101219_TGI_at	Zfp947	210853	-0.3661	-1.2888	0.0186	0.0723	-0.0967	-1.0693	0.5188	0.8011	-0.5	-1.4142	0.0031	0.0655	-0.2843	-1.2178	0.0634	0.5403	-0.44	-1.3566	0.0054	0.0597
100093552_TGI_at	Atf7ip	54343	-0.3663	-1.289	0.0016	0.0118	-0.1868	-1.1383	0.0904	0.3978	-0.2669	-1.2032	0.0248	0.1923	-0.1533	-1.1121	0.1619	0.7103	-0.3346	-1.2611	0.0036	0.046
100098482_TGI_at	Sema3b	20347	-0.3669	-1.2895	0.0004	0.0043	-0.24	-1.181	0.0158	0.1888	-0.1536	-1.1123	0.1346	0.4303	-0.0369	-1.0259	0.6985	0.9616	-0.2662	-1.2027	0.0079	0.076
100117314_TGI_at	Sobp	109205	-0.3684	-1.2909	8.5507e-05	0.0012	0.0277	1.0194	0.7402	0.9122	0.0636	1.0451	0.4745	0.7584	0.0162	1.0113	0.8467	0.986	-0.2944	-1.2264	0.0011	0.0211
100094608_TGI_at	Prickle1	106042	-0.3686	-1.2911	5.325e-05	0.0008	-0.1309	-1.095	0.1114	0.4349	-0.3742	-1.2961	9.5818e-05	0.0081	-0.1573	-1.1152	0.0577	0.5254	-0.3149	-1.2439	0.0004	0.01
100090666_TGI_at	Bcl6b	12029	-0.3696	-1.292	0.0208	0.0785	0.0295	1.0207	0.8477	0.953	-0.3827	-1.3038	0.0238	0.1874	-0.6393	-1.5576	0.0002	0.0371	-0.7408	-1.6711	2.5044e-05	0.0014
100082330_TGI_at	C130023A14Rik	319747	-0.3704	-1.2927	0.0264	0.0932	-0.1785	-1.1317	0.2718	0.6222	0.0169	1.0118	0.9211	0.9732	-0.1537	-1.1124	0.3428	0.8439	-0.4775	-1.3923	0.0051	0.0576
100099997_TGI_at	Trib2	217410	-0.3706	-1.2929	6.6633e-06	0.0002	-0.1301	-1.0943	0.0718	0.3606	-0.1709	-1.1257	0.0276	0.2024	-0.1666	-1.1224	0.023	0.3953	-0.308	-1.238	9.75e-05	0.0039
100117310_TGI_at	BC017612	170748	-0.3706	-1.2929	5.1133e-06	0.0001	-0.1066	-1.0767	0.1308	0.4622	-0.2946	-1.2265	0.0003	0.0164	-0.1862	-1.1377	0.0106	0.2987	-0.3257	-1.2533	3.6602e-05	0.0019
100116570_TGI_at	Rabggta	56187	-0.3708	-1.2931	2.9599e-05	0.0005	-0.2573	-1.1952	0.0021	0.0994	-0.2389	-1.1801	0.0062	0.0966	-0.1982	-1.1473	0.0148	0.3363	-0.3148	-1.2439	0.0003	0.0075
100105146_TGI_at	Dsg2	13511	-0.3712	-1.2934	0.0003	0.0032	-0.1554	-1.1137	0.1019	0.4182	-0.1914	-1.1419	0.0591	0.2923	-0.0899	-1.0643	0.338	0.8414	-0.3933	-1.3134	0.0001	0.0053
100079705_TGI_at	Bche	12038	-0.3717	-1.2939	0.0001	0.0014	-0.2262	-1.1697	0.0116	0.1713	-0.2304	-1.1732	0.015	0.1508	-0.089	-1.0636	0.3019	0.8219	-0.3104	-1.24	0.0008	0.0171
100090131_TGI_at	4932415G12Rik	67723	-0.3725	-1.2946	0.0005	0.0049	-0.2476	-1.1872	0.0156	0.1881	-0.206	-1.1535	0.0539	0.2811	-0.201	-1.1495	0.0465	0.4936	-0.491	-1.4054	1.4102e-05	0.0009
100104905_TGI_at	Bbs9	319845	-0.3752	-1.297	0.0005	0.0046	-0.1234	-1.0893	0.2138	0.5635	-0.3819	-1.303	0.0007	0.0309	-0.1954	-1.1451	0.0526	0.5105	-0.3443	-1.2695	0.0012	0.0215
100120065_TGI_at	Cxxc5	67393	-0.3755	-1.2973	2.2389e-05	0.0004	-0.101	-1.0725	0.1969	0.5434	-0.162	-1.1189	0.0546	0.2816	-0.1887	-1.1398	0.0191	0.3693	-0.5419	-1.4559	3.2318e-08	1.0066e-05
100091444_TGI_at	Dsg2	13511	-0.3757	-1.2975	1.436e-05	0.0003	-0.1584	-1.116	0.0409	0.2837	-0.2604	-1.1978	0.0023	0.0563	-0.154	-1.1126	0.0465	0.4936	-0.3396	-1.2654	6.1458e-05	0.0028
100106559_TGI_at	Mef2c	17260	-0.3764	-1.2981	0.0002	0.0021	-0.1143	-1.0825	0.2099	0.5592	-0.2359	-1.1776	0.0179	0.1648	-0.1487	-1.1085	0.1056	0.6339	-0.5316	-1.4456	9.2402e-07	0.0001
100107429_TGI_at	Spata20	217116	-0.3772	-1.2988	0.0126	0.0544	-0.346	-1.2711	0.0211	0.216	-0.0678	-1.0481	0.6582	0.8609	-0.2791	-1.2134	0.0596	0.5281	-0.3838	-1.3048	0.0112	0.094
100106831_TGI_at	Manbal	69161	-0.3773	-1.2989	0.0009	0.0076	-0.1772	-1.1307	0.0977	0.4117	-0.1545	-1.1131	0.1705	0.4813	-0.1041	-1.0748	0.3244	0.835	-0.2927	-1.2249	0.008	0.0767
100101483_TGI_at	Stambpl1	76630	-0.3803	-1.3016	0.0024	0.0159	-0.184	-1.136	0.1228	0.4507	-0.3775	-1.2991	0.0042	0.078	-0.2325	-1.1749	0.0535	0.5132	-0.4218	-1.3396	0.0009	0.0182
100120966_TGI_at	Ankrd39	109346	-0.3817	-1.3029	0.0179	0.0702	-0.1754	-1.1293	0.2612	0.6126	-0.3096	-1.2393	0.0657	0.3066	-0.118	-1.0852	0.4477	0.8876	-0.5364	-1.4503	0.0013	0.0235
100095998_TGI_at	Sh3rf1	59009	-0.3823	-1.3034	0.0023	0.0156	-0.1486	-1.1085	0.2106	0.5599	-0.2931	-1.2253	0.0234	0.1857	-0.3426	-1.268	0.0058	0.229	-0.3894	-1.3098	0.002	0.0313
100093154_TGI_at	Igfals	16005	-0.3826	-1.3037	0.0007	0.0061	-0.3302	-1.2572	0.0028	0.1079	-0.1403	-1.1021	0.2064	0.5265	-0.2074	-1.1546	0.0513	0.5075	-0.3931	-1.3132	0.0005	0.0123
100093620_TGI_at	D430040L24Rik	320658	-0.3828	-1.3039	0.0205	0.0777	0.2207	1.1653	0.1707	0.516	0.0825	1.0589	0.6251	0.8441	0.2711	1.2067	0.0947	0.6086	0.4811	1.3958	0.0044	0.052
100098635_TGI_at	Phldb1	102693	-0.3842	-1.3051	1.6877e-05	0.0003	-0.1719	-1.1266	0.0323	0.2569	-0.0967	-1.0693	0.2448	0.5693	-0.1	-1.0718	0.2031	0.7482	-0.2734	-1.2087	0.0011	0.0212
100108286_TGI_at			-0.3843	-1.3053	0.0053	0.0289	-0.463	-1.3784	0.001	0.0803	-0.732	-1.6609	5.7956e-06	0.0013	-0.7898	-1.7288	5.5826e-07	0.0008	-0.6176	-1.5343	3.1555e-05	0.0017
100097158_TGI_at	Dcxr	67880	-0.3847	-1.3056	7.2111e-06	0.0002	-0.2523	-1.1911	0.0015	0.0902	-0.2845	-1.218	0.0008	0.0324	-0.0592	-1.0419	0.4234	0.8818	-0.2929	-1.2251	0.0003	0.0084
100104419_TGI_at	Plekhh3	217198	-0.3869	-1.3076	2.4262e-05	0.0004	-0.1871	-1.1385	0.0244	0.2277	-0.2739	-1.2091	0.0026	0.0605	-0.2299	-1.1727	0.0066	0.2428	-0.5249	-1.4389	1.2725e-07	3.0979e-05
100098313_TGI_at	Pak6	214230	-0.3877	-1.3083	0.0236	0.0859	-0.1891	-1.1401	0.2561	0.6075	-0.1821	-1.1345	0.3018	0.6275	-0.0239	-1.0167	0.885	0.9897	-0.4487	-1.3648	0.0096	0.086
100085190_TGI_at	Cx3cl1	20312	-0.3908	-1.3112	0.0032	0.0195	-0.1743	-1.1284	0.1665	0.5096	-0.2465	-1.1863	0.0679	0.3109	-0.1556	-1.1139	0.2155	0.7595	-0.3524	-1.2766	0.0072	0.071
100095762_TGI_at	Nrp1	18186	-0.3911	-1.3114	4.152e-06	0.0001	0.0097	1.0067	0.8937	0.9679	-0.1952	-1.1449	0.0148	0.1495	-0.0833	-1.0594	0.2539	0.7904	-0.3647	-1.2876	1.2661e-05	0.0008
100119503_TGI_at	Map3k4	26407	-0.3918	-1.312	5.8355e-05	0.0009	-0.2201	-1.1649	0.0147	0.185	-0.2453	-1.1854	0.0107	0.1267	-0.0702	-1.0499	0.4183	0.8791	-0.2734	-1.2086	0.003	0.0409
100092594_TGI_at	Mansc1	67729	-0.3925	-1.3126	0.0036	0.0217	0.0493	1.0348	0.6974	0.8946	-0.5487	-1.4628	0.0002	0.0141	-0.2928	-1.225	0.0259	0.416	-0.5622	-1.4765	7.9242e-05	0.0034
100109342_TGI_at	Phldb2	208177	-0.3926	-1.3128	0.0003	0.0034	-0.0847	-1.0605	0.396	0.7198	-0.4993	-1.4135	3.166e-05	0.0037	-0.1183	-1.0855	0.2382	0.7789	-0.3143	-1.2434	0.003	0.0409
100097750_TGI_at	Zbtb22	81630	-0.393	-1.3131	2.7122e-05	0.0005	-0.1837	-1.1358	0.0304	0.2517	-0.3289	-1.2561	0.0005	0.0256	-0.1291	-1.0936	0.1219	0.6569	-0.4603	-1.3759	2.2165e-06	0.0002
100096098_TGI_at	Fads3	60527	-0.3946	-1.3145	8.8946e-06	0.0002	-0.2549	-1.1932	0.0019	0.0986	-0.2866	-1.2197	0.0011	0.038	-0.0767	-1.0546	0.3195	0.8326	-0.3585	-1.2821	3.721e-05	0.0019
100115455_TGI_at	Bcl2l11	12125	-0.3945	-1.3145	0.0048	0.0268	-0.1507	-1.1101	0.2576	0.609	-0.4405	-1.3571	0.0032	0.0663	-0.4536	-1.3694	0.0014	0.1133	-0.7956	-1.7357	6.1448e-07	8.9141e-05
100079714_TGI_at	Fam55d	244853	-0.395	-1.315	0.0045	0.0256	0.0514	1.0363	0.6953	0.8936	-0.2963	-1.228	0.0389	0.2401	-0.0908	-1.0649	0.4902	0.9051	-0.5164	-1.4304	0.0003	0.0092
100114015_TGI_at	Hyi	68180	-0.3953	-1.3152	0.0005	0.005	-0.2853	-1.2187	0.0094	0.1593	-0.422	-1.3398	0.0005	0.0243	-0.2338	-1.176	0.0306	0.4418	-0.4305	-1.3477	0.0002	0.0066
100113145_TGI_at	Parp1	11545	-0.397	-1.3168	7.1984e-05	0.0011	-0.1988	-1.1477	0.0306	0.2522	-0.1917	-1.1421	0.048	0.2654	-0.2342	-1.1762	0.0119	0.3109	-0.3053	-1.2356	0.0014	0.0251
100101493_TGI_at	Pdp1	381511	-0.3973	-1.317	0.0002	0.0025	0.2445	1.1846	0.0158	0.1888	-0.0701	-1.0498	0.497	0.7716	-0.0235	-1.0164	0.8088	0.9818	-0.3214	-1.2495	0.002	0.0316
100110592_TGI_at	2010011I20Rik	67017	-0.3979	-1.3176	0.0005	0.0045	-0.1949	-1.1446	0.0672	0.3501	-0.6404	-1.5588	1.208e-06	0.0005	-0.2175	-1.1627	0.0423	0.4795	-0.2739	-1.209	0.0119	0.0973
100117196_TGI_at	Ddit4l	73284	-0.3985	-1.3181	0.0256	0.0908	-0.3985	-1.3181	0.0256	0.233	-0.7129	-1.639	0.0004	0.0198	-0.7482	-1.6797	0.0001	0.0257	-0.617	-1.5337	0.0009	0.0187
100116081_TGI_at	Unc5b	107449	-0.4004	-1.3199	0.0006	0.0055	-0.0393	-1.0276	0.7141	0.9007	-0.18	-1.1329	0.1193	0.4062	-0.1149	-1.0829	0.2871	0.8123	-0.4199	-1.3378	0.0004	0.0096
100088458_TGI_at	Dhrs7c	68460	-0.4005	-1.32	1.7928e-06	5.6506e-05	-0.1568	-1.1148	0.0315	0.2557	-0.0824	-1.0588	0.2747	0.6003	-0.0818	-1.0583	0.2503	0.7867	-0.2675	-1.2038	0.0005	0.0123
100097117_TGI_at	St8sia4	20452	-0.4008	-1.3203	0.0017	0.0124	-0.0825	-1.0589	0.4895	0.7826	-0.6852	-1.6079	3.9102e-06	0.0011	-0.3347	-1.2611	0.0076	0.2586	-0.5667	-1.4812	2.9745e-05	0.0016
100105431_TGI_at	Patz1	56218	-0.402	-1.3214	0.0021	0.0143	-0.2986	-1.2299	0.0186	0.2038	-0.242	-1.1827	0.0676	0.3102	-0.1778	-1.1312	0.1505	0.6933	-0.7203	-1.6475	8.8889e-07	0.0001
100111127_TGI_at	Gmppb	331026	-0.4037	-1.3229	0.0007	0.0061	-0.2311	-1.1737	0.04	0.281	-0.2951	-1.2269	0.0147	0.1491	-0.1084	-1.078	0.3242	0.8349	-0.3128	-1.2421	0.0066	0.0676
100100291_TGI_at	C130057N11Rik	99061	-0.405	-1.3241	0.0261	0.0922	-0.4652	-1.3805	0.0114	0.1706	-0.4205	-1.3384	0.0291	0.2085	-0.0957	-1.0686	0.5862	0.9342	-0.5644	-1.4788	0.0026	0.0379
100109241_TGI_at	Sac3d1	66406	-0.4051	-1.3241	0.0001	0.0014	-0.0712	-1.0506	0.4483	0.7564	-0.0297	-1.0208	0.7643	0.9098	-0.1634	-1.1199	0.087	0.5932	-0.3328	-1.2594	0.001	0.0196
100099966_TGI_at	Zfp395	380912	-0.4074	-1.3263	9.6844e-05	0.0013	-0.1598	-1.1171	0.0932	0.4035	-0.4347	-1.3517	8.951e-05	0.0078	-0.4645	-1.3798	1.5288e-05	0.007	-0.4666	-1.3818	1.4272e-05	0.0009
100113444_TGI_at	A330094K24Rik	77093	-0.4075	-1.3264	0.0002	0.0021	-0.1726	-1.1271	0.0839	0.3844	-0.2163	-1.1618	0.0428	0.2506	-0.1063	-1.0764	0.2809	0.8087	-0.43	-1.3472	8.813e-05	0.0037
100119865_TGI_at	Prss23	76453	-0.409	-1.3278	0.0002	0.0023	0.1236	1.0895	0.2171	0.5673	-0.1903	-1.141	0.0766	0.3296	-0.1498	-1.1094	0.1368	0.6784	0.2631	1.2001	0.0113	0.0943
100100568_TGI_at	Mvd	192156	-0.4092	-1.3279	7.1159e-05	0.001	-0.1062	-1.0764	0.2502	0.6031	-0.3372	-1.2633	0.0013	0.041	-0.1696	-1.1248	0.0703	0.5581	-0.4958	-1.4101	4.0122e-06	0.0004
100099431_TGI_at	Gli1	14632	-0.4097	-1.3284	0.0139	0.0584	-0.3347	-1.2611	0.0416	0.2853	-0.3942	-1.3142	0.0246	0.1911	-0.1143	-1.0825	0.4747	0.9012	-0.57	-1.4845	0.001	0.0191
100110259_TGI_at			-0.4119	-1.3305	0.0289	0.0995	0.1717	1.1264	0.349	0.6867	-0.2693	-1.2052	0.1691	0.4791	-0.273	-1.2083	0.1401	0.6835	0.4927	1.407	0.01	0.0882
100117576_TGI_at	Arhgef17	207212	-0.4132	-1.3316	5.0123e-06	0.0001	-0.1876	-1.1389	0.0197	0.2086	-0.1787	-1.1319	0.0349	0.2277	-0.2301	-1.1729	0.005	0.2159	-0.4022	-1.3215	7.7382e-06	0.0006
100113245_TGI_at	Abhd8	64296	-0.414	-1.3324	3.2333e-05	0.0006	-0.1458	-1.1063	0.1022	0.4187	-0.1197	-1.0865	0.2021	0.5213	-0.1951	-1.1448	0.0311	0.4434	-0.2853	-1.2186	0.0023	0.0347
100113562_TGI_at	Plscr3	70310	-0.4165	-1.3347	9.8212e-06	0.0002	-0.1258	-1.0911	0.1279	0.4574	-0.1452	-1.1059	0.0985	0.3711	0.031	1.0217	0.7031	0.9623	-0.2663	-1.2028	0.0022	0.0335
100089303_TGI_at	Rasa4	54153	-0.4173	-1.3354	0.0028	0.0177	-0.1879	-1.1391	0.1563	0.4971	-0.3286	-1.2558	0.0224	0.1826	0.1082	1.0779	0.4099	0.8752	-0.4696	-1.3848	0.0009	0.0183
100106227_TGI_at	Abcb1a	18671	-0.4182	-1.3362	0.0004	0.004	-0.1113	-1.0802	0.3046	0.6513	-0.2282	-1.1714	0.0517	0.2753	-0.0647	-1.0459	0.5485	0.9222	-0.3946	-1.3146	0.0007	0.0158
100117482_TGI_at	Agtr1a	11607	-0.4185	-1.3365	0.0002	0.0024	-0.0096	-1.0067	0.9246	0.9778	-0.1312	-1.0952	0.2298	0.5537	-0.1256	-1.091	0.2225	0.766	-0.3955	-1.3154	0.0004	0.0104
100095835_TGI_at	Ets1	23871	-0.4187	-1.3367	5.7998e-05	0.0009	0.0145	1.0101	0.8749	0.9625	-0.464	-1.3794	3.1393e-05	0.0037	-0.3759	-1.2977	0.0002	0.041	-0.3124	-1.2417	0.0016	0.0273
100118694_TGI_at	4930572J05Rik	223626	-0.4202	-1.3381	0.0002	0.0028	-0.1511	-1.1104	0.1512	0.4911	-0.1911	-1.1416	0.089	0.3542	0.0077	1.0054	0.9406	0.9937	-0.4286	-1.346	0.0002	0.0064
100093322_TGI_at	Slc2a9	117591	-0.4204	-1.3383	0.0082	0.0398	-0.1763	-1.1299	0.2475	0.6007	-0.5126	-1.4266	0.0027	0.0617	-0.2643	-1.201	0.0865	0.5929	-0.9312	-1.9069	4.0366e-07	6.8397e-05
100085462_TGI_at	Mdga1	74762	-0.4223	-1.34	0.0007	0.006	-0.0523	-1.0369	0.6471	0.8718	0.0054	1.0038	0.9641	0.9893	-0.1156	-1.0834	0.3143	0.8302	-0.4826	-1.3972	0.0001	0.0052
100103500_TGI_at	Plekho2	102595	-0.4229	-1.3406	0.0032	0.0198	-0.1301	-1.0944	0.3374	0.6772	-0.4311	-1.3482	0.0045	0.0811	-0.3652	-1.2881	0.0099	0.2874	-0.4983	-1.4125	0.0007	0.0149
100118549_TGI_at	Tspan15	70423	-0.4246	-1.3422	0.0004	0.0042	-0.0432	-1.0304	0.6951	0.8936	-0.1912	-1.1417	0.108	0.387	-0.1366	-1.0993	0.2195	0.7627	-0.3222	-1.2503	0.0057	0.0612
100108041_TGI_at	Tirap	117149	-0.4248	-1.3424	0.001	0.0079	-0.0825	-1.0589	0.4889	0.7818	-0.1972	-1.1464	0.1241	0.4129	-0.2464	-1.1863	0.044	0.4865	-0.3595	-1.2829	0.0044	0.0521
100085916_TGI_at	Fbxl22	74165	-0.4253	-1.3428	0.0153	0.0626	0.0939	1.0673	0.5769	0.8371	0.024	1.0168	0.8929	0.9618	-0.0347	-1.0243	0.8364	0.9851	0.6707	1.5919	0.0003	0.0082
100104194_TGI_at	Cryl1	68631	-0.4269	-1.3444	0.0026	0.0169	-0.1992	-1.1481	0.1396	0.4751	-0.3468	-1.2717	0.0181	0.1653	-0.2687	-1.2047	0.0491	0.5004	-0.4105	-1.3292	0.0037	0.0463
100083129_TGI_at	Bcl2l11	12125	-0.427	-1.3445	0.0003	0.0036	-0.0988	-1.0709	0.3659	0.6997	-0.3222	-1.2502	0.0079	0.1097	-0.2868	-1.2199	0.0117	0.3103	-0.5689	-1.4834	6.9367e-06	0.0006
100101052_TGI_at	Slc16a13	69309	-0.4276	-1.345	0.0012	0.0094	-0.0611	-1.0433	0.6177	0.8572	-0.6132	-1.5297	3.2714e-05	0.0037	-0.2117	-1.1581	0.0899	0.5993	-0.6904	-1.6137	1.9896e-06	0.0002
100114072_TGI_at	Gm5563	433945	-0.4282	-1.3456	9.7461e-05	0.0013	-0.1986	-1.1476	0.049	0.3056	-0.1251	-1.0906	0.234	0.5597	-0.1393	-1.1014	0.1614	0.7097	-0.537	-1.451	3.3709e-06	0.0003
100109764_TGI_at			-0.43	-1.3473	0.0079	0.039	-0.1941	-1.1441	0.2119	0.5616	-0.2217	-1.1661	0.1798	0.4926	-0.1483	-1.1082	0.3381	0.8414	-0.5449	-1.4589	0.0011	0.0204
100085905_TGI_at	Yeats2	208146	-0.4302	-1.3475	0.0003	0.0031	-0.2216	-1.166	0.0457	0.2973	-0.331	-1.2579	0.0061	0.0959	-0.1443	-1.1052	0.1859	0.7351	-0.4266	-1.344	0.0003	0.0088
100114656_TGI_at	Syt15	319508	-0.4317	-1.3488	0.002	0.0139	-0.0738	-1.0525	0.5721	0.834	-0.2736	-1.2088	0.054	0.2811	-0.1364	-1.0992	0.2989	0.8202	-0.5531	-1.4673	0.0001	0.005
100101685_TGI_at	Ccdc64	75665	-0.433	-1.3501	0.0005	0.0049	-0.1958	-1.1453	0.093	0.403	-0.2727	-1.208	0.0296	0.2102	-0.1302	-1.0945	0.2585	0.7956	-0.3349	-1.2613	0.0056	0.0608
100109881_TGI_at	C630004H02Rik	217310	-0.433	-1.3501	0.0016	0.0117	-0.358	-1.2817	0.0077	0.1496	-0.5699	-1.4844	0.0002	0.0109	-0.4661	-1.3814	0.0008	0.0816	-0.3602	-1.2836	0.0074	0.0726
100112051_TGI_at	Haghl	68977	-0.434	-1.351	0.0005	0.005	-0.2121	-1.1584	0.0707	0.3577	-0.1348	-1.0979	0.2717	0.5977	0.0172	1.012	0.8807	0.9897	-0.4456	-1.3619	0.0004	0.0102
100099661_TGI_at	Srebf1	20787	-0.4363	-1.3531	5.6682e-05	0.0009	-0.265	-1.2016	0.0087	0.1561	-0.3139	-1.2431	0.0037	0.0731	-0.2198	-1.1646	0.0271	0.4199	-0.5504	-1.4645	1.5163e-06	0.0002
100091130_TGI_at	Stard4	170459	-0.4366	-1.3534	4.8679e-06	0.0001	-0.29	-1.2226	0.001	0.0803	-0.3704	-1.2927	0.0001	0.0097	-0.3627	-1.2859	7.6062e-05	0.0204	-0.3938	-1.3139	2.4076e-05	0.0014
100118739_TGI_at	Kcnh2	16511	-0.4373	-1.354	7.1262e-07	2.6952e-05	-0.2764	-1.2112	0.0005	0.0596	-0.3805	-1.3018	1.8963e-05	0.0027	-0.1554	-1.1137	0.0393	0.4725	-0.476	-1.3909	1.4229e-07	3.3117e-05
100086924_TGI_at	Prox1	19130	-0.438	-1.3547	0.0002	0.0023	0.1584	1.116	0.1414	0.4783	-0.1503	-1.1098	0.187	0.5024	-0.2254	-1.1691	0.0393	0.4725	-0.421	-1.3389	0.0003	0.0085
100120029_TGI_at	Iffo1	320678	-0.438	-1.3547	5.5588e-05	0.0009	-0.2385	-1.1798	0.0174	0.199	-0.2153	-1.1609	0.0407	0.2448	-0.1138	-1.0821	0.2413	0.7805	-0.4383	-1.355	5.5078e-05	0.0025
100097595_TGI_at	Tnfsf10	22035	-0.4382	-1.355	0.0249	0.0891	-0.041	-1.0289	0.8276	0.9464	-0.2616	-1.1988	0.1957	0.5142	-0.2651	-1.2017	0.1651	0.7159	-0.5952	-1.5107	0.0031	0.0413
100086081_TGI_at	Paqr7	71904	-0.4395	-1.3561	0.0002	0.0021	-0.2165	-1.1619	0.0458	0.2974	-0.1868	-1.1383	0.1008	0.3738	-0.0631	-1.0447	0.5502	0.9227	-0.3694	-1.2918	0.0012	0.0215
100081826_TGI_at	AI428898	100115	-0.44	-1.3566	0.0075	0.0373	-0.3206	-1.2489	0.046	0.2981	-0.368	-1.2905	0.0316	0.217	-0.0845	-1.0603	0.5889	0.9346	-0.4093	-1.328	0.0122	0.099
100100883_TGI_at	Ankrd50	99696	-0.4418	-1.3583	0.0001	0.0015	-0.2561	-1.1943	0.0162	0.1917	-0.1663	-1.1222	0.1309	0.4244	-0.1756	-1.1294	0.0921	0.6043	-0.3165	-1.2453	0.0036	0.0459
100117464_TGI_at	2310007L24Rik	75573	-0.442	-1.3585	0.0002	0.0025	-0.3295	-1.2566	0.004	0.1217	-0.297	-1.2286	0.013	0.1399	-0.1902	-1.1409	0.0841	0.5862	-0.5779	-1.4927	4.7533e-06	0.0004
100084594_TGI_at	Cygb	114886	-0.4433	-1.3597	1.4812e-05	0.0003	-0.0782	-1.0557	0.3813	0.7101	-0.0883	-1.0631	0.3516	0.6687	-0.062	-1.0439	0.487	0.9043	-0.4518	-1.3677	1.1071e-05	0.0008
100085142_TGI_at	Slc25a45	107375	-0.444	-1.3604	1.713e-05	0.0003	-0.372	-1.2941	0.0002	0.0437	-0.4732	-1.3882	1.5917e-05	0.0024	-0.3692	-1.2916	0.0002	0.0397	-0.3916	-1.3118	9.9545e-05	0.004
100106905_TGI_at	G0s2	14373	-0.4447	-1.361	0.0007	0.0064	-0.2027	-1.1508	0.1004	0.4155	-0.2389	-1.1801	0.0691	0.3137	-0.5007	-1.4149	0.0002	0.0379	-0.5201	-1.434	0.0001	0.0045
100113578_TGI_at	Rgs3	50780	-0.4449	-1.3612	3.3639e-05	0.0006	-0.3429	-1.2683	0.0008	0.0749	-0.1881	-1.1392	0.0664	0.3085	-0.2604	-1.1978	0.0086	0.2732	-0.295	-1.2269	0.0033	0.0434
100089892_TGI_at	Kctd12b	207474	-0.4466	-1.3628	0.0042	0.0244	-0.0083	-1.0058	0.9549	0.9865	-0.5818	-1.4967	0.0006	0.0279	-0.3911	-1.3114	0.0112	0.3041	-0.8684	-1.8257	9.0535e-07	0.0001
100103431_TGI_at	1810010H24Rik	69066	-0.4484	-1.3646	0.0007	0.0059	-0.2417	-1.1824	0.0514	0.3117	-0.2067	-1.154	0.1128	0.3945	-0.0826	-1.0589	0.4951	0.906	-0.3774	-1.299	0.0033	0.0435
100101529_TGI_at	2610029K11Rik	69250	-0.4486	-1.3647	0.0005	0.0045	-0.0876	-1.0626	0.4555	0.7616	-0.2581	-1.1959	0.0434	0.2522	-0.0896	-1.0641	0.4454	0.8874	-0.3966	-1.3164	0.0016	0.0271
100106402_TGI_at	Micall2	231830	-0.4501	-1.3661	0.0007	0.0059	0.0734	1.0522	0.5457	0.8173	-0.0782	-1.0557	0.5437	0.7983	-0.2039	-1.1518	0.0989	0.6183	-0.5081	-1.4222	0.0002	0.0056
100109070_TGI_at	Angptl2	26360	-0.4504	-1.3664	3.1477e-06	8.7809e-05	-0.0716	-1.0509	0.3847	0.7126	-0.0472	-1.0332	0.588	0.8255	-0.0519	-1.0366	0.5278	0.9165	-0.4163	-1.3345	1.1216e-05	0.0008
100095057_TGI_at	Hhex	15242	-0.4507	-1.3667	0.0033	0.0203	-0.4764	-1.3913	0.0021	0.0994	-0.7237	-1.6514	3.2299e-05	0.0037	-0.773	-1.7088	4.7579e-06	0.0028	-0.6599	-1.58	5.1641e-05	0.0024
100084461_TGI_at	C1qtnf7	109323	-0.453	-1.3689	6.1321e-06	0.0001	-0.0937	-1.0671	0.2787	0.6291	-0.2496	-1.1889	0.0091	0.1171	-0.2672	-1.2035	0.0035	0.1774	-0.3392	-1.265	0.0003	0.0089
100091075_TGI_at	Srd5a3	57357	-0.4544	-1.3702	0.0005	0.0046	-0.1425	-1.1038	0.235	0.5868	-0.5345	-1.4485	0.0001	0.0105	-0.1356	-1.0986	0.2579	0.7949	-0.417	-1.3352	0.0012	0.0215
100095533_TGI_at	Adamts7	108153	-0.456	-1.3717	6.4522e-05	0.001	-0.1411	-1.1027	0.1693	0.5145	-0.002	-1.0014	0.9853	0.9952	-0.0857	-1.0612	0.3999	0.8707	-0.2908	-1.2233	0.0065	0.067
100119619_TGI_at	Tspan13	66109	-0.4565	-1.3722	1.2047e-10	2.7099e-08	-0.0535	-1.0378	0.2979	0.6466	-0.2308	-1.1735	0.0001	0.01	-0.1819	-1.1344	0.001	0.094	-0.4096	-1.3283	1.6068e-09	1.2154e-06
100102149_TGI_at	6330436F06Rik	76733	-0.4566	-1.3723	0.0096	0.0445	-0.1249	-1.0904	0.4581	0.763	-0.151	-1.1103	0.3985	0.7071	-0.4311	-1.3483	0.0139	0.3273	-0.5141	-1.4281	0.0039	0.0487
100105698_TGI_at			-0.4573	-1.373	0.0002	0.0027	0.0345	1.0242	0.7593	0.9207	-0.0151	-1.0106	0.899	0.964	-0.0448	-1.0315	0.6906	0.9598	-0.3128	-1.2421	0.0082	0.0777
100114550_TGI_at	Marcks	17118	-0.4576	-1.3733	1.1123e-05	0.0002	0.0308	1.0216	0.7325	0.909	-0.3861	-1.3069	0.0003	0.0151	-0.2473	-1.187	0.009	0.2774	-0.2839	-1.2175	0.0031	0.0418
100101217_TGI_at	Ptpn18	19253	-0.4583	-1.3739	0.0002	0.002	-0.1471	-1.1073	0.1844	0.529	-0.2347	-1.1766	0.0493	0.2685	-0.0766	-1.0545	0.4855	0.9043	-0.3479	-1.2727	0.0029	0.0402
100087570_TGI_at	Ampd2	109674	-0.4616	-1.377	0.0006	0.0055	-0.1781	-1.1314	0.1542	0.4947	-0.137	-1.0996	0.2982	0.6243	-0.1649	-1.1211	0.1862	0.7351	-0.3512	-1.2757	0.0069	0.0692
100084636_TGI_at	Slc44a2	68682	-0.4624	-1.3779	6.7129e-07	2.5757e-05	-0.0704	-1.05	0.3634	0.698	-0.2684	-1.2045	0.0022	0.0547	-0.1721	-1.1267	0.0309	0.4425	-0.2886	-1.2214	0.0006	0.0136
100110506_TGI_at	Slc6a6	21366	-0.4652	-1.3805	9.8854e-08	5.4241e-06	-0.1698	-1.1249	0.02	0.2097	-0.3565	-1.2803	2.6955e-05	0.0034	-0.1204	-1.0871	0.0925	0.6057	-0.3709	-1.2932	5.9463e-06	0.0005
100079125_TGI_at	Mllt4	17356	-0.4655	-1.3808	1.5719e-09	2.0455e-07	-0.2284	-1.1716	0.0003	0.054	-0.3894	-1.3099	2.4149e-07	0.0002	-0.1817	-1.1342	0.0032	0.1703	-0.5184	-1.4324	1.189e-10	3.7869e-07
100105437_TGI_at	Dhrs13	70451	-0.4662	-1.3815	0.0009	0.0074	-0.1471	-1.1073	0.2596	0.6112	-0.1911	-1.1416	0.1694	0.4792	-0.0904	-1.0647	0.486	0.9043	-0.4269	-1.3444	0.0021	0.0322
100079529_TGI_at	Slx1b	75764	-0.4664	-1.3817	0.0003	0.0033	-0.339	-1.2649	0.0063	0.1402	-0.2468	-1.1866	0.0538	0.281	-0.1433	-1.1044	0.2272	0.7705	-0.4936	-1.408	0.0002	0.0055
100083410_TGI_at	Enpp3	209558	-0.4667	-1.382	0.002	0.0138	-0.3287	-1.2559	0.0245	0.2281	-0.5184	-1.4324	0.0013	0.0412	-0.2289	-1.1719	0.1106	0.6427	-0.4985	-1.4127	0.0011	0.0205
100079587_TGI_at	Abcd2	26874	-0.4724	-1.3874	7.014e-05	0.001	-0.2476	-1.1872	0.0238	0.2254	-0.4845	-1.3991	0.0001	0.0088	-0.2801	-1.2143	0.0113	0.3076	-0.2923	-1.2246	0.0085	0.0795
100084142_TGI_at	4632428N05Rik	74048	-0.4732	-1.3882	1.2461e-05	0.0003	-0.2832	-1.2169	0.0044	0.1263	-0.3213	-1.2494	0.0025	0.0597	-0.3547	-1.2787	0.0005	0.0652	-0.3557	-1.2796	0.0005	0.0123
100101660_TGI_at	Zfp518b	100515	-0.4765	-1.3914	7.7508e-06	0.0002	-0.1252	-1.0906	0.1774	0.5224	-0.2997	-1.2309	0.0037	0.0731	-0.2655	-1.2021	0.0061	0.2349	-0.4618	-1.3773	1.265e-05	0.0008
100084839_TGI_at	Dync2li1	213575	-0.4775	-1.3924	6.1351e-05	0.0009	-0.2496	-1.1889	0.0229	0.2221	-0.3786	-1.3001	0.0017	0.047	-0.0336	-1.0235	0.7508	0.9728	-0.3	-1.2311	0.0071	0.0706
100093762_TGI_at	Mid2	23947	-0.4776	-1.3924	1.2435e-08	1.0928e-06	-0.1636	-1.1201	0.0161	0.1909	-0.1524	-1.1114	0.0329	0.2217	-0.1433	-1.1044	0.0334	0.4522	-0.2869	-1.22	8.7454e-05	0.0037
100087087_TGI_at	Sv2a	64051	-0.4783	-1.3931	0.0001	0.0017	-0.0877	-1.0627	0.4358	0.7485	-0.3281	-1.2554	0.0087	0.1147	-0.3052	-1.2356	0.0095	0.2846	-0.6763	-1.598	6.0717e-07	8.8688e-05
100079673_TGI_at	AI836003	239650	-0.4798	-1.3945	0.0029	0.0185	-0.361	-1.2843	0.0216	0.2177	-0.1625	-1.1193	0.3142	0.6386	-0.3386	-1.2645	0.0304	0.4405	-0.6206	-1.5375	0.0002	0.0068
100115995_TGI_at	Lipt2	67164	-0.4797	-1.3945	0.0019	0.0131	-0.2682	-1.2043	0.0682	0.3522	-0.1648	-1.121	0.2831	0.6079	-0.1582	-1.1159	0.2746	0.8068	-0.4214	-1.3392	0.0055	0.0606
100079734_TGI_at	Zbtb8a	73680	-0.4801	-1.3948	0.0052	0.0283	-0.123	-1.089	0.4499	0.7582	-0.2605	-1.1979	0.1359	0.4319	-0.2647	-1.2014	0.1089	0.6383	-0.4527	-1.3686	0.008	0.0764
100089208_TGI_at	Chic1	12212	-0.4805	-1.3952	0.0015	0.011	-0.283	-1.2167	0.0499	0.3077	-0.3332	-1.2598	0.0305	0.2133	-0.432	-1.3491	0.0038	0.1868	-0.4295	-1.3468	0.004	0.049
100094840_TGI_at	Eepd1	67484	-0.4817	-1.3964	1.4525e-05	0.0003	-0.081	-1.0578	0.4031	0.7248	-0.2187	-1.1637	0.0381	0.2383	-0.1192	-1.0862	0.2211	0.7647	-0.306	-1.2363	0.0029	0.0404
100080514_TGI_at	Lass4	67260	-0.4835	-1.3981	1.0383e-06	3.5873e-05	-0.0138	-1.0096	0.8673	0.9604	-0.2318	-1.1743	0.0115	0.1318	-0.0612	-1.0433	0.4601	0.8914	-0.2858	-1.2191	0.0013	0.0236
100115017_TGI_at	Rab19	19331	-0.4838	-1.3984	0.0024	0.0158	-0.2384	-1.1797	0.1159	0.4414	-0.239	-1.1801	0.1366	0.433	-0.3461	-1.2711	0.0251	0.4099	-0.4415	-1.358	0.0051	0.0577
100101435_TGI_at	C330020G15Rik	109343	-0.4842	-1.3988	2.5556e-05	0.0005	-0.1989	-1.1478	0.0544	0.3199	-0.1166	-1.0842	0.2786	0.6036	-0.1211	-1.0876	0.2336	0.7762	-0.2824	-1.2163	0.0077	0.0746
100093200_TGI_at	Has3	15118	-0.4873	-1.4018	0.0018	0.0129	-0.2984	-1.2298	0.0462	0.2987	-0.0863	-1.0616	0.5768	0.8182	-0.2102	-1.1568	0.1545	0.6991	-0.4046	-1.3238	0.0082	0.0777
100090275_TGI_at	P2ry12	70839	-0.4875	-1.4021	0.01	0.0461	0.1579	1.1157	0.3835	0.7115	-0.416	-1.3343	0.0351	0.2288	-0.3919	-1.3121	0.0353	0.4588	-0.5012	-1.4154	0.0082	0.0778
100085570_TGI_at	Lrfn4	225875	-0.4886	-1.403	0.0019	0.0131	-0.1862	-1.1377	0.208	0.5576	-0.0332	-1.0233	0.8305	0.9365	-0.3327	-1.2594	0.028	0.4265	-0.4577	-1.3734	0.0033	0.0433
100106962_TGI_at	Rwdd3	66568	-0.4886	-1.4031	0.0028	0.018	-0.1285	-1.0931	0.4044	0.7256	-0.2417	-1.1824	0.1433	0.4433	-0.3045	-1.235	0.0533	0.512	-0.4887	-1.4032	0.0028	0.0397
100097591_TGI_at	Cbx4	12418	-0.4889	-1.4034	1.4386e-06	4.6519e-05	-0.317	-1.2457	0.0006	0.0637	-0.4605	-1.3761	1.0293e-05	0.0018	-0.389	-1.3095	5.1595e-05	0.0163	-0.4316	-1.3487	1.132e-05	0.0008
100116984_TGI_at	Ets1	23871	-0.4913	-1.4057	0.0003	0.0029	-0.2003	-1.149	0.107	0.427	-0.4146	-1.333	0.0027	0.0617	-0.3003	-1.2314	0.0181	0.3609	-0.3631	-1.2862	0.005	0.0567
100094332_TGI_at	Ankrd34a	545554	-0.4939	-1.4083	0.0011	0.0088	-0.112	-1.0807	0.426	0.7425	-0.6103	-1.5266	0.0002	0.0133	-0.3428	-1.2682	0.0187	0.3679	-0.6155	-1.5321	8.9277e-05	0.0037
100089328_TGI_at	Abca8a	217258	-0.4978	-1.4121	9.1943e-08	5.0978e-06	-0.0416	-1.0292	0.5791	0.8383	-0.1961	-1.1456	0.0177	0.1641	-0.1169	-1.0844	0.1244	0.6594	-0.3006	-1.2316	0.0003	0.0078
100093068_TGI_at	Pik3r3	18710	-0.4987	-1.4129	1.4874e-05	0.0003	-0.0742	-1.0528	0.4593	0.7639	-0.2225	-1.1667	0.0417	0.2476	-0.0901	-1.0644	0.3701	0.8584	-0.4913	-1.4057	1.8602e-05	0.0011
100118764_TGI_at	Col8a1	12837	-0.4988	-1.413	0.0009	0.0078	-0.1575	-1.1154	0.2619	0.6133	-0.3686	-1.2911	0.0166	0.1595	-0.2069	-1.1542	0.1432	0.6867	-0.4076	-1.3265	0.0056	0.0611
100120986_TGI_at	Gkn3	68888	-0.4993	-1.4136	0.0004	0.0038	-0.0525	-1.037	0.682	0.8882	-0.1086	-1.0782	0.4253	0.7255	0.0101	1.007	0.9369	0.9931	-0.5213	-1.4353	0.0002	0.0071
100111180_TGI_at	Srrm4	68955	-0.5002	-1.4145	0.004	0.0231	-0.3504	-1.2749	0.0376	0.2742	-1.0087	-2.0121	1.1632e-06	0.0005	-0.5466	-1.4606	0.0018	0.1295	-0.6239	-1.5411	0.0005	0.0117
100080308_TGI_at	Gmppb	331026	-0.5004	-1.4146	2.981e-07	1.3394e-05	-0.1971	-1.1464	0.0178	0.2005	-0.402	-1.3213	3.0896e-05	0.0036	-0.0703	-1.05	0.3808	0.8643	-0.2681	-1.2042	0.0018	0.0289
100110267_TGI_at	Cyp4f16	70101	-0.5011	-1.4153	0.0003	0.0035	-0.1615	-1.1184	0.2093	0.5586	-0.2982	-1.2296	0.0325	0.22	-0.297	-1.2286	0.0244	0.4029	-0.5118	-1.4258	0.0003	0.0078
100097329_TGI_at			-0.5012	-1.4154	0.0008	0.0065	-0.2766	-1.2113	0.0492	0.3061	-0.2037	-1.1517	0.166	0.4749	-0.155	-1.1134	0.2614	0.799	-0.3612	-1.2845	0.0117	0.0966
100102338_TGI_at	Acat2	110460	-0.5019	-1.4161	8.884e-05	0.0013	-0.2669	-1.2032	0.0242	0.2271	-0.3104	-1.2401	0.0142	0.1458	-0.2288	-1.1719	0.0512	0.5067	-0.3146	-1.2436	0.0088	0.0815
100095721_TGI_at	Hoga1	67432	-0.503	-1.4171	0.0118	0.0517	-0.3657	-1.2885	0.0614	0.3366	-0.3388	-1.2647	0.1002	0.373	-0.4557	-1.3715	0.0214	0.3863	-0.5416	-1.4556	0.0071	0.0702
100105265_TGI_at	Zeb2	24136	-0.5047	-1.4189	7.4943e-05	0.0011	0.0201	1.014	0.8592	0.9569	-0.3854	-1.3062	0.0027	0.0616	-0.2389	-1.1801	0.0409	0.4757	-0.4185	-1.3365	0.0007	0.015
100085127_TGI_at	Pcdh17	219228	-0.5061	-1.4203	0.0099	0.046	-0.1398	-1.1018	0.4563	0.762	-0.4024	-1.3217	0.0486	0.2669	-0.4472	-1.3634	0.0214	0.3863	-1.1406	-2.2047	4.998e-07	8.0532e-05
100095593_TGI_at	Pcdh17	219228	-0.5076	-1.4217	0.0138	0.0581	-0.2585	-1.1962	0.1954	0.5419	-0.6387	-1.5569	0.0041	0.0763	-0.3568	-1.2806	0.077	0.5734	-1.2876	-2.4412	1.3565e-07	3.193e-05
100119298_TGI_at	Myoc	17926	-0.5088	-1.4229	0.0021	0.0143	-0.38	-1.3013	0.0181	0.2011	-0.2841	-1.2177	0.0891	0.3545	-0.2687	-1.2047	0.0882	0.596	-0.4699	-1.3851	0.0041	0.0502
100089339_TGI_at	Cd247	12503	-0.5105	-1.4245	0.005	0.0275	-0.2444	-1.1846	0.16	0.5019	-0.4734	-1.3884	0.0129	0.1391	-0.3372	-1.2633	0.0555	0.5206	-0.5352	-1.4491	0.0034	0.044
100107290_TGI_at	Irx5	54352	-0.5113	-1.4253	9.2474e-05	0.0013	-0.1835	-1.1356	0.122	0.4494	-0.3953	-1.3152	0.0028	0.0624	-0.2506	-1.1897	0.0374	0.4683	-0.6367	-1.5548	3.5462e-06	0.0003
100081896_TGI_at	Med14	26896	-0.5138	-1.4278	0.0019	0.013	-0.4048	-1.3239	0.0119	0.1725	-0.5848	-1.4998	0.0009	0.0349	-0.2918	-1.2242	0.064	0.5415	-0.5617	-1.476	0.0008	0.0162
100099230_TGI_at	Ralgds	19730	-0.5142	-1.4282	5.7768e-05	0.0009	-0.3326	-1.2592	0.0055	0.1333	-0.5558	-1.47	4.45e-05	0.0047	-0.49	-1.4044	0.0001	0.0264	-0.5832	-1.4982	9.112e-06	0.0007
100094536_TGI_at	Dchs1	233651	-0.5147	-1.4287	0.0002	0.0026	-0.1996	-1.1483	0.1199	0.4476	-0.2025	-1.1507	0.1361	0.4322	-0.2106	-1.1572	0.1013	0.623	-0.4433	-1.3597	0.0011	0.0213
100114521_TGI_at	Ptgir	19222	-0.515	-1.429	0.0001	0.0016	-0.1882	-1.1393	0.1224	0.4501	-0.1906	-1.1412	0.1397	0.4371	-0.2718	-1.2073	0.0284	0.4284	-0.4702	-1.3853	0.0004	0.0094
100083159_TGI_at	Mxra7	67622	-0.5153	-1.4293	5.2819e-09	5.5109e-07	-0.0751	-1.0534	0.2714	0.6217	-0.148	-1.108	0.0452	0.2577	-0.0564	-1.0399	0.4067	0.8741	-0.3834	-1.3044	1.8719e-06	0.0002
100097763_TGI_at	5031425F14Rik	319684	-0.5162	-1.4301	0.0025	0.0165	-0.2552	-1.1935	0.117	0.4438	-0.2727	-1.2081	0.1144	0.3973	-0.1208	-1.0873	0.4519	0.8893	-0.545	-1.459	0.0016	0.0263
100118473_TGI_at	Eif2ak2	19106	-0.5197	-1.4337	6.4304e-06	0.0002	-0.2619	-1.1991	0.0114	0.1706	-0.2159	-1.1615	0.0452	0.2577	-0.1254	-1.0908	0.2092	0.7543	-0.3934	-1.3135	0.0003	0.0084
100088892_TGI_at	Fign	60344	-0.5228	-1.4367	0.0037	0.0219	0.0873	1.0624	0.6064	0.8505	-0.4048	-1.3239	0.0293	0.2091	-0.06	-1.0425	0.7229	0.9683	-0.5315	-1.4454	0.0032	0.0426
100081073_TGI_at	Spsb4	211949	-0.5247	-1.4387	0.0034	0.0205	-0.0595	-1.0421	0.7237	0.9052	-0.2142	-1.16	0.2343	0.5599	-0.1999	-1.1486	0.239	0.7792	-0.4569	-1.3726	0.0096	0.086
100088852_TGI_at	Jub	16475	-0.5255	-1.4394	2.9302e-05	0.0005	-0.1126	-1.0812	0.3107	0.6555	-0.1899	-1.1407	0.1109	0.391	-0.212	-1.1583	0.0609	0.5317	-0.3874	-1.308	0.0012	0.0214
100103798_TGI_at	P2ry13	74191	-0.5256	-1.4395	0.0134	0.0568	-0.1426	-1.1039	0.4842	0.7789	-0.4018	-1.3212	0.0687	0.3127	-0.1362	-1.099	0.5041	0.9091	-0.8562	-1.8102	0.0002	0.0054
100097104_TGI_at	Arl16	70317	-0.5285	-1.4424	0.0005	0.0044	-0.1431	-1.1043	0.3023	0.6494	-0.3366	-1.2628	0.0262	0.1969	-0.4285	-1.3458	0.0035	0.1774	-0.407	-1.3259	0.0052	0.0584
100113348_TGI_at	Arhgap18	73910	-0.5295	-1.4434	0.0002	0.0026	-0.0303	-1.0212	0.8158	0.9421	-0.3635	-1.2866	0.0118	0.1337	-0.2523	-1.1911	0.0585	0.5255	-0.8127	-1.7565	3.1161e-07	5.6897e-05
100094229_TGI_at	B4galt2	53418	-0.5299	-1.4438	5.3397e-05	0.0008	-0.2864	-1.2196	0.0178	0.2006	-0.21	-1.1567	0.0944	0.363	-0.2216	-1.166	0.0625	0.5371	-0.3386	-1.2646	0.0058	0.0619
100080546_TGI_at	H2afy2	404634	-0.5298	-1.4438	7.3866e-08	4.3715e-06	-0.0759	-1.054	0.3383	0.6778	-0.0844	-1.0603	0.3154	0.6394	-0.1205	-1.0871	0.1321	0.6727	-0.4535	-1.3693	1.4104e-06	0.0002
100081097_TGI_at	C230098O21Rik	102153	-0.537	-1.451	0.0053	0.0288	-0.0121	-1.0084	0.9471	0.9849	-0.2609	-1.1982	0.1817	0.4954	-0.1993	-1.1481	0.2771	0.8074	-0.8111	-1.7545	7.3485e-05	0.0032
100116628_TGI_at	Mkx	210719	-0.54	-1.4539	0.0173	0.0687	-0.2022	-1.1504	0.3561	0.692	-0.4161	-1.3344	0.0781	0.3331	-0.318	-1.2466	0.1502	0.6933	-0.6849	-1.6076	0.0032	0.0424
100114948_TGI_at	Pxdn	69675	-0.5408	-1.4548	1.7506e-07	8.6428e-06	-0.1275	-1.0924	0.1349	0.4675	-0.281	-1.215	0.0031	0.0654	-0.1291	-1.0936	0.1303	0.6693	-0.3023	-1.2331	0.0009	0.0181
100079311_TGI_at	Tcf3	21423	-0.5421	-1.456	7.8723e-07	2.8847e-05	-0.2246	-1.1684	0.018	0.2011	-0.2124	-1.1586	0.0334	0.2235	-0.1858	-1.1375	0.0474	0.4966	-0.4049	-1.324	7.7092e-05	0.0033
100117948_TGI_at	Gjc1	14615	-0.5443	-1.4583	4.9439e-09	5.2356e-07	-0.1226	-1.0887	0.0918	0.4009	-0.2546	-1.193	0.0017	0.0478	-0.1442	-1.1051	0.0491	0.5004	-0.4068	-1.3258	1.6367e-06	0.0002
100108260_TGI_at	Ap3m2	64933	-0.545	-1.459	7.1834e-09	6.9156e-07	-0.307	-1.2372	0.0001	0.0436	-0.2675	-1.2037	0.0013	0.0409	-0.0955	-1.0685	0.1933	0.7394	-0.2903	-1.2229	0.0003	0.0081
100113671_TGI_at	Rnf152	320311	-0.5463	-1.4604	0.0015	0.0111	-0.3751	-1.2969	0.0238	0.2254	-0.6484	-1.5674	0.0005	0.0236	-0.567	-1.4814	0.0011	0.0966	-0.5297	-1.4437	0.002	0.0315
100121036_TGI_at	2310057B04Rik	69690	-0.5494	-1.4634	0.002	0.0137	-0.1037	-1.0745	0.5321	0.8088	-0.1106	-1.0797	0.5299	0.7897	-0.3134	-1.2426	0.0648	0.5434	-0.4832	-1.3978	0.0058	0.0619
100089654_TGI_at	Tpst1	22021	-0.5526	-1.4667	5.1826e-08	3.3879e-06	-0.3083	-1.2383	0.0005	0.0596	-0.6154	-1.532	1.8615e-08	2.8161e-05	-0.3453	-1.2705	0.0001	0.0293	-0.6043	-1.5203	7.6939e-09	3.7897e-06
100118773_TGI_at	9030418K01Rik	71532	-0.5529	-1.467	9.9238e-07	3.4513e-05	-0.1273	-1.0922	0.1819	0.5265	-0.2975	-1.229	0.0049	0.0855	-0.1936	-1.1437	0.0456	0.4902	-0.2792	-1.2135	0.0051	0.0576
100103932_TGI_at	Irx3	16373	-0.5552	-1.4693	0.0002	0.002	-0.1893	-1.1402	0.1586	0.5005	-0.4923	-1.4067	0.0012	0.0394	-0.0637	-1.0452	0.6308	0.9472	-0.5669	-1.4813	0.0001	0.0047
100097487_TGI_at	A830058I18Rik	319788	-0.5557	-1.4698	6.0868e-06	0.0001	0.1085	1.0781	0.3059	0.6521	-0.2706	-1.2063	0.0198	0.1727	0.0524	1.037	0.6192	0.9452	-0.9144	-1.8848	2.4401e-10	4.3068e-07
100114999_TGI_at	Tmem173	72512	-0.5578	-1.472	0.0002	0.0023	-0.1616	-1.1185	0.2361	0.5881	-0.2918	-1.2242	0.0476	0.2645	-0.1825	-1.1348	0.182	0.7326	-0.386	-1.3068	0.0067	0.0682
100091042_TGI_at	Sept4	18952	-0.5602	-1.4745	7.7184e-07	2.8385e-05	-0.0837	-1.0597	0.3764	0.7067	-0.2916	-1.224	0.0057	0.0921	-0.162	-1.1189	0.0915	0.6036	-0.4869	-1.4014	8.3754e-06	0.0006
100088649_TGI_at	Aldh3b1	67689	-0.5606	-1.4749	0.0003	0.0031	-0.308	-1.238	0.0336	0.2619	-0.2984	-1.2298	0.051	0.273	-0.3436	-1.2689	0.0186	0.3665	-0.3825	-1.3036	0.0094	0.085
100085965_TGI_at	Ift122	81896	-0.5621	-1.4764	0.0003	0.0028	-0.172	-1.1266	0.221	0.5719	-0.3069	-1.237	0.0433	0.252	-0.0768	-1.0547	0.5814	0.9321	-0.3818	-1.3029	0.009	0.0825
100118550_TGI_at	Slc25a29	214663	-0.5622	-1.4765	1.8336e-06	5.7235e-05	-0.4223	-1.3401	0.0001	0.0436	-0.3469	-1.2718	0.0021	0.0534	-0.2582	-1.196	0.0128	0.3196	-0.521	-1.435	6.5388e-06	0.0005
100089121_TGI_at	Dusp10	63953	-0.5663	-1.4807	0.0002	0.0027	0.0022	1.0015	0.9875	0.9964	-0.6946	-1.6184	3.5475e-05	0.0039	-0.3906	-1.3109	0.0078	0.26	-0.623	-1.54	7.0717e-05	0.0031
100105044_TGI_at	Rnf152	320311	-0.5669	-1.4813	0.0002	0.0022	-0.0489	-1.0345	0.7201	0.904	-0.5007	-1.4149	0.0013	0.0418	-0.2485	-1.188	0.0749	0.5716	-0.4271	-1.3446	0.0033	0.0432
100107885_TGI_at	Tox3	244579	-0.5689	-1.4834	7.5104e-05	0.0011	-0.0211	-1.0147	0.8689	0.9608	-0.4257	-1.3432	0.0032	0.067	-0.2862	-1.2195	0.0304	0.4401	-0.6476	-1.5666	1.1632e-05	0.0008
100080688_TGI_at	Fam198b	68659	-0.5699	-1.4844	9.4439e-08	5.1953e-06	-0.1404	-1.1022	0.1079	0.4283	-0.5148	-1.4288	1.9012e-06	0.0007	-0.2271	-1.1705	0.0115	0.308	-0.3941	-1.3141	4.8685e-05	0.0023
100085358_TGI_at	Bik	12124	-0.5701	-1.4847	5.9733e-05	0.0009	-0.2878	-1.2208	0.0274	0.2397	-0.5486	-1.4627	0.0002	0.0133	-0.5496	-1.4637	9.7399e-05	0.0246	-0.6437	-1.5623	1.0174e-05	0.0007
100096466_TGI_at	Vegfc	22341	-0.5728	-1.4875	1.1465e-06	3.9104e-05	-0.1652	-1.1213	0.0994	0.4142	-0.5774	-1.4921	2.7846e-06	0.0009	-0.2784	-1.2129	0.0072	0.2523	-0.7505	-1.6824	5.0292e-09	2.8357e-06
100095324_TGI_at	Tjp2	21873	-0.5733	-1.4879	5.777e-07	2.3043e-05	-0.2632	-1.2001	0.0083	0.1528	-0.3979	-1.3176	0.0003	0.0178	-0.2589	-1.1966	0.0093	0.2826	-0.3096	-1.2394	0.0023	0.0341
100094042_TGI_at	Hdhd3	72748	-0.5737	-1.4883	0.0002	0.0027	-0.251	-1.19	0.0824	0.3823	-0.0993	-1.0712	0.5092	0.7785	-0.2944	-1.2263	0.0432	0.4828	-0.43	-1.3472	0.0042	0.0506
100086840_TGI_at	Polr1e	64424	-0.5754	-1.4901	1.5721e-05	0.0003	-0.1048	-1.0753	0.3683	0.7013	-0.1269	-1.0919	0.3052	0.6313	-0.1557	-1.114	0.1841	0.734	-0.3144	-1.2435	0.0097	0.0865
100080539_TGI_at	Meis1	17268	-0.576	-1.4907	1.5582e-08	1.3096e-06	-0.0437	-1.0308	0.5827	0.8394	-0.3338	-1.2603	0.0003	0.0178	-0.2141	-1.16	0.0102	0.2935	-0.3227	-1.2507	0.0002	0.0073
100120299_TGI_at	Frk	14302	-0.5791	-1.494	4.3009e-06	0.0001	-0.072	-1.0512	0.5035	0.7921	-0.3771	-1.2987	0.002	0.0525	-0.2441	-1.1844	0.0281	0.427	-0.4538	-1.3696	0.0001	0.0052
100106950_TGI_at	Klhl6	239743	-0.5835	-1.4985	1.9526e-06	5.9764e-05	-0.3594	-1.2829	0.0013	0.0866	-0.3505	-1.275	0.0027	0.0617	-0.3525	-1.2768	0.0015	0.1161	-0.3969	-1.3166	0.0004	0.0112
100081921_TGI_at	D18Ertd653e	52662	-0.5836	-1.4986	4.8844e-06	0.0001	-0.2235	-1.1675	0.0464	0.2989	-0.1885	-1.1396	0.1095	0.3892	-0.139	-1.1012	0.2074	0.7535	-0.3187	-1.2472	0.0057	0.0615
100116904_TGI_at	Lhx6	16874	-0.5838	-1.4988	0.0008	0.0069	-0.8114	-1.755	1.1935e-05	0.0275	-0.4583	-1.3739	0.0102	0.1243	-0.4146	-1.3329	0.0134	0.3238	-0.5495	-1.4636	0.0015	0.0255
100085880_TGI_at	Bahcc1	268515	-0.5853	-1.5003	2.7889e-08	2.0091e-06	-0.2508	-1.1899	0.0044	0.1261	-0.4807	-1.3954	3.4987e-06	0.001	-0.359	-1.2826	0.0001	0.0264	-0.6811	-1.6034	9.5203e-10	9.1655e-07
100081881_TGI_at	Neurl3	214854	-0.5867	-1.5018	0.0005	0.0045	-0.0205	-1.0143	0.8934	0.9679	-0.4213	-1.3392	0.0131	0.1405	-0.2841	-1.2176	0.0699	0.557	-0.5289	-1.4429	0.0014	0.024
100091636_TGI_at	Fam110a	73847	-0.5867	-1.5018	8.9904e-06	0.0002	-0.4251	-1.3427	0.0006	0.0635	-0.2428	-1.1833	0.0504	0.2717	-0.2729	-1.2082	0.0211	0.3841	-0.4047	-1.3238	0.001	0.0198
100088510_TGI_at	Pcdh1	75599	-0.5873	-1.5024	0.0007	0.0061	-0.0869	-1.0621	0.5853	0.8411	-0.4547	-1.3705	0.0101	0.1238	-0.0763	-1.0543	0.6314	0.9472	-0.4515	-1.3675	0.0071	0.0702
100085199_TGI_at	Fam176a	232146	-0.5885	-1.5037	7.8954e-05	0.0011	-0.2388	-1.18	0.0785	0.3732	-0.8806	-1.8411	3.0844e-07	0.0002	-0.5208	-1.4347	0.0004	0.0511	-0.385	-1.3059	0.006	0.0633
100114162_TGI_at	9330133O14Rik	319574	-0.5886	-1.5037	0.007	0.0354	-0.1075	-1.0774	0.6038	0.8491	-0.1008	-1.0723	0.6465	0.8547	-0.2012	-1.1497	0.3338	0.8388	-0.7275	-1.6557	0.0011	0.0213
100100009_TGI_at	Pcdh7	54216	-0.5892	-1.5044	3.6471e-05	0.0006	-0.0951	-1.0682	0.4504	0.7585	-0.2274	-1.1707	0.0942	0.3628	0.0441	1.031	0.7256	0.9683	-0.5079	-1.4219	0.0003	0.0075
100087226_TGI_at	Dbp	13170	-0.5901	-1.5054	0.0004	0.0037	-0.1267	-1.0918	0.4028	0.7247	-0.0476	-1.0335	0.766	0.9104	-0.0306	-1.0214	0.8393	0.9851	-0.7734	-1.7094	9.5459e-06	0.0007
100104231_TGI_at	Dab2	13132	-0.5922	-1.5075	1.3488e-06	4.4303e-05	-0.1421	-1.1035	0.1715	0.5168	-0.4315	-1.3486	0.0003	0.0176	-0.3388	-1.2647	0.0021	0.1385	-0.4293	-1.3466	0.0002	0.0057
100104196_TGI_at	Aff3	16764	-0.5924	-1.5078	4.2396e-07	1.7781e-05	-0.127	-1.092	0.1927	0.539	-0.3711	-1.2933	0.0008	0.033	-0.1185	-1.0856	0.2233	0.7671	-0.3969	-1.3166	0.0002	0.0066
100116585_TGI_at	Adra1b	11548	-0.5931	-1.5085	0.0001	0.0018	-0.0822	-1.0587	0.558	0.8252	-0.5051	-1.4192	0.0016	0.0458	-0.3537	-1.2778	0.0155	0.3398	-0.4359	-1.3527	0.0035	0.0448
100094082_TGI_at	Fgf7	14178	-0.5943	-1.5098	0.0013	0.0101	-0.077	-1.0548	0.6541	0.8749	-0.3397	-1.2655	0.0686	0.3127	-0.3938	-1.3138	0.0269	0.4199	-0.4699	-1.385	0.0092	0.0838
100089921_TGI_at	Dab2	13132	-0.5956	-1.5111	6.3529e-05	0.001	0.0238	1.0166	0.8569	0.9564	-0.3032	-1.2339	0.0361	0.2319	-0.2391	-1.1803	0.0768	0.5732	-0.4376	-1.3544	0.002	0.0315
100106843_TGI_at	Chst14	72136	-0.596	-1.5115	4.6493e-08	3.0869e-06	-0.2901	-1.2228	0.0018	0.0975	-0.3335	-1.2601	0.0008	0.0331	-0.3332	-1.2598	0.0004	0.0573	-0.3841	-1.305	7.8911e-05	0.0034
100081282_TGI_at	Zeb2	24136	-0.5986	-1.5142	7.5388e-05	0.0011	-0.2625	-1.1995	0.0573	0.326	-0.6196	-1.5365	0.0001	0.0085	-0.3394	-1.2652	0.0156	0.3398	-0.4622	-1.3777	0.0014	0.0249
100114832_TGI_at	Cplx2	12890	-0.6014	-1.5172	9.9742e-08	5.4587e-06	-0.3755	-1.2973	0.0002	0.0437	-0.4698	-1.3849	2.0478e-05	0.0028	-0.1857	-1.1374	0.0467	0.4944	-0.4059	-1.3249	7.0212e-05	0.0031
100082433_TGI_at	Arhgap32	330914	-0.6017	-1.5176	3.7075e-05	0.0006	-0.2276	-1.1709	0.0828	0.3831	0.006	1.0041	0.9651	0.9893	-0.181	-1.1337	0.1643	0.7145	-0.4503	-1.3663	0.0012	0.0215
100094191_TGI_at	Prrx1	18933	-0.6021	-1.5179	2.926e-05	0.0005	0.013	1.009	0.9183	0.976	-0.2932	-1.2254	0.0342	0.2257	-0.2272	-1.1706	0.0787	0.5765	-0.3592	-1.2827	0.007	0.0702
100093499_TGI_at	Nrp1	18186	-0.6028	-1.5186	5.0339e-05	0.0008	-0.1561	-1.1143	0.2397	0.5927	-0.2906	-1.2232	0.043	0.2514	-0.1419	-1.1034	0.2841	0.81	-0.581	-1.4959	8.2651e-05	0.0035
100094235_TGI_at	Rasgrf2	19418	-0.6067	-1.5228	5.2265e-06	0.0001	-0.2509	-1.1899	0.033	0.2596	-0.5627	-1.477	4.0086e-05	0.0044	-0.1132	-1.0816	0.3234	0.8348	-0.598	-1.5136	6.6041e-06	0.0005
100116011_TGI_at	Ccdc88c	68339	-0.6094	-1.5257	1.0839e-05	0.0002	-0.1681	-1.1236	0.1659	0.5094	-0.4611	-1.3766	0.0008	0.033	-0.1453	-1.106	0.2295	0.7722	-0.5789	-1.4937	2.3564e-05	0.0014
100100981_TGI_at	Nkain4	58237	-0.6106	-1.5269	0.0007	0.0059	-0.262	-1.1991	0.1181	0.4449	-0.3279	-1.2552	0.0669	0.309	-0.4149	-1.3332	0.0158	0.3399	0.4633	1.3787	0.0076	0.0737
100080014_TGI_at	Lpar4	78134	-0.6108	-1.5271	0.0055	0.0298	-0.3116	-1.2411	0.1404	0.4769	-0.9845	-1.9787	7.3489e-05	0.0068	-0.8055	-1.7478	0.0004	0.0549	-0.605	-1.521	0.006	0.063
100111036_TGI_at	Ldoc1l	223732	-0.6152	-1.5318	2.9269e-06	8.3193e-05	-0.1975	-1.1467	0.0828	0.3831	-0.3355	-1.2619	0.0071	0.1035	-0.1391	-1.1012	0.217	0.7609	-0.3194	-1.2478	0.0066	0.0676
100097507_TGI_at	Nav3	260315	-0.619	-1.5358	7.538e-06	0.0002	0.1339	1.0973	0.2637	0.6149	-0.1529	-1.1118	0.2297	0.5537	0.1078	1.0776	0.3667	0.8573	-0.5691	-1.4835	2.7122e-05	0.0015
100102337_TGI_at	Tgfb2	21808	-0.6195	-1.5363	7.7568e-08	4.4888e-06	-0.1076	-1.0774	0.2481	0.6009	-0.2944	-1.2264	0.0046	0.0819	-0.2901	-1.2227	0.0032	0.17	-0.3104	-1.24	0.0018	0.0286
100080504_TGI_at	Lrrc3	237387	-0.6197	-1.5365	0.0007	0.0061	-0.2169	-1.1622	0.2009	0.5484	-0.4284	-1.3457	0.0205	0.176	-0.2385	-1.1798	0.1605	0.7087	-0.4843	-1.3989	0.0062	0.0648
100080923_TGI_at	Apbb2	11787	-0.6239	-1.541	2.1133e-09	2.6233e-07	-0.1269	-1.0919	0.1131	0.4378	-0.1264	-1.0915	0.136	0.4321	-0.0687	-1.0488	0.3848	0.8656	-0.2701	-1.2059	0.0014	0.0251
100102711_TGI_at	Hlx	15284	-0.6269	-1.5442	9.2941e-06	0.0002	-0.3395	-1.2653	0.0081	0.1525	-0.9606	-1.9461	9.1691e-09	1.6183e-05	-0.7717	-1.7073	2.4685e-07	0.0005	-0.716	-1.6426	9.9506e-07	0.0001
100102624_TGI_at	Magee1	107528	-0.629	-1.5465	1.0551e-05	0.0002	-0.1376	-1.1	0.2688	0.6194	-0.3648	-1.2877	0.0081	0.1111	-0.1657	-1.1217	0.1844	0.7342	-0.4484	-1.3646	0.0008	0.0168
100108756_TGI_at	Apbb2	11787	-0.6299	-1.5474	1.2732e-08	1.1097e-06	-0.1372	-1.0998	0.1172	0.444	-0.0869	-1.0621	0.3444	0.663	-0.0269	-1.0188	0.7547	0.9728	-0.2853	-1.2187	0.002	0.0314
100106339_TGI_at	Car8	12319	-0.6322	-1.55	3.2174e-06	8.9175e-05	0.0639	1.0453	0.5796	0.8384	-0.2564	-1.1945	0.0417	0.2475	-0.0864	-1.0617	0.4547	0.8902	-0.4766	-1.3914	0.0002	0.0063
100093107_TGI_at	Bcl11b	58208	-0.6334	-1.5512	4.0476e-05	0.0007	-0.1165	-1.0841	0.3938	0.718	-0.4021	-1.3214	0.0081	0.1112	-0.3325	-1.2592	0.0188	0.3679	-0.5226	-1.4365	0.0005	0.0112
100103305_TGI_at	Camk2a	12322	-0.6342	-1.5521	0.0029	0.0183	-0.5072	-1.4213	0.015	0.1856	-0.3781	-1.2996	0.0807	0.3383	-0.5071	-1.4212	0.015	0.3367	-0.5866	-1.5018	0.0055	0.0603
100111576_TGI_at	Lass4	67260	-0.6362	-1.5542	3.7914e-06	0.0001	-0.1791	-1.1322	0.1321	0.4643	-0.1564	-1.1145	0.2128	0.5355	-0.1054	-1.0758	0.3705	0.8584	-0.4961	-1.4104	0.0001	0.0051
100087184_TGI_at	4833432E10Rik	78782	-0.6363	-1.5543	2.6611e-05	0.0005	-0.3616	-1.2848	0.0095	0.1602	-0.4763	-1.3912	0.0016	0.0465	-0.2758	-1.2106	0.0435	0.4848	-0.5416	-1.4556	0.0002	0.007
100097305_TGI_at	Xcr1	23832	-0.637	-1.5551	0.0001	0.0016	-0.5298	-1.4437	0.001	0.0798	-0.8788	-1.8389	2.4946e-06	0.0008	-0.2695	-1.2054	0.0764	0.5729	-0.4449	-1.3613	0.0048	0.0553
100083587_TGI_at	5033430I15Rik	76000	-0.6373	-1.5554	3.8807e-07	1.6544e-05	-0.1755	-1.1293	0.0952	0.4067	-0.2814	-1.2153	0.0138	0.145	-0.1906	-1.1412	0.071	0.5614	-0.2846	-1.2181	0.0087	0.0806
100100400_TGI_at	Unc5b	107449	-0.6381	-1.5563	4.1343e-08	2.7798e-06	-0.2544	-1.1928	0.0087	0.1561	-0.218	-1.1631	0.0311	0.2152	-0.2995	-1.2307	0.0024	0.1489	-0.5616	-1.4759	5.0961e-07	8.0532e-05
100109673_TGI_at	Gatm	67092	-0.6386	-1.5568	0.0003	0.0031	0.0076	1.0053	0.9622	0.988	-0.462	-1.3774	0.0093	0.1183	-0.0813	-1.058	0.6107	0.9405	-0.4237	-1.3414	0.0112	0.094
100120545_TGI_at	Fam117a	215512	-0.6407	-1.5591	5.941e-05	0.0009	-0.3421	-1.2676	0.02	0.2101	-0.7114	-1.6374	3.132e-05	0.0037	-0.5453	-1.4594	0.0004	0.0562	-0.5332	-1.4471	0.0006	0.0129
100112907_TGI_at	Mycn	18109	-0.6436	-1.5623	0.0062	0.0324	-0.1187	-1.0858	0.5945	0.8443	0.0336	1.0236	0.8868	0.9598	-0.3804	-1.3017	0.094	0.6082	-0.6527	-1.5721	0.0056	0.0609
100094648_TGI_at	Fam167b	230766	-0.6442	-1.5628	5.4951e-06	0.0001	-0.2767	-1.2115	0.0275	0.2404	-0.1801	-1.133	0.1669	0.4765	-0.0836	-1.0597	0.4916	0.9051	-0.3852	-1.306	0.0029	0.0402
100097622_TGI_at	Apol10b	328561	-0.6451	-1.5639	0.0028	0.0175	0.1044	1.075	0.6054	0.8499	0.1525	1.1115	0.4775	0.7595	0.1122	1.0809	0.5787	0.932	-0.7068	-1.6322	0.0012	0.0216
100119038_TGI_at	Tm4sf1	17112	-0.6498	-1.5689	1.0966e-12	9.2901e-10	-0.0785	-1.0559	0.2007	0.5482	-0.3362	-1.2624	7.1546e-06	0.0015	-0.2881	-1.2211	3.0377e-05	0.0107	-0.2773	-1.2119	5.2127e-05	0.0024
100086394_TGI_at	Klhl4	237010	-0.6502	-1.5694	4.7592e-05	0.0008	-0.0548	-1.0387	0.6984	0.8952	-0.5322	-1.4462	0.001	0.037	-0.4225	-1.3402	0.0048	0.2121	-0.3845	-1.3054	0.0095	0.0854
100100947_TGI_at	Slc25a23	66972	-0.6503	-1.5695	3.6499e-07	1.5745e-05	-0.3053	-1.2357	0.0059	0.136	-0.323	-1.2509	0.006	0.0946	-0.234	-1.1761	0.031	0.4427	-0.3581	-1.2818	0.0015	0.026
100104351_TGI_at	Lass4	67260	-0.6509	-1.5702	2.4749e-09	2.9615e-07	-0.1415	-1.1031	0.0933	0.4035	-0.3071	-1.2372	0.0012	0.0394	-0.2215	-1.166	0.0106	0.2987	-0.4054	-1.3244	1.9111e-05	0.0012
100108378_TGI_at	Htra3	78558	-0.6535	-1.573	4.7401e-06	0.0001	-0.3729	-1.295	0.004	0.1214	-0.5801	-1.4949	6.7512e-05	0.0064	-0.2601	-1.1976	0.0385	0.4706	-0.6073	-1.5234	1.5074e-05	0.001
100106281_TGI_at	Ppp1r3d	228966	-0.6541	-1.5736	5.5146e-06	0.0001	-0.1912	-1.1417	0.1267	0.4562	-0.3152	-1.2441	0.0203	0.1749	-0.2614	-1.1986	0.0395	0.473	-0.4401	-1.3567	0.001	0.0191
100088457_TGI_at	A630066F11Rik	320642	-0.6578	-1.5777	0.0001	0.0015	-0.1435	-1.1045	0.3495	0.6871	-0.5321	-1.4461	0.0021	0.054	-0.1237	-1.0895	0.4192	0.8798	-0.4294	-1.3466	0.0075	0.0733
100089985_TGI_at	Pde9a	18585	-0.6601	-1.5801	1.4441e-05	0.0003	-0.511	-1.4251	0.0004	0.0579	-0.4884	-1.4029	0.0012	0.0405	-0.4594	-1.375	0.0013	0.108	-0.4194	-1.3374	0.0029	0.0404
100090661_TGI_at	Tlr1	21897	-0.66	-1.5801	0.0287	0.0988	-0.1541	-1.1127	0.5974	0.8459	-0.3733	-1.2953	0.2317	0.5569	-0.5987	-1.5144	0.0458	0.4907	-0.9182	-1.8897	0.0031	0.0419
100100962_TGI_at			-0.6608	-1.581	0.0158	0.0642	-0.2661	-1.2026	0.314	0.6586	-0.852	-1.8051	0.004	0.0756	-0.7166	-1.6433	0.0094	0.2826	-0.7545	-1.687	0.0065	0.0668
100116769_TGI_at	Tmem98	103743	-0.6626	-1.583	6.3571e-11	1.683e-08	-0.173	-1.1274	0.0211	0.216	-0.3449	-1.27	6.4556e-05	0.0061	-0.2248	-1.1686	0.0035	0.1774	-0.2862	-1.2194	0.0003	0.0087
100103085_TGI_at	Fam161a	73873	-0.6633	-1.5837	0.0004	0.0039	-0.4592	-1.3748	0.0102	0.1644	-0.5381	-1.4521	0.005	0.0858	-0.479	-1.3938	0.0076	0.2586	-0.6381	-1.5563	0.0006	0.0136
100120015_TGI_at	Gamt	14431	-0.669	-1.59	3.3967e-05	0.0006	-0.3243	-1.2521	0.0273	0.2397	-0.4395	-1.3561	0.0057	0.0922	-0.3351	-1.2615	0.0229	0.3948	-0.5377	-1.4517	0.0005	0.0124
100086560_TGI_at	Ttyh2	117160	-0.6725	-1.5938	6.4724e-07	2.5186e-05	-0.1147	-1.0827	0.3086	0.6545	-0.2041	-1.152	0.0918	0.3584	-0.0539	-1.0381	0.6304	0.9472	-0.4664	-1.3817	0.0002	0.0059
100106245_TGI_at			-0.6735	-1.595	4.5826e-05	0.0007	-0.1799	-1.1328	0.2225	0.5732	-0.1915	-1.1419	0.2208	0.5436	-0.3153	-1.2442	0.0363	0.463	-0.4182	-1.3363	0.0066	0.0676
100092955_TGI_at	Rem1	19700	-0.6747	-1.5963	7.6757e-05	0.0011	-0.2126	-1.1588	0.1671	0.5105	-0.3063	-1.2365	0.0635	0.3013	-0.3134	-1.2426	0.0449	0.489	-0.5188	-1.4328	0.0015	0.0259
100109196_TGI_at	D4Bwg0951e	52829	-0.676	-1.5977	3.4226e-05	0.0006	-0.3018	-1.2327	0.0412	0.2841	-0.3992	-1.3188	0.0122	0.1353	-0.461	-1.3765	0.0026	0.1511	-0.7245	-1.6524	1.2255e-05	0.0008
100094654_TGI_at			-0.6786	-1.6005	1.0759e-06	3.6932e-05	-0.0107	-1.0074	0.9265	0.9782	-0.1236	-1.0895	0.3185	0.6406	0.0826	1.0589	0.4782	0.9021	-0.404	-1.3231	0.0013	0.0227
100082674_TGI_at	Cngb3	30952	-0.6788	-1.6008	0.0005	0.0045	-0.3106	-1.2402	0.0864	0.3893	-0.4352	-1.3521	0.0257	0.1951	-0.326	-1.2535	0.0726	0.5666	-0.8025	-1.7441	6.0591e-05	0.0028
100118043_TGI_at	Lifr	16880	-0.6793	-1.6014	0.0003	0.0033	-0.6429	-1.5615	0.0006	0.0605	-0.9129	-1.8829	1.2762e-05	0.002	-0.4709	-1.3859	0.0088	0.2752	-0.4485	-1.3646	0.0121	0.0986
100091260_TGI_at	Mgat3	17309	-0.6802	-1.6024	2.4145e-06	7.1723e-05	-0.0969	-1.0695	0.4284	0.7441	-0.4769	-1.3918	0.0007	0.0296	-0.219	-1.1639	0.0788	0.5765	-0.497	-1.4113	0.0002	0.0071
100084961_TGI_at	AU020206	101757	-0.6805	-1.6027	8.9125e-09	8.2431e-07	-0.1284	-1.093	0.1664	0.5096	-0.345	-1.2702	0.001	0.0369	-0.179	-1.1321	0.0567	0.5242	-0.5247	-1.4386	1.5168e-06	0.0002
100095212_TGI_at	Entpd5	12499	-0.6827	-1.6051	1.9003e-10	3.6589e-08	-0.1404	-1.1022	0.0775	0.3712	-0.2345	-1.1765	0.007	0.1032	-0.1302	-1.0944	0.1006	0.623	-0.4737	-1.3887	5.0845e-07	8.0532e-05
100095791_TGI_at	Dlc1	50768	-0.6845	-1.6071	1.709e-13	2.2623e-10	-0.2265	-1.17	0.0005	0.0596	-0.347	-1.2719	3.3116e-06	0.001	-0.3709	-1.2932	3.5174e-07	0.0006	-0.3389	-1.2648	1.8124e-06	0.0002
100095805_TGI_at	Dusp1	19252	-0.6859	-1.6087	6.0479e-05	0.0009	-0.0159	-1.0111	0.9165	0.9754	-0.3855	-1.3063	0.0211	0.1778	-0.3751	-1.2969	0.0176	0.3568	-0.5074	-1.4215	0.0018	0.0296
100090057_TGI_at	Sh3rf2	269016	-0.6871	-1.6101	3.6999e-06	9.9955e-05	-0.1148	-1.0828	0.3657	0.6995	-0.1423	-1.1036	0.2917	0.6173	-0.0598	-1.0423	0.6364	0.949	-0.5406	-1.4546	0.0001	0.0047
100104926_TGI_at	Izumo4	71564	-0.6896	-1.6128	4.6974e-05	0.0008	-0.5686	-1.4831	0.0005	0.0596	-0.308	-1.238	0.0586	0.2914	-0.16	-1.1173	0.2888	0.8136	-0.4631	-1.3785	0.0036	0.046
100116141_TGI_at	Rassf7	66985	-0.6963	-1.6203	2.5353e-05	0.0005	-0.2493	-1.1886	0.0914	0.4	-0.5327	-1.4466	0.0013	0.0412	-0.0606	-1.0429	0.6758	0.9582	-0.558	-1.4722	0.0004	0.0109
100104413_TGI_at	Cxcl12	20315	-0.6981	-1.6223	1.9409e-08	1.5157e-06	-0.2501	-1.1893	0.0139	0.182	-0.54	-1.454	7.0389e-06	0.0015	-0.2809	-1.2149	0.0063	0.238	-0.4927	-1.4071	1.1782e-05	0.0008
100097536_TGI_at	Mtss1	211401	-0.6984	-1.6227	6.3296e-09	6.2065e-07	-0.086	-1.0614	0.3552	0.6914	-0.4356	-1.3525	7.7241e-05	0.007	-0.17	-1.125	0.0724	0.5664	-0.3763	-1.298	0.0002	0.0072
100109993_TGI_at	Smtnl2	276829	-0.7002	-1.6247	2.8891e-09	3.3077e-07	-0.1903	-1.141	0.0392	0.2788	-0.2836	-1.2172	0.0048	0.0845	-0.237	-1.1786	0.0115	0.308	-0.2758	-1.2107	0.0038	0.0472
100098068_TGI_at	Sacs	50720	-0.7009	-1.6256	1.8921e-12	1.3819e-09	-0.0802	-1.0572	0.2341	0.5859	-0.3028	-1.2335	0.0001	0.0097	-0.2157	-1.1613	0.0025	0.1492	-0.3073	-1.2374	4.7526e-05	0.0023
100106400_TGI_at	2310050B05Rik	69678	-0.7038	-1.6288	0.0004	0.0036	0.0823	1.0587	0.6464	0.8717	-0.302	-1.2328	0.1186	0.4051	-0.2663	-1.2028	0.1434	0.6868	-0.4993	-1.4135	0.0081	0.0772
100111356_TGI_at	Fpgs	14287	-0.7044	-1.6295	3.7315e-06	0.0001	-0.1051	-1.0756	0.419	0.7376	-0.4474	-1.3636	0.0023	0.0573	-0.1378	-1.1002	0.2909	0.8153	-0.4297	-1.3469	0.002	0.0312
100091345_TGI_at	Pilra	231805	-0.7066	-1.6319	0.0001	0.0014	0.1038	1.0746	0.5241	0.8044	-0.1615	-1.1185	0.3516	0.6687	-0.1045	-1.0751	0.5214	0.914	-0.4768	-1.3917	0.0056	0.0607
100110861_TGI_at	Arhgap28	268970	-0.7091	-1.6348	0.0014	0.0106	-0.4021	-1.3215	0.0572	0.326	-0.6392	-1.5574	0.0057	0.092	-0.5142	-1.4282	0.0167	0.3473	-0.8947	-1.8593	0.0001	0.0041
100084077_TGI_at	Smpdl3b	100340	-0.7105	-1.6364	1.8597e-05	0.0004	-0.082	-1.0585	0.5714	0.8336	-0.0493	-1.0347	0.7481	0.9018	-0.2943	-1.2263	0.0478	0.4966	-0.4636	-1.379	0.0027	0.0384
100083842_TGI_at	Celsr3	107934	-0.7144	-1.6408	3.5637e-05	0.0006	-0.0676	-1.0479	0.657	0.877	-0.3122	-1.2416	0.0591	0.2923	-0.2751	-1.21	0.0768	0.5732	-0.4167	-1.3349	0.0091	0.0831
100091878_TGI_at	Map2k6	26399	-0.719	-1.6461	5.7481e-07	2.3014e-05	-0.3075	-1.2375	0.0133	0.1788	-0.578	-1.4928	5.0042e-05	0.0051	-0.2386	-1.1799	0.0507	0.5062	-0.4243	-1.3419	0.001	0.0191
100104585_TGI_at	Mlf1	17349	-0.7238	-1.6515	9.95e-11	2.331e-08	-0.2289	-1.1719	0.0069	0.145	-0.242	-1.1827	0.0071	0.1034	-0.1711	-1.1259	0.0388	0.4715	-0.3978	-1.3175	1.6491e-05	0.001
100095680_TGI_at	Dnm1	13429	-0.7258	-1.6538	9.6384e-06	0.0002	-0.3544	-1.2784	0.0163	0.1928	-0.3317	-1.2585	0.0325	0.22	-0.2	-1.1487	0.1633	0.7129	-0.5547	-1.4689	0.0004	0.0096
100094852_TGI_at	Vmac	106639	-0.7283	-1.6567	9.5744e-09	8.8168e-07	-0.2777	-1.2122	0.0073	0.1471	-0.3624	-1.2856	0.0013	0.0409	-0.1253	-1.0907	0.2072	0.7532	-0.6198	-1.5366	2.6289e-07	5.0979e-05
100081392_TGI_at	Irx4	50916	-0.7304	-1.6591	1.7314e-08	1.4104e-06	-0.1059	-1.0762	0.2992	0.6472	-0.2814	-1.2154	0.0123	0.1356	-0.1975	-1.1467	0.0574	0.5254	-0.7356	-1.6651	1.4891e-08	6.3077e-06
100121618_TGI_at	Sema6a	20358	-0.7307	-1.6594	2.2492e-06	6.7475e-05	-0.2069	-1.1542	0.1188	0.4462	-0.8037	-1.7456	1.1916e-06	0.0005	-0.3179	-1.2465	0.0191	0.3693	-1.1723	-2.2538	1.0469e-10	3.7869e-07
100083832_TGI_at			-0.7314	-1.6602	0.0002	0.0025	-0.2104	-1.157	0.2428	0.5954	-0.3952	-1.3151	0.0426	0.2503	-0.1723	-1.1269	0.3371	0.8411	-0.4702	-1.3853	0.0118	0.0972
100108838_TGI_at	Fam198a	245050	-0.7338	-1.663	8.2121e-05	0.0012	-0.2936	-1.2257	0.0834	0.3841	-0.5818	-1.4967	0.0021	0.053	-0.7346	-1.664	8.0932e-05	0.0214	-0.6645	-1.585	0.0003	0.008
100103909_TGI_at	Carns1	107239	-0.738	-1.6679	4.4906e-06	0.0001	-0.2406	-1.1815	0.086	0.3888	-0.2727	-1.2081	0.0673	0.3096	-0.265	-1.2016	0.0597	0.5281	-0.5798	-1.4946	0.0001	0.0052
100118040_TGI_at	Fbxo10	269529	-0.7384	-1.6683	2.8131e-08	2.0197e-06	-0.1353	-1.0983	0.2015	0.549	-0.4106	-1.3293	0.0007	0.0294	-0.1671	-1.1228	0.117	0.651	-0.4651	-1.3804	7.7718e-05	0.0034
100109363_TGI_at	Gbp9	236573	-0.7392	-1.6692	3.2888e-05	0.0006	0.2099	1.1566	0.1849	0.5297	-0.083	-1.0592	0.6174	0.8414	0.0993	1.0713	0.5265	0.9163	-0.4664	-1.3817	0.0049	0.0562
100090373_TGI_at	Ebpl	68177	-0.7399	-1.6701	8.1853e-08	4.6855e-06	-0.1496	-1.1092	0.1815	0.5262	-0.2815	-1.2155	0.0209	0.1775	-0.2426	-1.1831	0.0336	0.4523	-0.4501	-1.3661	0.0002	0.0072
100109284_TGI_at	Epb4.1l4a	13824	-0.7455	-1.6766	1.395e-06	4.5415e-05	-0.3514	-1.2758	0.0097	0.1619	-0.0878	-1.0628	0.5234	0.7871	-0.2177	-1.1629	0.0989	0.6183	-0.3792	-1.3006	0.0056	0.061
100118447_TGI_at	Klhl32	212390	-0.7495	-1.6812	2.3228e-09	2.8275e-07	-0.2508	-1.1899	0.0116	0.1713	-0.2343	-1.1764	0.0248	0.1923	-0.1086	-1.0782	0.2566	0.7931	-0.3296	-1.2566	0.0013	0.0231
100092204_TGI_at	Sema6d	214968	-0.752	-1.6841	1.0342e-10	2.3808e-08	-0.2013	-1.1498	0.0205	0.2118	-0.4015	-1.3209	5.938e-05	0.0058	-0.3755	-1.2973	6.6326e-05	0.0187	-0.4915	-1.4059	9.6791e-07	0.0001
100116135_TGI_at	2010002N04Rik	106878	-0.7538	-1.6863	3.5701e-08	2.4392e-06	-0.1921	-1.1424	0.0822	0.3818	-0.559	-1.4732	2.1079e-05	0.0028	-0.2632	-1.2002	0.0193	0.3703	-0.6267	-1.544	1.2615e-06	0.0001
100098556_TGI_at	4732415M23Rik	320869	-0.7543	-1.6869	5.9841e-08	3.7168e-06	-0.3492	-1.2738	0.0032	0.1126	-0.2546	-1.193	0.0361	0.2319	-0.1009	-1.0725	0.3658	0.8573	-0.4583	-1.3739	0.0002	0.0064
100097121_TGI_at	Lmod3	320502	-0.7578	-1.6909	2.163e-09	2.6635e-07	-0.2254	-1.1691	0.0232	0.2229	-0.1851	-1.1369	0.0744	0.3246	-0.0806	-1.0575	0.4017	0.8719	-0.4451	-1.3614	4.0955e-05	0.0021
100087124_TGI_at	Arhgap18	73910	-0.7691	-1.7042	1.466e-06	4.719e-05	-0.1246	-1.0902	0.3546	0.6912	-0.8662	-1.8228	4.9488e-07	0.0003	-0.3709	-1.2932	0.0084	0.2695	-1.0206	-2.0287	5.1495e-09	2.8357e-06
100084368_TGI_at	Crhr2	12922	-0.771	-1.7065	2.275e-11	7.6484e-09	-0.2015	-1.1499	0.0166	0.1942	-0.3516	-1.276	0.0002	0.0133	-0.1957	-1.1452	0.0198	0.3758	-0.4952	-1.4095	4.4458e-07	7.3563e-05
100100718_TGI_at	Proz	66901	-0.7736	-1.7095	0.0004	0.0036	-0.6575	-1.5774	0.0019	0.0982	-0.5012	-1.4153	0.0209	0.1776	-0.5515	-1.4656	0.0078	0.2603	-0.5864	-1.5015	0.0049	0.0564
100099633_TGI_at	Cd79b	15985	-0.7784	-1.7153	0.0002	0.0024	-0.3411	-1.2667	0.0782	0.3728	-0.5173	-1.4312	0.0137	0.1447	-0.5526	-1.4668	0.0058	0.229	-0.6019	-1.5177	0.0029	0.0402
100120549_TGI_at	Zfp40	22700	-0.78	-1.7171	4.7555e-06	0.0001	-0.3059	-1.2362	0.0413	0.2845	-0.4541	-1.3699	0.0054	0.0898	-0.1335	-1.097	0.3614	0.8559	-0.4781	-1.3929	0.0022	0.0329
100090115_TGI_at	Cc2d2a	231214	-0.7939	-1.7338	5.3491e-10	8.4547e-08	-0.1767	-1.1303	0.0676	0.351	-0.3447	-1.2699	0.0014	0.0427	-0.1312	-1.0952	0.1701	0.7205	-0.5168	-1.4308	3.3564e-06	0.0003
100092907_TGI_at	Nav3	260315	-0.8015	-1.7429	4.9953e-06	0.0001	-0.065	-1.0461	0.6648	0.8807	-0.2237	-1.1677	0.1654	0.4738	-0.0209	-1.0146	0.8894	0.9897	-0.708	-1.6335	3.3399e-05	0.0017
100120348_TGI_at	Frk	14302	-0.8025	-1.7441	1.0027e-05	0.0002	-0.2993	-1.2305	0.0627	0.3393	-0.8221	-1.768	1.7075e-05	0.0025	-0.379	-1.3004	0.0201	0.3763	-0.6266	-1.5439	0.0003	0.0082
100092927_TGI_at	Ces2e	234673	-0.8044	-1.7465	0.0003	0.0035	-0.251	-1.19	0.2227	0.5734	-0.8156	-1.7601	0.0005	0.0257	-0.1392	-1.1013	0.4957	0.9062	-0.5858	-1.5009	0.0065	0.0667
100086423_TGI_at	4732418A04Rik	402730	-0.8047	-1.7468	2.8307e-05	0.0005	-0.0282	-1.0197	0.867	0.9601	-0.3004	-1.2315	0.0992	0.3713	-0.0412	-1.0289	0.807	0.9816	-0.4592	-1.3748	0.0095	0.0851
100106513_TGI_at	1700019G17Rik	75541	-0.8069	-1.7495	1.0926e-05	0.0002	-0.1649	-1.1211	0.3019	0.6493	-0.4959	-1.4102	0.0053	0.0891	-0.3619	-1.2851	0.0276	0.4233	-0.6209	-1.5379	0.0004	0.0097
100098197_TGI_at	Krt19	16669	-0.8095	-1.7527	0.0174	0.0688	-0.3233	-1.2512	0.3255	0.668	-0.3422	-1.2677	0.3265	0.6471	-0.6232	-1.5403	0.0627	0.5384	1.016	2.0223	0.0035	0.0448
100086256_TGI_at	Mrgprf	211577	-0.8114	-1.755	1.2536e-06	4.2012e-05	-0.3392	-1.2651	0.0198	0.209	-0.6157	-1.5323	0.0002	0.0125	-0.3902	-1.3106	0.0081	0.265	-0.4137	-1.3321	0.0052	0.0584
100099795_TGI_at	Snx7	76561	-0.8123	-1.756	0.0011	0.0089	-0.0575	-1.0407	0.8032	0.9372	-0.6403	-1.5586	0.0125	0.1366	-0.3525	-1.2767	0.1329	0.674	-0.734	-1.6633	0.0029	0.0402
100086165_TGI_at	Fign	60344	-0.8128	-1.7566	5.0758e-06	0.0001	0.0758	1.054	0.6189	0.8574	-0.609	-1.5252	0.0006	0.0258	-0.2455	-1.1855	0.1131	0.6459	-0.7381	-1.668	2.2658e-05	0.0013
100119935_TGI_at	Pcdh18	73173	-0.8155	-1.76	3.1732e-08	2.2108e-06	-0.1447	-1.1055	0.2186	0.5694	-0.4235	-1.3411	0.0015	0.0434	-0.531	-1.4449	5.3649e-05	0.0167	-0.3793	-1.3007	0.0023	0.0347
100114514_TGI_at	Dact1	59036	-0.8209	-1.7665	2.9469e-06	8.3443e-05	-0.1699	-1.125	0.2577	0.6091	-0.898	-1.8635	1.7337e-06	0.0006	-0.7201	-1.6473	2.3277e-05	0.0092	-0.8354	-1.7844	2.1848e-06	0.0002
100115662_TGI_at	Ddx60	234311	-0.8254	-1.772	0.0002	0.0024	-0.4215	-1.3393	0.0418	0.2857	-0.6756	-1.5973	0.003	0.0643	-0.3394	-1.2652	0.0977	0.6149	-0.8813	-1.8421	9.1536e-05	0.0037
100083492_TGI_at	Slc22a23	73102	-0.8309	-1.7788	1.1713e-06	3.9692e-05	-0.2275	-1.1708	0.1175	0.4441	-0.1923	-1.1426	0.2093	0.5312	-0.2199	-1.1647	0.1297	0.6684	-0.4074	-1.3263	0.0068	0.0689
100105067_TGI_at	Ptger4	19219	-0.8333	-1.7817	0.0001	0.0014	-0.0514	-1.0363	0.7889	0.9321	-0.8752	-1.8343	0.0001	0.0093	-0.8102	-1.7535	0.0001	0.0331	-0.8865	-1.8487	4.521e-05	0.0022
100099677_TGI_at	Lst1	16988	-0.8358	-1.7848	0.0003	0.003	-0.2112	-1.1577	0.314	0.6586	-0.3716	-1.2938	0.0991	0.3713	-0.1588	-1.1163	0.4477	0.8876	-0.6843	-1.6069	0.0022	0.033
100104844_TGI_at	Mamstr	74490	-0.8365	-1.7858	1.3159e-06	4.3412e-05	-0.3323	-1.259	0.0267	0.2376	-0.5861	-1.5012	0.0005	0.0238	-0.4564	-1.3721	0.0031	0.1663	-0.5367	-1.4506	0.0007	0.0146
100117940_TGI_at	Entpd5	12499	-0.8375	-1.787	8.7914e-11	2.1159e-08	-0.2487	-1.1881	0.0104	0.1653	-0.3625	-1.2856	0.0007	0.0294	-0.1766	-1.1302	0.0625	0.5371	-0.5297	-1.4436	1.5474e-06	0.0002
100117747_TGI_at	S1pr3	13610	-0.8428	-1.7936	1.5688e-11	6.2695e-09	-0.1632	-1.1198	0.0669	0.3494	-0.2536	-1.1922	0.0089	0.1159	-0.1678	-1.1233	0.06	0.5284	-0.4575	-1.3732	6.439e-06	0.0005
100081651_TGI_at			-0.8452	-1.7965	0.001	0.0083	-0.3762	-1.2979	0.1202	0.4478	-0.4715	-1.3865	0.0681	0.3116	-0.3717	-1.2939	0.1245	0.6594	-0.6915	-1.6149	0.006	0.063
100090106_TGI_at	S1pr3	13610	-0.8488	-1.801	1.6441e-10	3.3164e-08	-0.2076	-1.1548	0.0364	0.2702	-0.2284	-1.1715	0.0304	0.2128	-0.1438	-1.1048	0.1407	0.6835	-0.4236	-1.3413	8.5849e-05	0.0036
100116188_TGI_at	Dusp5	240672	-0.856	-1.8101	7.5319e-06	0.0002	-0.196	-1.1455	0.2375	0.5904	-0.6881	-1.6112	0.0003	0.0183	-0.8572	-1.8116	7.3648e-06	0.0039	-0.7153	-1.6419	0.0001	0.004
100112089_TGI_at	Tnfrsf19	29820	-0.8585	-1.8132	6.4571e-09	6.3024e-07	-0.2291	-1.1721	0.0501	0.3077	-0.5192	-1.4332	0.0001	0.0092	-0.3107	-1.2403	0.0093	0.2826	-0.4388	-1.3555	0.0004	0.0109
100093003_TGI_at	Spata13	219140	-0.8634	-1.8193	1.9322e-09	2.4802e-07	-0.1965	-1.1459	0.0765	0.3692	-0.406	-1.325	0.0011	0.038	-0.3634	-1.2864	0.0018	0.1286	-0.445	-1.3613	0.0002	0.0068
100121026_TGI_at	AI414108	102623	-0.8707	-1.8286	2.0185e-08	1.5546e-06	-0.0618	-1.0438	0.6116	0.8532	-0.352	-1.2763	0.0094	0.1184	-0.3051	-1.2355	0.0161	0.3438	-0.3914	-1.3116	0.0026	0.0376
100103866_TGI_at	Cyp3a13	13113	-0.8777	-1.8375	0.0059	0.0313	-0.9257	-1.8996	0.0039	0.1192	-0.8743	-1.8331	0.0093	0.1178	-0.6135	-1.53	0.0479	0.4971	-0.8604	-1.8155	0.0068	0.0688
100118797_TGI_at	Srd5a1	78925	-0.8791	-1.8392	3.2806e-06	9.0472e-05	-0.4336	-1.3506	0.01	0.1635	-0.5382	-1.4521	0.003	0.0647	-0.4845	-1.3991	0.0044	0.2016	-0.4912	-1.4056	0.0039	0.0488
100079546_TGI_at			-0.8911	-1.8546	2.2039e-07	1.0537e-05	-0.1195	-1.0863	0.3956	0.7194	-0.3656	-1.2884	0.018	0.1653	-0.393	-1.3131	0.0077	0.2596	-0.6974	-1.6215	1.5094e-05	0.001
100087335_TGI_at	6430571L13Rik	235599	-0.8933	-1.8574	4.7937e-07	1.9792e-05	-0.2917	-1.2241	0.0521	0.3143	-0.4801	-1.3948	0.0036	0.0718	-0.3785	-1.3	0.0133	0.3238	-0.6751	-1.5967	4.5539e-05	0.0022
100105320_TGI_at	C1qtnf2	69183	-0.8953	-1.86	8.2761e-08	4.7247e-06	-0.2671	-1.2034	0.0521	0.3143	-0.5165	-1.4305	0.0008	0.0325	-0.2307	-1.1734	0.0913	0.6031	-0.3757	-1.2974	0.0077	0.0743
100110518_TGI_at	9430062P05Rik	319243	-0.8988	-1.8645	1.1338e-05	0.0002	-0.0946	-1.0678	0.5936	0.8439	0.1644	1.1207	0.3837	0.6967	-0.2635	-1.2004	0.1426	0.6855	-0.8162	-1.7608	4.6661e-05	0.0022
100099448_TGI_at	Phyhip	105653	-0.8998	-1.8657	1.4426e-09	1.9217e-07	-0.1163	-1.084	0.3008	0.6486	-0.1998	-1.1486	0.0978	0.3699	-0.1176	-1.0849	0.2957	0.8179	-0.3481	-1.2729	0.0034	0.044
100099596_TGI_at	Wdr6	83669	-0.9074	-1.8757	3.6115e-09	3.9839e-07	-0.3117	-1.2411	0.0111	0.17	-0.4618	-1.3772	0.0006	0.0283	-0.3606	-1.284	0.0038	0.1868	-0.544	-1.458	4.2151e-05	0.0021
100119697_TGI_at	Six5	20475	-0.9142	-1.8845	5.9534e-13	5.7771e-10	-0.2537	-1.1923	0.0042	0.124	-0.3782	-1.2997	0.0001	0.0097	-0.3878	-1.3084	4.1544e-05	0.0133	-0.3866	-1.3073	4.3385e-05	0.0021
100120261_TGI_at	Hs3st1	15476	-0.9157	-1.8865	2.9433e-10	5.2386e-08	-0.2346	-1.1766	0.0326	0.258	-0.6181	-1.5349	3.2294e-06	0.0009	-0.4585	-1.3741	0.0001	0.0267	-0.4435	-1.3599	0.0002	0.0058
100119972_TGI_at	Lbh	77889	-0.9158	-1.8866	1.3071e-08	1.1346e-06	-0.2141	-1.16	0.094	0.4045	-0.462	-1.3775	0.0013	0.0409	-0.2473	-1.187	0.0547	0.5185	-0.4529	-1.3688	0.0009	0.0176
100121108_TGI_at	Acpl2	235534	-0.9163	-1.8873	3.478e-09	3.8568e-07	-0.1832	-1.1354	0.1272	0.4567	-0.4178	-1.3359	0.0019	0.0507	-0.2635	-1.2004	0.031	0.4427	-0.6338	-1.5516	4.6745e-06	0.0004
100079653_TGI_at	Snai3	30927	-0.9177	-1.8891	3.7336e-05	0.0006	-0.3458	-1.2709	0.084	0.3844	-0.6918	-1.6153	0.0019	0.0513	-0.4613	-1.3768	0.0233	0.3961	-1.2316	-2.3482	2.8149e-07	5.2298e-05
100099348_TGI_at	E030010N08Rik	381284	-0.9224	-1.8952	0.0002	0.0023	0.4029	1.3221	0.0778	0.3724	-0.4779	-1.3927	0.0498	0.2701	-0.3411	-1.2668	0.133	0.674	-0.7957	-1.7359	0.001	0.0196
100119335_TGI_at	9030619P08Rik	105892	-0.9235	-1.8967	0.0002	0.0021	-0.5272	-1.4412	0.0215	0.2175	-0.7577	-1.6908	0.0025	0.059	-0.5271	-1.441	0.0215	0.3866	-0.899	-1.8648	0.0002	0.0072
100098050_TGI_at	Tnfrsf13b	57916	-0.9241	-1.8975	0.0008	0.0069	-0.4468	-1.363	0.0851	0.3867	-0.5886	-1.5038	0.0344	0.2263	-0.6534	-1.5729	0.0138	0.3269	-0.712	-1.638	0.0078	0.0749
100112692_TGI_at	Evi2a	14017	-0.9278	-1.9024	0.0003	0.0033	-0.2019	-1.1502	0.3899	0.7157	-0.8052	-1.7474	0.0024	0.0581	-0.6279	-1.5453	0.0104	0.296	-0.7451	-1.6761	0.0028	0.0396
100108008_TGI_at	Ldlr	16835	-0.945	-1.9252	1.2284e-10	2.7099e-08	-0.3305	-1.2575	0.0033	0.1151	-0.6661	-1.5868	8.1209e-07	0.0004	-0.3829	-1.304	0.0009	0.0848	-0.6711	-1.5923	2.3445e-07	4.7291e-05
100113469_TGI_at	Rimkla	194237	-0.9455	-1.9259	5.0718e-05	0.0008	-0.6529	-1.5723	0.003	0.1102	-0.5998	-1.5155	0.0091	0.1172	-0.5609	-1.4751	0.0096	0.2863	-1.0143	-2.0199	1.8501e-05	0.0011
100089440_TGI_at	Csf1	12977	-0.9461	-1.9267	2.305e-12	1.5749e-09	-0.1742	-1.1284	0.0612	0.3357	-0.4543	-1.3701	3.3575e-05	0.0038	-0.3159	-1.2448	0.0013	0.1075	-0.4186	-1.3366	4.6352e-05	0.0022
100092015_TGI_at	Ahctf1	226747	-0.9512	-1.9335	1.4783e-07	7.4906e-06	-0.4004	-1.3199	0.0092	0.1585	-0.5681	-1.4825	0.0008	0.0315	-0.3996	-1.3191	0.0094	0.2826	-0.8913	-1.8548	5.133e-07	8.0532e-05
100115642_TGI_at	Rab3il1	74760	-0.9513	-1.9336	2.9806e-07	1.3394e-05	-0.4301	-1.3473	0.0072	0.1464	-0.5307	-1.4446	0.0021	0.0536	-0.3499	-1.2744	0.0262	0.4173	-0.6759	-1.5976	7.49e-05	0.0033
100086044_TGI_at	Pirt	193003	-0.9514	-1.9337	4.5437e-07	1.8944e-05	-0.2472	-1.1869	0.1176	0.4442	-0.5632	-1.4775	0.0015	0.0443	-0.2784	-1.2129	0.0793	0.5787	-0.5357	-1.4496	0.0014	0.0242
100085879_TGI_at	Hpn	15451	-0.9532	-1.9361	0.001	0.0081	-0.7474	-1.6788	0.008	0.1513	-0.7284	-1.6568	0.014	0.1454	-0.5499	-1.464	0.0458	0.4907	-0.7114	-1.6374	0.0112	0.0939
100099145_TGI_at	Aif1	11629	-0.955	-1.9385	2.0113e-06	6.1206e-05	-0.2707	-1.2064	0.116	0.4418	-0.2582	-1.196	0.1563	0.461	-0.1959	-1.1455	0.2514	0.7876	-0.4449	-1.3612	0.012	0.098
100111052_TGI_at	Bambi	68010	-0.9579	-1.9424	2.0387e-12	1.4393e-09	-0.3307	-1.2576	0.0009	0.0767	-0.3631	-1.2862	0.0006	0.0271	-0.2622	-1.1993	0.0066	0.2428	-0.3863	-1.3071	0.0001	0.0052
100106997_TGI_at			-0.9629	-1.9493	2.8174e-06	8.0968e-05	0.0227	1.0158	0.8963	0.9685	-0.3281	-1.2554	0.082	0.341	-0.2428	-1.1833	0.1687	0.7194	-0.6128	-1.5292	0.0011	0.0212
100084669_TGI_at	Upk1b	22268	-0.9924	-1.9895	0.0092	0.0433	-0.5238	-1.4377	0.1546	0.4948	-1.0761	-2.1083	0.0079	0.1096	-1.1988	-2.2955	0.0021	0.1382	0.9674	1.9553	0.011	0.093
100088283_TGI_at	5830408B19Rik	74756	-0.9967	-1.9955	4.192e-11	1.1531e-08	-0.1812	-1.1338	0.0964	0.4089	-0.5237	-1.4376	4.5245e-05	0.0047	-0.2066	-1.154	0.0594	0.5281	-0.5278	-1.4418	1.7197e-05	0.0011
100091812_TGI_at	Rcor2	104383	-1.0012	-2.0017	1.6965e-08	1.3927e-06	-0.4317	-1.3488	0.0035	0.1154	-0.6055	-1.5215	0.0002	0.0132	-0.4762	-1.3911	0.0014	0.1133	-1.0032	-2.0045	1.6251e-08	6.3739e-06
100080359_TGI_at	Timd2	171284	-1.0029	-2.004	0.0007	0.0059	-1.1403	-2.2042	0.0002	0.0437	-0.9517	-1.9341	0.002	0.0522	-0.8507	-1.8034	0.0032	0.1697	-0.8407	-1.7909	0.0035	0.045
100096579_TGI_at	Gpr34	23890	-1.006	-2.0083	4.3024e-06	0.0001	-0.3367	-1.2629	0.0775	0.3712	-0.7283	-1.6566	0.0007	0.0302	-0.6347	-1.5526	0.0016	0.117	-0.5963	-1.5118	0.0028	0.0391
100106861_TGI_at	Dip2b	239667	-1.0086	-2.0119	7.1187e-07	2.6952e-05	-0.3508	-1.2753	0.0433	0.2902	-0.5961	-1.5116	0.0019	0.0508	-0.1028	-1.0738	0.5431	0.922	-0.6927	-1.6164	0.0002	0.0067
100082425_TGI_at	Pik3ap1	83490	-1.0095	-2.0132	0.0111	0.0498	-0.4422	-1.3587	0.2482	0.6009	-1.1472	-2.2148	0.0069	0.1019	-0.7156	-1.6421	0.0656	0.5442	-1.0731	-2.104	0.0073	0.0719
100101405_TGI_at	Cxxc4	319478	-1.0119	-2.0166	1.7991e-08	1.4357e-06	-0.2445	-1.1847	0.0884	0.3932	-0.5543	-1.4685	0.0006	0.0282	-0.349	-1.2737	0.0172	0.352	-0.5378	-1.4518	0.0005	0.0115
100111685_TGI_at	Gpr22	73010	-1.0149	-2.0208	1.4242e-08	1.2163e-06	-0.0082	-1.0057	0.9529	0.986	-0.0609	-1.0431	0.6807	0.8715	-0.4956	-1.4099	0.001	0.0959	-0.4442	-1.3606	0.0028	0.0397
100121417_TGI_at	Cstad	78617	-1.0185	-2.0259	7.5038e-08	4.4025e-06	-0.3028	-1.2336	0.0518	0.3132	-0.475	-1.3899	0.0052	0.0883	-0.3132	-1.2424	0.0447	0.4889	-0.912	-1.8816	6.3452e-07	9.117e-05
100093739_TGI_at	Amigo3	320844	-1.0195	-2.0272	6.5926e-05	0.001	-0.5225	-1.4364	0.0262	0.2351	-0.4842	-1.3988	0.0502	0.2712	-0.2934	-1.2255	0.2009	0.7451	-0.9689	-1.9573	0.0001	0.0047
100093374_TGI_at	Alox12	11684	-1.0216	-2.0301	2.0385e-10	3.8897e-08	-0.4322	-1.3493	0.0007	0.0658	-0.9892	-1.9851	1.7727e-09	7.5091e-06	-0.8144	-1.7585	3.4881e-08	0.0001	-0.9637	-1.9503	8.259e-10	8.7463e-07
100096385_TGI_at	Slc26a10	216441	-1.0242	-2.0338	1.9124e-11	7.106e-09	-0.1863	-1.1378	0.0867	0.3898	-0.627	-1.5443	2.6546e-06	0.0009	-0.2715	-1.2071	0.0146	0.334	-0.6215	-1.5385	1.1072e-06	0.0001
100088389_TGI_at	Slamf9	98365	-1.0346	-2.0485	5.7008e-09	5.8072e-07	-0.0598	-1.0424	0.661	0.879	-0.1604	-1.1176	0.2713	0.5973	-0.0194	-1.0136	0.8866	0.9897	-0.5577	-1.472	0.0002	0.0069
100114894_TGI_at	BC022713	269739	-1.0358	-2.0502	5.7179e-08	3.6043e-06	-0.1109	-1.0799	0.4672	0.7683	-0.3389	-1.2648	0.0414	0.2469	0.0393	1.0276	0.796	0.9797	-0.4523	-1.3682	0.005	0.0567
100088440_TGI_at	Ccdc69	52570	-1.0359	-2.0504	1.7598e-08	1.4172e-06	-0.3899	-1.3103	0.0098	0.1629	-0.6143	-1.5308	0.0003	0.0156	-0.4455	-1.3618	0.0036	0.1792	-0.401	-1.3204	0.008	0.0767
100114736_TGI_at	Gm13154	433804	-1.0394	-2.0553	1.0615e-05	0.0002	-0.3378	-1.2638	0.104	0.4219	-0.5856	-1.5007	0.0099	0.1223	-0.3499	-1.2745	0.0926	0.6059	-0.6418	-1.5602	0.0031	0.0422
100102000_TGI_at	Clec7a	56644	-1.0421	-2.0593	0.0003	0.0028	-0.5379	-1.4519	0.043	0.2891	-0.9969	-1.9957	0.0008	0.0324	-0.5485	-1.4626	0.0393	0.4725	-1.0185	-2.0258	0.0003	0.009
100099384_TGI_at	Grip2	243547	-1.0516	-2.0728	6.2107e-09	6.1469e-07	-0.359	-1.2825	0.0136	0.18	-0.5313	-1.4452	0.0009	0.0344	-0.3787	-1.3002	0.0095	0.2846	-0.5343	-1.4482	0.0005	0.0112
100113622_TGI_at	Rtn4rl1	237847	-1.0542	-2.0766	9.9954e-13	8.821e-10	-0.1494	-1.1091	0.1336	0.4655	-0.3739	-1.2959	0.0009	0.0345	-0.3684	-1.2909	0.0006	0.0677	-0.4304	-1.3476	9.0371e-05	0.0037
100115573_TGI_at	B3galt2	26878	-1.0547	-2.0773	4.1535e-07	1.7482e-05	0.181	1.1337	0.2943	0.6435	-0.3183	-1.2468	0.0862	0.3494	-0.2875	-1.2205	0.0997	0.6203	-0.6839	-1.6065	0.0003	0.0082
100087565_TGI_at	Dtl	76843	-1.0548	-2.0774	0.0021	0.0143	-0.4134	-1.3318	0.2018	0.549	-0.9701	-1.959	0.0068	0.1012	-0.587	-1.5021	0.0732	0.5683	-0.9021	-1.8688	0.0075	0.0732
100090723_TGI_at	Gdap7	14552	-1.063	-2.0893	5.9258e-07	2.3458e-05	-0.3844	-1.3054	0.0344	0.2643	-0.6476	-1.5665	0.0013	0.0412	-0.5868	-1.5019	0.0019	0.1327	-0.6016	-1.5174	0.0015	0.0258
100092857_TGI_at	Mum1l1	245631	-1.0681	-2.0966	1.2909e-07	6.7139e-06	-0.1315	-1.0954	0.4226	0.7403	-0.8008	-1.7421	4.4566e-05	0.0047	-0.4026	-1.3219	0.0179	0.3597	-0.4972	-1.4115	0.0041	0.0501
100089860_TGI_at			-1.0729	-2.1036	4.9691e-07	2.0397e-05	-0.241	-1.1818	0.1762	0.5214	-0.6937	-1.6174	0.0006	0.0282	-0.2211	-1.1656	0.2137	0.7576	-0.5334	-1.4474	0.0043	0.0514
100094297_TGI_at	D430019H16Rik	268595	-1.0792	-2.1129	7.7765e-05	0.0011	-0.2569	-1.1949	0.2942	0.6435	-0.5523	-1.4664	0.0378	0.2376	-0.3568	-1.2806	0.148	0.6923	-0.9333	-1.9097	0.0005	0.0112
100090444_TGI_at	Sox4	20677	-1.0848	-2.1211	1.8099e-06	5.6874e-05	-0.5138	-1.4278	0.0104	0.1654	-1.1976	-2.2936	8.904e-07	0.0004	-0.9083	-1.8769	3.0308e-05	0.0107	-1.5543	-2.9369	1.1791e-09	9.6048e-07
100082313_TGI_at	D0H4S114	27528	-1.0978	-2.1403	8.5427e-09	8.0055e-07	-0.2316	-1.1741	0.1223	0.4498	-0.5866	-1.5017	0.0006	0.0266	-0.4084	-1.3272	0.0084	0.2695	-0.5426	-1.4566	0.0007	0.0153
100091399_TGI_at	AI593442	330941	-1.1032	-2.1483	5.0447e-05	0.0008	-0.381	-1.3022	0.1197	0.4475	-1.2998	-2.462	1.0806e-05	0.0018	-0.5254	-1.4393	0.0345	0.4539	-0.6638	-1.5842	0.0087	0.081
100093274_TGI_at	Fam78a	241303	-1.1114	-2.1605	6.5279e-10	9.8758e-08	-0.164	-1.1204	0.2232	0.5737	-0.322	-1.25	0.0278	0.2035	-0.2475	-1.1872	0.0696	0.5564	-0.722	-1.6495	3.9891e-06	0.0004
100079615_TGI_at	Asap3	230837	-1.115	-2.166	1.23e-10	2.7099e-08	-0.1761	-1.1298	0.164	0.5059	-0.2999	-1.2311	0.0286	0.2059	-0.2419	-1.1825	0.0589	0.5258	-0.7995	-1.7405	1.9519e-07	4.2184e-05
100114153_TGI_at	Lrrn2	16980	-1.1216	-2.176	8.7025e-08	4.8891e-06	-0.3413	-1.2669	0.0484	0.3042	-0.6414	-1.5598	0.0009	0.0345	-0.3826	-1.3037	0.0279	0.426	-0.5399	-1.4539	0.0026	0.038
100089827_TGI_at	2010002M09Rik	69841	-1.1574	-2.2306	2.4467e-06	7.2376e-05	-0.1033	-1.0742	0.6191	0.8574	-0.8524	-1.8055	0.0004	0.021	-0.2865	-1.2197	0.173	0.7237	-0.658	-1.5779	0.003	0.0405
100113884_TGI_at	Ephx3	71932	-1.1651	-2.2425	9.1671e-06	0.0002	-0.4199	-1.3379	0.07	0.3563	-0.6597	-1.5797	0.009	0.1162	-0.1569	-1.1149	0.4897	0.9051	-0.9165	-1.8876	0.0002	0.0075
100101286_TGI_at	Rgma	244058	-1.1703	-2.2506	1.0561e-13	1.5977e-10	-0.477	-1.3919	3.018e-05	0.0275	-0.7099	-1.6357	8.7887e-08	8.4611e-05	-0.3446	-1.2698	0.0014	0.1133	-0.6897	-1.613	4.7579e-08	1.3606e-05
100087196_TGI_at	Nr5a2	26424	-1.1777	-2.2622	2.234e-06	6.7116e-05	-0.3854	-1.3062	0.073	0.363	-1.154	-2.2253	8.2578e-06	0.0016	-0.7775	-1.7142	0.0007	0.0766	-0.9103	-1.8794	0.0001	0.0042
100120160_TGI_at	Rrad	56437	-1.212	-2.3166	8.3611e-11	2.0592e-08	-0.3688	-1.2913	0.0086	0.1561	-0.5199	-1.4338	0.0007	0.0308	-0.671	-1.5922	1.3287e-05	0.0063	-1.0209	-2.0291	4.8667e-09	2.8357e-06
100111067_TGI_at	Akr1c19	432720	-1.2297	-2.3452	1.1519e-07	6.1764e-06	-0.3777	-1.2992	0.0493	0.3062	-0.8625	-1.8182	0.0001	0.0084	-0.6673	-1.5881	0.001	0.0936	-0.7599	-1.6934	0.0002	0.0072
100109050_TGI_at	Nepn	66650	-1.2299	-2.3455	6.2929e-08	3.8745e-06	-0.2863	-1.2195	0.1207	0.4482	-0.6819	-1.6043	0.0011	0.0373	-0.3341	-1.2606	0.0719	0.5637	-0.6778	-1.5997	0.0006	0.0137
100118161_TGI_at	Lrrc55	241528	-1.2324	-2.3495	6.3544e-07	2.4831e-05	-0.2103	-1.1569	0.3078	0.6537	-0.6568	-1.5765	0.0044	0.0797	-0.3534	-1.2775	0.0908	0.6024	-0.8079	-1.7507	0.0003	0.009
100106792_TGI_at	Cdk5r1	12569	-1.2344	-2.3529	0.0011	0.0086	-0.2079	-1.155	0.5527	0.8213	-0.8835	-1.8449	0.0217	0.1798	-0.7174	-1.6442	0.046	0.4907	-0.9288	-1.9037	0.0112	0.0939
100094679_TGI_at	Sybu	319613	-1.2832	-2.4338	7.2807e-15	3.0841e-11	-0.3396	-1.2654	0.0016	0.0948	-0.8146	-1.7589	4.5669e-09	1.0896e-05	-0.439	-1.3557	9.2739e-05	0.024	-0.7172	-1.644	2.0398e-08	7.5536e-06
100098148_TGI_at	2310045N14Rik	76755	-1.3063	-2.473	1.1237e-05	0.0002	0.1904	1.1411	0.4607	0.7642	-0.4176	-1.3357	0.1319	0.4261	-0.3053	-1.2357	0.2397	0.7793	-0.7117	-1.6378	0.0085	0.0796
100080941_TGI_at	Magi3	99470	-1.3099	-2.4793	1.9912e-11	7.2336e-09	-0.1866	-1.1381	0.1767	0.5218	-0.4406	-1.3572	0.0041	0.0772	-0.2317	-1.1742	0.0958	0.6116	-0.4659	-1.3812	0.0015	0.0259
100091739_TGI_at	Mgam	232714	-1.367	-2.5793	7.1459e-06	0.0002	-1.1063	-2.1529	0.0001	0.0436	-1.2664	-2.4056	5.3288e-05	0.0053	-0.9036	-1.8708	0.0014	0.1117	-0.8318	-1.7799	0.0029	0.0401
100116186_TGI_at	Foxo6	329934	-1.3737	-2.5913	3.1768e-09	3.5981e-07	-0.3864	-1.3071	0.0339	0.2628	-0.6821	-1.6044	0.0008	0.0322	-0.4366	-1.3534	0.0175	0.3565	-0.7747	-1.7109	8.9424e-05	0.0037
100113520_TGI_at	Gpr22	73010	-1.4212	-2.6781	8.2604e-13	7.6067e-10	-0.2492	-1.1885	0.064	0.3424	-0.4412	-1.3578	0.003	0.0643	-0.3702	-1.2925	0.0074	0.255	-0.6808	-1.6031	8.0812e-06	0.0006
100103337_TGI_at	Fgf16	80903	-1.4227	-2.6809	4.9157e-09	5.2319e-07	-0.1139	-1.0822	0.5417	0.8149	-0.3712	-1.2934	0.0666	0.3086	-0.405	-1.3241	0.0352	0.4588	-0.5461	-1.4602	0.0056	0.0607
100079197_TGI_at	Cd248	70445	-1.4265	-2.688	3.9023e-12	2.2958e-09	-0.5743	-1.4889	0.0002	0.0437	-0.5092	-1.4233	0.0014	0.0428	-0.4094	-1.3281	0.0056	0.2255	-0.4748	-1.3897	0.0016	0.0264
100103775_TGI_at	Upk3b	100647	-1.4516	-2.7352	0.0073	0.0366	-0.6519	-1.5712	0.2092	0.5586	-1.3201	-2.4968	0.0198	0.1727	-1.2681	-2.4085	0.0177	0.358	1.3665	2.5785	0.0111	0.0933
100121073_TGI_at	Slc9a3	105243	-1.4556	-2.7427	8.0434e-08	4.6293e-06	-0.3624	-1.2856	0.1017	0.418	-1.1003	-2.144	2.8366e-05	0.0035	-0.3374	-1.2635	0.1267	0.6635	-1.2037	-2.3033	2.7462e-06	0.0003
100098569_TGI_at	2210020M01Rik	66528	-1.4953	-2.8193	3.5498e-14	9.3982e-11	-0.4847	-1.3993	0.0004	0.0545	-0.6301	-1.5477	2.5079e-05	0.0032	-0.3439	-1.2692	0.0081	0.265	-1.0549	-2.0775	3.5947e-10	5.4382e-07
100112996_TGI_at	Clec12a	232413	-1.5164	-2.8608	8.7397e-08	4.897e-06	-0.2946	-1.2266	0.2	0.5472	-0.5776	-1.4924	0.0211	0.1778	-0.3733	-1.2953	0.1069	0.6355	-0.9064	-1.8744	0.0003	0.0083
100091601_TGI_at	Akap5	238276	-1.5437	-2.9153	1.3238e-08	1.1444e-06	-0.1454	-1.106	0.4928	0.7847	-0.8222	-1.7681	0.0007	0.0309	-0.3725	-1.2946	0.0845	0.5866	-1.6699	-3.182	2.3016e-09	1.6809e-06
100101489_TGI_at	Lrrc17	74511	-1.663	-3.1668	8.0056e-10	1.1857e-07	-0.5573	-1.4716	0.0084	0.1542	-0.7289	-1.6573	0.0015	0.0444	-0.6353	-1.5533	0.0031	0.1656	-0.7309	-1.6596	0.0008	0.0168
100104768_TGI_at	Aplnr	23796	-1.8192	-3.5289	3.0413e-08	2.1329e-06	-0.3924	-1.3126	0.1358	0.4694	-0.5939	-1.5093	0.0362	0.2323	-0.4772	-1.392	0.0718	0.5636	-1.1331	-2.1933	9.4491e-05	0.0038
100117635_TGI_at	Lrrc3b	218763	-1.9123	-3.7642	3.3005e-17	4.3429e-13	-0.4169	-1.3351	0.0018	0.0981	-0.7051	-1.6303	5.1859e-06	0.0012	-0.5202	-1.4341	0.0002	0.0361	-0.7862	-1.7245	2.6476e-07	5.0979e-05
100110010_TGI_at	Tet1	52463	-1.9901	-3.9727	6.0008e-13	5.7771e-10	-0.2544	-1.1929	0.167	0.5104	-1.1393	-2.2028	8.7621e-07	0.0004	-0.7508	-1.6828	0.0002	0.0379	-0.8203	-1.7657	6.1958e-05	0.0028
100108820_TGI_at	D330025C20Rik	665054	-2.1275	-4.3695	6.9174e-11	1.8088e-08	-0.6124	-1.5288	0.0119	0.1725	-0.9859	-1.9805	0.0003	0.0165	-0.3387	-1.2646	0.1514	0.6939	-1.4283	-2.6913	4.4044e-07	7.3453e-05
100094457_TGI_at	Frem2	242022	-2.3831	-5.2166	7.9039e-14	1.395e-10	-0.4787	-1.3935	0.0226	0.2211	-0.8879	-1.8505	0.0002	0.0127	-0.3756	-1.2974	0.0697	0.5564	-1.1371	-2.1994	2.1317e-06	0.0002
100099228_TGI_at	Wisp2	22403	-2.4822	-5.5876	7.5974e-11	1.953e-08	-0.6614	-1.5816	0.0196	0.2083	-0.9615	-1.9473	0.0019	0.0514	-0.3701	-1.2924	0.1799	0.7293	-1.1992	-2.2962	8.7318e-05	0.0037
