# Supplementary material for: Pharmacological AMPK activation induces transcriptional responses congruent to exercise in skeletal and cardiac muscle, adipose tissues and liver
Source: PLoS One. 2019 Feb 27;14(2):e0211568. doi: 10.1371/journal.pone.0211568 (PMC6392219; doi:10.1371/journal.pone.0211568)
Supplement: S14 Table — 30 probesets robustly regulated only by acute exercise, and not by acute AMPK activator treatment, in heart (at least 1.5-fold change and FDR_BH <0.1). See corresponding heat map in S12 Fig. (XLSX) [file pone.0211568.s044.xlsx]

## Sheet: S14_Table
			Heart
			Acute
			LA2, 30mpk				LA2, 3mpk				SA2, 20mpk				SA2, 3mpk				Exercise
probesetid	Gene Symbol	Entrez Gene ID	Log2FC	Fold Change	Raw p	FDR_BH	Log2FC	Fold Change	Raw p	FDR_BH	Log2FC	Fold Change	Raw p	FDR_BH	Log2FC	Fold Change	Raw p	FDR_BH	Log2FC	Fold Change	Raw p	FDR_BH
100080877_TGI_at	Ccl9	20308	0.2487	1.1881	0.2157	0.3992	0.1403	1.1021	0.4816	0.7776	0.0822	1.0587	0.6966	0.8789	0.0773	1.055	0.6975	0.9616	1.0309	2.0433	8.0558e-06	0.0006
100099294_TGI_at	6530401D17Rik	76219	-0.0594	-1.042	0.8443	0.9161	0.0212	1.0148	0.944	0.9836	-0.2043	-1.1522	0.525	0.7875	-0.2014	-1.1498	0.5064	0.9094	0.9089	1.8776	0.0046	0.0538
100109592_TGI_at	Ctgf	14219	-0.101	-1.0725	0.433	0.6233	0.1555	1.1138	0.2302	0.5818	0.2483	1.1878	0.0745	0.3246	0.3986	1.3182	0.0035	0.1784	0.9075	1.8758	2.6158e-08	8.6566e-06
100088065_TGI_at	Hspa1b	15511	-0.1886	-1.1397	0.5582	0.7267	-0.0566	-1.04	0.8601	0.9572	-0.0041	-1.0028	0.9904	0.9969	0.3023	1.2331	0.3499	0.8488	0.8808	1.8414	0.0091	0.0831
100104016_TGI_at	Pthlh	19227	0.107	1.077	0.6087	0.7634	0.0078	1.0054	0.9703	0.9907	-0.0043	-1.003	0.9846	0.9951	-0.0479	-1.0337	0.8187	0.9821	0.847	1.7988	0.0002	0.0073
100105187_TGI_at	Calcb	116903	-0.2401	-1.1811	0.2814	0.4761	-0.1592	-1.1167	0.473	0.7722	-0.2114	-1.1578	0.3701	0.6862	-0.3011	-1.2321	0.1788	0.729	0.8375	1.787	0.0005	0.0124
100080722_TGI_at	Ptgs2	19225	-0.2507	-1.1898	0.3732	0.57	-0.0045	-1.0031	0.9872	0.9963	-0.1549	-1.1133	0.6026	0.8337	-0.4075	-1.3264	0.1515	0.6939	0.83	1.7777	0.0051	0.0577
100095263_TGI_at	Irf4	16364	-0.1777	-1.1311	0.3774	0.5741	-0.2555	-1.1937	0.2072	0.5566	0.0759	1.054	0.7212	0.89	0.1109	1.0799	0.5805	0.9321	0.8038	1.7458	0.0003	0.0079
100110530_TGI_at	S100a10	20194	-0.0335	-1.0235	0.7039	0.8295	-0.0017	-1.0012	0.9846	0.9953	0.1963	1.1457	0.0417	0.2475	0.2193	1.1641	0.017	0.3502	0.7831	1.7208	1.4304e-10	3.7869e-07
100087449_TGI_at	Rbm47	245945	-0.1934	-1.1435	0.3985	0.5929	-0.3375	-1.2636	0.1448	0.4814	0.0109	1.0076	0.9642	0.9893	-0.2798	-1.214	0.2244	0.7685	0.7468	1.678	0.0022	0.0336
100110643_TGI_at	March1	72925	-0.2374	-1.1789	0.2659	0.4588	0.107	1.077	0.6135	0.8545	0.0476	1.0335	0.832	0.9371	-0.0239	-1.0167	0.9099	0.991	0.7418	1.6723	0.0012	0.0215
100087422_TGI_at	Rbm47	245945	0.0017	1.0012	0.9949	0.9977	-0.2268	-1.1702	0.4	0.7223	0.1841	1.1361	0.5186	0.7844	-0.1625	-1.1192	0.5455	0.9222	0.7418	1.6723	0.0085	0.0797
100114688_TGI_at			0.2237	1.1677	0.2516	0.4428	0.4072	1.3261	0.041	0.2838	0.1518	1.1109	0.461	0.7495	0.3663	1.289	0.0646	0.5426	0.7283	1.6567	0.0006	0.0129
100116224_TGI_at	Pgbd5	209966	-0.0488	-1.0344	0.8401	0.9134	0.0742	1.0528	0.7588	0.9205	-0.1951	-1.1448	0.4483	0.7405	0.1063	1.0765	0.6602	0.9544	0.7244	1.6522	0.0047	0.0547
100091659_TGI_at	Npy1r	18166	0.0718	1.051	0.7456	0.8558	0.0978	1.0701	0.6589	0.8779	-0.1483	-1.1082	0.5285	0.7889	0.2665	1.2029	0.233	0.7755	0.685	1.6077	0.0036	0.046
100112284_TGI_at	E030002G19Rik	319704	0.2319	1.1744	0.3342	0.5307	-0.1268	-1.0919	0.5956	0.8449	0.1829	1.1351	0.4714	0.7559	-0.0201	-1.014	0.933	0.993	0.6829	1.6054	0.0067	0.0679
100118425_TGI_at	Egfr	13649	0.2045	1.1523	0.3422	0.5387	-0.2051	-1.1527	0.3409	0.6793	-0.0253	-1.0177	0.9111	0.9693	-0.286	-1.2193	0.1867	0.7356	0.672	1.5932	0.0032	0.0426
100087075_TGI_at	Gigyf2	227331	-0.0699	-1.0497	0.6322	0.7794	0.0966	1.0693	0.5089	0.795	-0.0224	-1.0157	0.8848	0.9591	-0.14	-1.1019	0.3403	0.8425	0.6576	1.5775	6.336e-05	0.0028
100095669_TGI_at	Gldc	104174	0.2193	1.1642	0.3064	0.5026	-0.2945	-1.2264	0.1722	0.5175	-0.0483	-1.034	0.8307	0.9365	0.0673	1.0477	0.752	0.9728	0.6567	1.5765	0.0037	0.0469
100084539_TGI_at	Ncf1	17969	0.0144	1.0101	0.9458	0.973	-0.0953	-1.0683	0.654	0.8749	-0.1992	-1.1481	0.3791	0.6939	0.329	1.2562	0.1276	0.6654	0.6494	1.5685	0.004	0.0492
100108544_TGI_at	9330159F19Rik	212448	0.2464	1.1862	0.1464	0.3087	0.4593	1.3748	0.0089	0.1571	0.1041	1.0748	0.5578	0.8074	0.4749	1.3898	0.007	0.2497	0.6287	1.5462	0.0006	0.013
100089949_TGI_at	Fam78b	226610	-0.0801	-1.0571	0.4774	0.6617	-0.0833	-1.0595	0.4599	0.7639	0.0565	1.0399	0.6361	0.8497	0.0307	1.0215	0.7845	0.9774	0.6085	1.5247	4.0212e-06	0.0004
100106797_TGI_at	Smpd3	58994	-0.1315	-1.0955	0.2109	0.3943	-0.0639	-1.0453	0.5401	0.8144	-0.1436	-1.1047	0.1981	0.5166	-0.0286	-1.02	0.7832	0.9774	0.604	1.5199	1.2107e-06	0.0001
100082950_TGI_at	Cdh11	12552	-0.2398	-1.1809	0.1223	0.2721	-0.1285	-1.0932	0.4019	0.7238	-0.2122	-1.1584	0.1952	0.5133	-0.3021	-1.2329	0.0539	0.5148	0.5951	1.5105	0.0004	0.01
100119467_TGI_at	4933425E08Rik	71127	-0.1867	-1.1381	0.2981	0.4941	-0.2851	-1.2185	0.1157	0.4412	-0.2183	-1.1634	0.252	0.5777	-0.1015	-1.0729	0.5694	0.9304	-0.5986	-1.5143	0.0018	0.0287
100116823_TGI_at	Epor	13857	-0.1703	-1.1253	0.3311	0.5276	-0.2129	-1.1591	0.2259	0.5772	-0.1116	-1.0804	0.5464	0.7999	0.1058	1.0761	0.5442	0.9222	-0.6125	-1.5289	0.0011	0.0212
100079823_TGI_at	Zbtb24	268294	-0.0875	-1.0625	0.5994	0.7572	0.0088	1.0061	0.9579	0.9876	-0.2008	-1.1494	0.2588	0.5853	-0.1392	-1.1013	0.4046	0.8731	-0.6208	-1.5377	0.0006	0.0137
100090468_TGI_at			0.0656	1.0465	0.723	0.8417	-0.2161	-1.1616	0.2472	0.6003	-0.2365	-1.1781	0.2328	0.5579	-0.2024	-1.1506	0.278	0.8081	-0.6301	-1.5477	0.0016	0.0263
100103128_TGI_at	D4Ertd513e	52340	-0.1355	-1.0985	0.2975	0.4934	-0.1545	-1.113	0.2359	0.5881	-0.1479	-1.108	0.2837	0.6087	-0.132	-1.0958	0.3098	0.8267	-0.648	-1.567	1.3479e-05	0.0009
100114103_TGI_at	C130089K02Rik	320637	-0.1118	-1.0805	0.6288	0.7771	-0.3307	-1.2577	0.1577	0.4992	0.0601	1.0425	0.8062	0.9283	-0.3575	-1.2812	0.1276	0.6654	-0.6744	-1.5959	0.0057	0.0616
