# Supplementary material for: Pharmacological AMPK activation induces transcriptional responses congruent to exercise in skeletal and cardiac muscle, adipose tissues and liver
Source: PLoS One. 2019 Feb 27;14(2):e0211568. doi: 10.1371/journal.pone.0211568 (PMC6392219; doi:10.1371/journal.pone.0211568)
Supplement: S15 Table — 61 probesets significantly regulated only after acute AMPK activator treatment (at least 1.5-fold change and FDR_BH <0.1 by LA2, and at least 1.2 fold change and FDR_BH p<0.1 by SA2), and not by acute exercise, in heart. See corresponding heat map in S13 Fig. (XLSX) [file pone.0211568.s045.xlsx]

## Sheet: S15_Table
			Heart
			Acute
			LA2, 30mpk				LA2, 3mpk				SA2, 20mpk				SA2, 3mpk				Exercise
probesetid	Gene Symbol	Entrez Gene ID	Log2FC	Fold Change	Raw p	FDR_BH	Log2FC	Fold Change	Raw p	FDR_BH	Log2FC	Fold Change	Raw p	FDR_BH	Log2FC	Fold Change	Raw p	FDR_BH	Log2FC	Fold Change	Raw p	FDR_BH
100105759_TGI_at	Thbs2	21826	1.3905	2.6217	2.7339e-13	3.0476e-10	0.558	1.4722	6.0516e-05	0.0313	0.5776	1.4924	8.3814e-05	0.0074	0.3512	1.2756	0.0069	0.2477	0.0271	1.019	0.8258	0.9305
100112616_TGI_at	Gm129	229599	1.3044	2.4698	1.2683e-06	4.2369e-05	0.4201	1.338	0.0685	0.3529	0.758	1.6912	0.0029	0.0641	0.7349	1.6643	0.0023	0.145	-0.0915	-1.0655	0.6847	0.8594
100117692_TGI_at	Twf2	23999	1.1397	2.2033	2.851e-11	9.0127e-09	0.3341	1.2606	0.0083	0.153	0.5685	1.483	7.4683e-05	0.0069	0.3512	1.2756	0.0058	0.229	0.2418	1.1825	0.0506	0.2296
100106204_TGI_at	Fam134b	66270	0.9849	1.9792	8.4256e-12	3.889e-09	0.2262	1.1697	0.0277	0.2411	0.3166	1.2454	0.0046	0.0818	0.2285	1.1716	0.0263	0.4174	0.1538	1.1125	0.1274	0.384
100090660_TGI_at	Cobll1	319876	0.9432	1.9228	7.5456e-09	7.1989e-07	0.147	1.1073	0.2473	0.6004	0.4605	1.376	0.0014	0.0426	0.299	1.2303	0.0222	0.3875	0.2281	1.1713	0.0764	0.292
100084954_TGI_at	Plekhm2	69582	0.9412	1.9201	1.536e-09	2.0207e-07	0.3785	1.3	0.0025	0.104	0.447	1.3632	0.0009	0.0344	0.3979	1.3176	0.0016	0.1177	0.243	1.1834	0.0438	0.2121
100116035_TGI_at	3010031K01Rik	77088	0.858	1.8126	1.8866e-05	0.0004	0.211	1.1575	0.2319	0.584	0.6005	1.5162	0.0025	0.0589	0.6049	1.5209	0.0013	0.1112	-0.18	-1.1329	0.3066	0.5975
100082357_TGI_at	Neil2	382913	0.8426	1.7933	2.1807e-08	1.6674e-06	0.2514	1.1904	0.039	0.2785	0.4256	1.3431	0.0016	0.0458	0.4284	1.3458	0.0008	0.0839	0.0068	1.0047	0.954	0.9844
100109178_TGI_at	D10Ertd276e	52015	0.7904	1.7295	0.0004	0.0041	0.1848	1.1367	0.3681	0.7012	0.7834	1.7211	0.0009	0.0337	0.2152	1.1608	0.2958	0.818	0.0587	1.0415	0.774	0.9053
100085057_TGI_at	Pacs2	217893	0.7362	1.6657	2.5095e-08	1.8715e-06	0.0723	1.0514	0.4876	0.781	0.3406	1.2663	0.0037	0.0723	0.234	1.1761	0.0295	0.4351	0.2074	1.1546	0.052	0.2332
100120711_TGI_at	Ciapin1	109006	0.7224	1.6499	1.1859e-09	1.6524e-07	0.2797	1.2139	0.0031	0.1126	0.3028	1.2335	0.0026	0.0609	0.1769	1.1304	0.0527	0.5106	-0.0419	-1.0295	0.6373	0.8355
100091343_TGI_at	Map3k5	26408	0.6914	1.6149	8.2317e-10	1.2024e-07	0.1784	1.1316	0.0388	0.2782	0.3444	1.2696	0.0004	0.0207	0.194	1.1439	0.0255	0.4128	0.0944	1.0676	0.2636	0.5575
100093960_TGI_at	Flt1	14254	0.6436	1.5623	0.0001	0.0016	0.3915	1.3118	0.0126	0.1757	0.4756	1.3905	0.0048	0.0838	0.4632	1.3786	0.0037	0.1825	0.2206	1.1652	0.1472	0.4153
100091394_TGI_at	Prosc	114863	0.6426	1.5611	1.2271e-12	9.6257e-10	0.0946	1.0678	0.1222	0.4498	0.2841	1.2176	7.5939e-05	0.0069	0.1346	1.0978	0.0307	0.4419	0.0417	1.0294	0.4896	0.7447
100091382_TGI_at	Rprd1a	225283	0.6401	1.5585	0.0001	0.0018	0.1119	1.0807	0.4592	0.7639	0.5508	1.4649	0.0014	0.0427	0.2013	1.1497	0.1872	0.7358	-0.0878	-1.0628	0.5609	0.7909
100109792_TGI_at	Clip1	56430	0.5851	1.5001	1.7901e-06	5.6503e-05	0.107	1.077	0.3023	0.6494	0.3781	1.2996	0.0013	0.0418	0.3072	1.2373	0.0049	0.2141	0.1438	1.1048	0.1684	0.4458
100118200_TGI_at	Tspan18	241556	-0.5942	-1.5096	1.8321e-05	0.0004	-0.0589	-1.0417	0.6262	0.862	-0.403	-1.3223	0.0032	0.0664	-0.1789	-1.132	0.1446	0.6875	0.0511	1.0361	0.6723	0.8531
100095605_TGI_at	Stmn2	20257	-0.5947	-1.5102	0.0004	0.0044	-0.4569	-1.3726	0.0053	0.1316	-0.5945	-1.5099	0.0008	0.0334	-0.3266	-1.2541	0.0405	0.4748	0.1917	1.1421	0.22	0.5102
100092143_TGI_at	Athl1	212974	-0.6211	-1.5381	1.0456e-05	0.0002	-0.3006	-1.2316	0.0178	0.2003	-0.3773	-1.2989	0.0057	0.0921	-0.3032	-1.2339	0.0168	0.3485	-0.2391	-1.1802	0.0557	0.2432
100108292_TGI_at	Plekhb1	27276	-0.6221	-1.5391	0.0005	0.0045	-0.0578	-1.0409	0.7222	0.9046	-0.4987	-1.413	0.0061	0.0962	-0.1855	-1.1372	0.2578	0.7949	0.0886	1.0633	0.5861	0.8063
100099918_TGI_at	Usp43	216835	-0.6272	-1.5445	6.6813e-05	0.001	-0.555	-1.4691	0.0003	0.0519	-0.609	-1.5252	0.0002	0.0133	-0.4284	-1.3457	0.0039	0.1887	-0.1975	-1.1467	0.1631	0.4387
100104745_TGI_at	Tmem176b	65963	-0.6276	-1.545	1.8031e-08	1.4357e-06	-0.2408	-1.1817	0.0086	0.1561	-0.2897	-1.2224	0.0033	0.0678	-0.1896	-1.1404	0.0352	0.4588	-0.0869	-1.0621	0.3222	0.6113
100105089_TGI_at	Tns3	319939	-0.6424	-1.5609	2.3155e-10	4.302e-08	-0.1299	-1.0942	0.0848	0.3861	-0.2839	-1.2175	0.0008	0.0332	-0.1775	-1.131	0.0206	0.3795	0.0299	1.021	0.6852	0.8597
100119962_TGI_at	Efemp2	58859	-0.6425	-1.561	3.0604e-07	1.3704e-05	-0.2185	-1.1635	0.039	0.2787	-0.3383	-1.2643	0.0035	0.0707	-0.119	-1.086	0.2505	0.7869	-0.1604	-1.1176	0.1243	0.3792
100121212_TGI_at	Cxcl12	20315	-0.6433	-1.5619	1.6115e-05	0.0003	-0.1321	-1.0959	0.3117	0.6563	-0.3975	-1.3172	0.0062	0.0967	-0.2229	-1.1671	0.0921	0.6043	-0.2328	-1.1751	0.079	0.2973
100097526_TGI_at	Olfml3	99543	-0.6492	-1.5683	8.8892e-08	4.9676e-06	-0.2306	-1.1733	0.0226	0.2209	-0.3207	-1.249	0.0035	0.071	-0.1121	-1.0808	0.2538	0.7904	-0.1051	-1.0755	0.2845	0.577
100094855_TGI_at	Slc14a1	108052	-0.6499	-1.569	0.0041	0.024	-0.1023	-1.0735	0.6321	0.8651	-0.9068	-1.8749	0.0003	0.0162	-0.1969	-1.1463	0.359	0.8541	-0.242	-1.1826	0.2611	0.5548
100111256_TGI_at	Clec3b	21922	-0.6518	-1.5712	4.7441e-07	1.9625e-05	-0.3203	-1.2486	0.0046	0.1274	-0.3612	-1.2845	0.0028	0.0624	-0.1246	-1.0902	0.2468	0.7853	-0.1048	-1.0753	0.3287	0.6165
100082906_TGI_at	Crip1	12925	-0.6557	-1.5754	5.5214e-11	1.4993e-08	-0.1952	-1.1448	0.009	0.1575	-0.2809	-1.215	0.0006	0.0279	-0.2023	-1.1506	0.0069	0.2477	0.0955	1.0685	0.1842	0.4669
100115355_TGI_at	Fabp5	16592	-0.6558	-1.5755	3.5153e-05	0.0006	-0.2219	-1.1663	0.1178	0.4444	-0.6294	-1.5469	0.0001	0.0102	-0.2013	-1.1497	0.1547	0.6996	0.0306	1.0215	0.8261	0.9307
100121366_TGI_at	Adcy7	11513	-0.6643	-1.5848	1.3335e-07	6.8887e-06	-0.1315	-1.0954	0.2012	0.549	-0.366	-1.2888	0.0016	0.046	-0.1502	-1.1097	0.1456	0.688	-0.0099	-1.0069	0.9225	0.9718
100095472_TGI_at	Flrt2	399558	-0.6681	-1.589	1.4733e-07	7.483e-06	-0.117	-1.0845	0.2592	0.6107	-0.5768	-1.4915	5.9053e-06	0.0013	-0.3522	-1.2765	0.0015	0.1141	-0.1579	-1.1156	0.1307	0.3893
100087955_TGI_at	AI593442	330941	-0.6697	-1.5908	0.0009	0.0078	-0.3655	-1.2884	0.0567	0.3248	-0.8047	-1.7468	0.0002	0.0147	-0.4223	-1.3401	0.029	0.4321	-0.0858	-1.0613	0.6467	0.8404
100084616_TGI_at	Adcy1	432530	-0.6743	-1.5958	0.0001	0.0017	-0.3642	-1.2872	0.0259	0.2343	-0.5667	-1.4811	0.0016	0.0463	-0.4287	-1.346	0.0096	0.2863	-0.0325	-1.0228	0.8368	0.9357
100089257_TGI_at	Cx3cr1	13051	-0.6812	-1.6035	0.0003	0.0035	0.0236	1.0165	0.8912	0.9677	-0.599	-1.5146	0.0023	0.056	-0.3462	-1.2712	0.0511	0.5064	-0.2595	-1.197	0.139	0.403
100111742_TGI_at	Slc16a12	240638	-0.6825	-1.605	6.8041e-06	0.0002	-0.0172	-1.012	0.895	0.9681	-0.4035	-1.3227	0.0057	0.0921	-0.3549	-1.2789	0.0094	0.2837	-0.2359	-1.1776	0.0764	0.292
100079876_TGI_at	Igfbp4	16010	-0.6849	-1.6076	3.9762e-07	1.6877e-05	-0.4081	-1.327	0.0007	0.0693	-0.4991	-1.4134	0.0001	0.0105	-0.3296	-1.2566	0.005	0.2167	-0.1493	-1.109	0.1839	0.4664
100090596_TGI_at	Sdc1	20969	-0.6953	-1.6193	1.0259e-05	0.0002	-0.1676	-1.1232	0.2229	0.5735	-0.4388	-1.3555	0.0042	0.0778	-0.2818	-1.2157	0.0443	0.4872	-0.1054	-1.0758	0.4403	0.7106
100097796_TGI_at	E130203B14Rik	320736	-0.6999	-1.6244	4.9595e-06	0.0001	-0.074	-1.0526	0.5726	0.8342	-0.4515	-1.3675	0.0024	0.0578	-0.2841	-1.2176	0.0355	0.4595	-0.2521	-1.191	0.0604	0.2545
100085416_TGI_at	Pla2g4a	18783	-0.7071	-1.6325	1.629e-05	0.0003	-0.0496	-1.035	0.7282	0.9071	-0.5174	-1.4314	0.0015	0.0443	-0.1918	-1.1422	0.1841	0.734	-0.1323	-1.0961	0.3564	0.6412
100092751_TGI_at	Pi16	74116	-0.7094	-1.6352	2.2932e-07	1.089e-05	-0.4008	-1.3203	0.0009	0.0767	-0.3855	-1.3063	0.0024	0.0574	-0.1356	-1.0985	0.2294	0.7722	-0.0102	-1.0071	0.9273	0.9738
100113141_TGI_at	Klf2	16598	-0.7262	-1.6542	0.0001	0.0016	-0.1037	-1.0745	0.5413	0.8148	-0.7275	-1.6558	0.0002	0.0149	-0.5788	-1.4936	0.0015	0.1159	0.0337	1.0236	0.8423	0.9387
100112105_TGI_at	Med14	26896	-0.7265	-1.6546	0.0003	0.0031	-0.3384	-1.2643	0.0687	0.3534	-0.6002	-1.5159	0.0034	0.0694	-0.1264	-1.0916	0.4875	0.9045	-0.1	-1.0718	0.5823	0.8041
100084460_TGI_at	Tgfb2	21808	-0.7268	-1.655	5.8777e-07	2.3343e-05	-0.0449	-1.0316	0.7088	0.899	-0.4112	-1.3298	0.0026	0.0602	-0.1151	-1.0831	0.3414	0.8429	-0.1698	-1.1249	0.1637	0.4393
100086143_TGI_at	Fbn1	14118	-0.7382	-1.6681	0.0005	0.0045	-0.3713	-1.2936	0.06	0.333	-0.692	-1.6155	0.0016	0.0462	-0.2443	-1.1846	0.2092	0.7543	-0.1443	-1.1052	0.4551	0.7219
100107089_TGI_at	Bace2	56175	-0.7943	-1.7342	1.7317e-07	8.5893e-06	-0.2801	-1.2143	0.0281	0.2426	-0.4399	-1.3566	0.0017	0.048	-0.356	-1.2799	0.0062	0.238	0.0363	1.0255	0.7682	0.9026
100084733_TGI_at	Armcx2	67416	-0.8104	-1.7537	1.5407e-06	4.9145e-05	-0.1266	-1.0917	0.3733	0.7051	-0.4675	-1.3827	0.0034	0.0696	-0.177	-1.1306	0.2156	0.7597	-0.2501	-1.1893	0.0835	0.3072
100096719_TGI_at	Prrt4	101359	-0.8111	-1.7545	9.0904e-06	0.0002	-0.4416	-1.3581	0.0078	0.1502	-0.5331	-1.447	0.0028	0.0627	-0.1433	-1.1045	0.3655	0.8573	-0.025	-1.0175	0.8736	0.9522
100093253_TGI_at	Tuba1a	22142	-0.8293	-1.7768	5.235e-12	2.7043e-09	-0.1561	-1.1143	0.0634	0.341	-0.35	-1.2746	0.0003	0.0156	-0.2348	-1.1767	0.0067	0.2442	0.0075	1.0052	0.9272	0.9737
100118178_TGI_at	Fgfr2	14183	-0.8425	-1.7931	0.0002	0.0021	-0.2812	-1.2152	0.1682	0.5127	-0.6869	-1.6098	0.0026	0.0608	-0.1992	-1.1481	0.3257	0.8357	-0.068	-1.0483	0.7356	0.8856
100092698_TGI_at	Tspan8	216350	-0.8437	-1.7947	0.0041	0.0237	-0.5333	-1.4472	0.0601	0.3334	-0.8445	-1.7956	0.0064	0.0982	-0.8578	-1.8123	0.0036	0.1792	0.1306	1.0947	0.6372	0.8355
100090870_TGI_at	Sema4a	20351	-0.8527	-1.8058	2.4376e-06	7.2208e-05	-0.3719	-1.294	0.0194	0.2072	-0.5632	-1.4775	0.0013	0.0409	-0.3964	-1.3163	0.0131	0.3228	0.067	1.0475	0.6614	0.8475
100093587_TGI_at	Igf1	16000	-0.857	-1.8113	6.7206e-06	0.0002	-0.2469	-1.1866	0.1367	0.4707	-0.532	-1.4459	0.0039	0.0747	-0.4275	-1.3449	0.0124	0.3158	-0.0535	-1.0378	0.7435	0.8901
100080251_TGI_at	Trf	22041	-0.9704	-1.9594	0.0007	0.0059	-0.9669	-1.9547	0.0007	0.0667	-0.9595	-1.9446	0.0014	0.042	-0.6097	-1.5259	0.0247	0.4052	-0.2441	-1.1844	0.3537	0.6386
100120796_TGI_at	Ppbp	57349	-1.0457	-2.0643	0.0009	0.0076	-0.4992	-1.4134	0.0926	0.4027	-1.111	-2.16	0.0009	0.0344	-0.6696	-1.5906	0.0263	0.4174	0.2046	1.1524	0.4832	0.7397
100093323_TGI_at	Nts	67405	-1.1084	-2.1561	0.0004	0.0036	-0.1369	-1.0996	0.6277	0.8631	-0.8746	-1.8335	0.0057	0.0921	-0.5404	-1.4544	0.0617	0.5353	-0.1235	-1.0894	0.6618	0.8477
100088949_TGI_at	Bace2	56175	-1.1307	-2.1897	2.0094e-06	6.1206e-05	-0.382	-1.3032	0.063	0.3401	-0.6151	-1.5316	0.0062	0.0963	-0.6076	-1.5237	0.0043	0.1987	-0.086	-1.0614	0.6682	0.8511
100079314_TGI_at	S100a4	20198	-1.1447	-2.2109	5.6546e-08	3.575e-06	-0.4088	-1.3276	0.0193	0.2069	-0.609	-1.5252	0.0015	0.0443	-0.4419	-1.3584	0.0119	0.3117	-0.2127	-1.1589	0.2102	0.4995
100082362_TGI_at	Nipsnap1	18082	-1.2428	-2.3666	0.0001	0.0017	-0.9568	-1.941	0.0021	0.0994	-1.1669	-2.2452	0.0005	0.0254	-0.7282	-1.6566	0.0163	0.3438	-0.1927	-1.1429	0.5088	0.7588
100108493_TGI_at	Dclk1	13175	-1.2677	-2.4077	5.6437e-09	5.8026e-07	-0.1406	-1.1024	0.4018	0.7237	-0.6578	-1.5777	0.0007	0.0284	-0.3486	-1.2733	0.0426	0.4814	-0.0851	-1.0607	0.6109	0.821
100120460_TGI_at	Fos	14281	-1.4286	-2.6918	0.0113	0.0503	-0.4043	-1.3235	0.4542	0.761	-1.934	-3.821	0.0016	0.0463	-2.2895	-4.8889	0.0001	0.0309	-0.0452	-1.0318	0.9331	0.9756
