# Supplementary material for: Pharmacological AMPK activation induces transcriptional responses congruent to exercise in skeletal and cardiac muscle, adipose tissues and liver
Source: PLoS One. 2019 Feb 27;14(2):e0211568. doi: 10.1371/journal.pone.0211568 (PMC6392219; doi:10.1371/journal.pone.0211568)
Supplement: S16 Table — 175 probesets significantly regulated only after acute LA2 treatment (at least 1.5-fold change and FDR_BH <0.1 by LA2, and not significantly changed by either SA2 or by acute exercise (< +/- 1.2 fold change and FDR_BH p>0.2) in heart. See corresponding heat map in S14 Fig. (XLSX) [file pone.0211568.s046.xlsx]

## Sheet: S16_Table
			Heart
			Acute
			LA2, 30mpk				LA2, 3mpk				SA2, 20mpk				SA2, 3mpk				Exercise
probesetid	Gene Symbol	Entrez Gene ID	Log2FC	Fold Change	Raw p	FDR_BH	Log2FC	Fold Change	Raw p	FDR_BH	Log2FC	Fold Change	Raw p	FDR_BH	Log2FC	Fold Change	Raw p	FDR_BH	Log2FC	Fold Change	Raw p	FDR_BH
100102616_TGI_at	Tnik	665113	1.2634	2.4006	2.6925e-07	1.2397e-05	0.1127	1.0813	0.5748	0.8352	0.1073	1.0772	0.6145	0.8402	0.0173	1.0121	0.9312	0.9926	-0.1244	-1.0901	0.536	0.7756
100116957_TGI_at	Clec12b	71183	1.1818	2.2686	1.3026e-05	0.0003	0.4296	1.3469	0.0739	0.3639	-0.105	-1.0755	0.6737	0.8683	0.2258	1.1694	0.3395	0.8423	0.2524	1.1912	0.2864	0.5787
100094702_TGI_at	Tacc2	57752	1.0923	2.1321	1.0015e-10	2.331e-08	-0.0206	-1.0144	0.8647	0.9591	0.171	1.1258	0.1891	0.506	0.163	1.1196	0.1842	0.734	0.1931	1.1432	0.1176	0.3686
100100416_TGI_at	Agt	11606	1.0157	2.0218	1.5616e-07	7.8939e-06	-0.069	-1.049	0.6602	0.8784	-0.0707	-1.0502	0.6711	0.8672	-0.1357	-1.0986	0.3889	0.8676	0.1096	1.079	0.4856	0.7416
100113442_TGI_at	Tnik	665113	0.9897	1.9858	1.5745e-08	1.3181e-06	0.3166	1.2454	0.0254	0.2326	0.0982	1.0704	0.4994	0.7731	0.2354	1.1772	0.0913	0.6035	-0.017	-1.0118	0.9011	0.964
100090374_TGI_at	Ptgds	19215	0.9706	1.9597	7.7193e-07	2.8385e-05	-0.1429	-1.1041	0.3831	0.7113	-0.0453	-1.0319	0.7933	0.9232	0.3422	1.2677	0.0416	0.4777	0.104	1.0747	0.5246	0.7694
100101428_TGI_at	Ccdc93	70829	0.9673	1.9552	6.9357e-07	2.6421e-05	0.1629	1.1196	0.3163	0.6607	0.1803	1.1331	0.2962	0.6227	0.3268	1.2542	0.0491	0.5004	0.2431	1.1836	0.1382	0.4018
100117165_TGI_at			0.9649	1.952	0.0005	0.0045	0.3895	1.3099	0.1278	0.4574	0.1614	1.1183	0.5463	0.7999	-0.1935	-1.1435	0.4436	0.8862	0.0979	1.0702	0.6973	0.8661
100105824_TGI_at	Ptp4a3	19245	0.942	1.9212	6.2455e-07	2.4502e-05	0.307	1.2371	0.0558	0.3232	0.0576	1.0407	0.7285	0.8937	0.0712	1.0506	0.6492	0.9518	0.1452	1.1059	0.3559	0.641
100087419_TGI_at	Inmt	21743	0.9001	1.8662	0.0003	0.0033	0.0399	1.028	0.8601	0.9572	0.0551	1.039	0.8184	0.9322	0.1129	1.0814	0.6184	0.9448	-0.1353	-1.0983	0.5509	0.7846
100104889_TGI_at	Lrg1	76905	0.8995	1.8654	5.3004e-08	3.4436e-06	0.0601	1.0425	0.6482	0.872	0.1336	1.097	0.3412	0.6602	0.2636	1.2005	0.0512	0.5067	0.2585	1.1963	0.0556	0.2428
100120236_TGI_at	Serpina3n	20716	0.8953	1.86	0.01	0.0462	0.0978	1.0701	0.7679	0.9252	0.0722	1.0513	0.8371	0.9392	0.0303	1.0212	0.9272	0.992	0.1129	1.0814	0.7334	0.8848
100113760_TGI_at	Plin5	66968	0.8801	1.8405	2.1066e-11	7.3143e-09	-0.0176	-1.0123	0.8477	0.953	0.0962	1.069	0.3266	0.6472	0.0872	1.0623	0.3453	0.8457	0.0147	1.0103	0.8726	0.9516
100094892_TGI_at	Fstl4	320027	0.863	1.8188	1.288e-06	4.2691e-05	0.0985	1.0706	0.5101	0.7958	0.229	1.172	0.1536	0.4574	0.364	1.287	0.019	0.3693	-0.0181	-1.0126	0.9036	0.9651
100120962_TGI_at	A930001N09Rik	77128	0.8562	1.8103	5.808e-08	3.6502e-06	0.2864	1.2196	0.0279	0.2418	0.154	1.1126	0.2527	0.5784	0.1363	1.0991	0.2823	0.8096	0.2617	1.1989	0.0433	0.211
100095040_TGI_at	Pdxk	216134	0.8141	1.7582	1.6644e-07	8.3143e-06	0.2366	1.1782	0.0669	0.3494	0.023	1.0161	0.8634	0.9507	0.1623	1.1191	0.203	0.748	0.1815	1.134	0.1558	0.4273
100119577_TGI_at	Haus8	76478	0.8043	1.7464	1.0547e-07	5.684e-06	0.037	1.0259	0.7614	0.9219	0.2087	1.1556	0.1123	0.3934	0.2556	1.1939	0.0415	0.4771	0.0544	1.0384	0.6551	0.8441
100093384_TGI_at	130004C03	403343	0.8032	1.745	0.0001	0.0016	0.3309	1.2578	0.0827	0.3828	0.15	1.1096	0.4502	0.7417	-0.1298	-1.0941	0.4882	0.9049	0.2615	1.1988	0.1668	0.4436
100092875_TGI_at	Ptp4a3	19245	0.8031	1.7449	2.9171e-11	9.086e-09	0.2164	1.1618	0.0146	0.1849	0.174	1.1282	0.0595	0.2931	0.1464	1.1068	0.091	0.6025	0.0729	1.0518	0.3928	0.6706
100089526_TGI_at	9630033F20Rik	319801	0.7937	1.7335	5.5848e-10	8.6975e-08	0.3243	1.252	0.0015	0.0902	0.1995	1.1483	0.0528	0.2786	0.2537	1.1923	0.0105	0.2981	-0.0835	-1.0596	0.3796	0.6608
100093222_TGI_at	Irs2	384783	0.7905	1.7297	0.0031	0.0193	0.3635	1.2866	0.1532	0.494	-0.0704	-1.05	0.7912	0.9227	-0.0492	-1.0347	0.8446	0.9857	0.1183	1.0855	0.6376	0.8355
100111568_TGI_at			0.7811	1.7185	0.0079	0.0389	-0.1304	-1.0946	0.641	0.8695	0.2586	1.1963	0.385	0.6977	0.0993	1.0712	0.7223	0.9683	0.1564	1.1145	0.5761	0.8006
100105274_TGI_at	1700001J03Rik	69282	0.7799	1.717	7.2067e-06	0.0002	0.1578	1.1156	0.294	0.6434	0.2162	1.1617	0.1776	0.4898	-0.0751	-1.0534	0.6153	0.9428	0.0675	1.0479	0.6517	0.8428
100099573_TGI_at	Zfp949	71640	0.7723	1.708	3.9457e-09	4.2856e-07	0.1067	1.0767	0.2903	0.6396	0.1389	1.1011	0.196	0.5146	0.173	1.1274	0.0905	0.6012	0.1927	1.1429	0.0605	0.2548
100104751_TGI_at	Setdb2	239122	0.7603	1.6939	3.0319e-05	0.0005	-0.1032	-1.0742	0.5198	0.8016	-0.0114	-1.0079	0.9464	0.9827	0.2225	1.1668	0.1698	0.7202	0.1515	1.1107	0.3465	0.6324
100119663_TGI_at	Ptprf	19268	0.7547	1.6873	1.9463e-06	5.9657e-05	-0.0399	-1.028	0.7654	0.9235	-0.035	-1.0246	0.8045	0.9279	-0.1177	-1.085	0.3805	0.8642	0.1206	1.0872	0.3691	0.6513
100112285_TGI_at	Arfgef2	99371	0.7524	1.6846	0.0014	0.0103	-0.0431	-1.0304	0.8431	0.9519	0.2083	1.1553	0.3702	0.6862	0.0346	1.0242	0.874	0.9892	0.0135	1.0094	0.9505	0.9827
100105686_TGI_at	Ero1l	50527	0.7517	1.6838	2.9247e-07	1.3265e-05	0.3279	1.2552	0.0092	0.1585	0.2153	1.1609	0.0967	0.3676	0.0131	1.0092	0.9126	0.9915	0.1983	1.1473	0.1044	0.346
100088189_TGI_at	Sbk1	104175	0.7469	1.6782	1.2396e-07	6.5124e-06	0.1537	1.1124	0.1827	0.5276	0.1964	1.1459	0.1104	0.3905	0.2277	1.171	0.0518	0.509	0.1323	1.096	0.2499	0.5428
100090017_TGI_at	Igf1r	16001	0.7458	1.6769	1.7041e-07	8.4727e-06	0.0688	1.0489	0.5524	0.8211	0.1904	1.141	0.1268	0.4182	0.1297	1.0941	0.2658	0.8014	0.2057	1.1532	0.0817	0.3034
100100737_TGI_at	Kank2	235041	0.7155	1.6421	3.1492e-11	9.5285e-09	0.1	1.0718	0.1925	0.5387	0.1213	1.0878	0.1376	0.4344	0.0962	1.0689	0.2098	0.7547	0.153	1.1118	0.0498	0.2278
100118067_TGI_at	Smarca2	67155	0.7153	1.6418	0.0003	0.0031	0.3177	1.2463	0.0822	0.3818	0.2319	1.1744	0.2263	0.55	0.1986	1.1476	0.2709	0.8037	0.2349	1.1768	0.1944	0.4809
100104545_TGI_at	Tc2n	74413	0.6964	1.6205	0.0113	0.0503	0.435	1.3519	0.1038	0.4214	-0.0729	-1.0518	0.7934	0.9232	0.3839	1.3049	0.1494	0.6929	-0.0679	-1.0482	0.796	0.9158
100102393_TGI_at	Prodh	19125	0.6876	1.6106	0.0003	0.0032	0.0314	1.022	0.8553	0.9559	0.1995	1.1483	0.2794	0.6041	0.3826	1.3036	0.0319	0.448	0.0183	1.0128	0.9153	0.969
100120104_TGI_at	8030462N17Rik	212163	0.6778	1.5997	0.0014	0.0108	0.3886	1.3091	0.0552	0.3216	0.2335	1.1757	0.2687	0.5941	0.0256	1.0179	0.8968	0.9907	0.2232	1.1673	0.2622	0.5559
100115071_TGI_at	Mical3	194401	0.6738	1.5953	0.0004	0.0041	0.1333	1.0968	0.4458	0.7548	0.1898	1.1406	0.3077	0.6339	-0.0773	-1.055	0.6576	0.9539	0.1673	1.123	0.3398	0.6273
100098599_TGI_at	Spsb1	74646	0.6709	1.592	1.7877e-05	0.0003	0.2218	1.1662	0.1097	0.4316	0.0716	1.0509	0.6204	0.842	0.1069	1.0769	0.4345	0.8833	0.1118	1.0806	0.4137	0.6891
100114892_TGI_at	Plin3	66905	0.6618	1.5821	7.1982e-07	2.7176e-05	0.006	1.0042	0.9567	0.9871	0.2069	1.1542	0.0846	0.3461	0.2278	1.1711	0.0456	0.4902	0.1197	1.0865	0.2836	0.5764
100118754_TGI_at	Cd84	12523	0.6617	1.5819	0.0022	0.0145	0.1868	1.1382	0.3561	0.692	0.152	1.1111	0.4778	0.7596	0.3589	1.2824	0.081	0.5808	-0.1338	-1.0972	0.5075	0.7581
100106443_TGI_at	Ptpn11	19247	0.6589	1.5789	2.5817e-09	3.0378e-07	0.0988	1.0709	0.2428	0.5954	0.1671	1.1228	0.0666	0.3086	0.1813	1.1339	0.0361	0.4617	0.1708	1.1256	0.0476	0.2222
100115994_TGI_at	Ptpn11	19247	0.658	1.5779	1.5822e-05	0.0003	0.0609	1.0431	0.6461	0.8715	0.2208	1.1654	0.1223	0.4104	0.2409	1.1818	0.0754	0.572	0.2399	1.1809	0.0766	0.2923
100087359_TGI_at	Tor1aip2	240832	0.6548	1.5744	0.0007	0.0063	0.3242	1.252	0.0751	0.3664	0.1936	1.1437	0.3086	0.6344	0.2024	1.1506	0.2598	0.797	0.1457	1.1063	0.4152	0.6907
100088217_TGI_at	AI324963	106185	0.6546	1.5742	0.0001	0.0017	-0.0254	-1.0178	0.8685	0.9607	0.2412	1.182	0.1441	0.444	-0.0087	-1.0061	0.9546	0.9952	0.0842	1.0601	0.5835	0.8049
100109569_TGI_at	Sema5a	20356	0.6512	1.5705	0.0004	0.004	-0.0104	-1.0073	0.9504	0.9856	-0.0966	-1.0693	0.5873	0.8249	-0.0886	-1.0633	0.5975	0.9366	0.2424	1.183	0.1537	0.4247
100091223_TGI_at	4930429F24Rik	74633	0.6512	1.5705	8.5753e-07	3.068e-05	0.1515	1.1107	0.1741	0.5199	0.2137	1.1596	0.0735	0.3234	0.0363	1.0255	0.7412	0.9713	0.2283	1.1715	0.0438	0.2121
100092682_TGI_at	Ninj1	18081	0.6506	1.5698	2.0496e-09	2.5992e-07	0.1235	1.0894	0.1377	0.4726	0.1716	1.1263	0.0545	0.2816	0.1858	1.1374	0.0285	0.4292	0.1506	1.11	0.0725	0.2837
100110581_TGI_at	Zfp655	72611	0.6482	1.5672	1.1633e-11	4.9276e-09	0.2957	1.2275	7.0399e-05	0.0355	0.1056	1.0759	0.1382	0.4351	-0.0517	-1.0365	0.4358	0.8833	0.0162	1.0113	0.8065	0.9207
100115191_TGI_at	Rsrc2	208606	0.6448	1.5636	0.0007	0.0061	0.1114	1.0803	0.5248	0.8048	0.205	1.1527	0.2726	0.5985	0.1092	1.0786	0.5329	0.9177	0.1096	1.0789	0.5313	0.7727
100115383_TGI_at	Stradb	227154	0.6443	1.5629	0.005	0.0276	0.2818	1.2157	0.1986	0.5452	0.1414	1.1029	0.5395	0.7959	-0.0119	-1.0083	0.9561	0.9954	0.2183	1.1634	0.3171	0.6071
100107393_TGI_at	Six4	20474	0.6402	1.5585	3.1238e-05	0.0005	0.2266	1.1701	0.0996	0.4145	0.1982	1.1473	0.1718	0.4826	0.0623	1.0442	0.6446	0.9513	0.0417	1.0293	0.7576	0.8977
100111000_TGI_at	Gosr1	53334	0.6326	1.5504	0.0002	0.0023	0.307	1.2371	0.0515	0.3121	0.0452	1.0318	0.7812	0.9184	0.2284	1.1715	0.1427	0.6855	0.1554	1.1137	0.3145	0.6049
100114387_TGI_at	Cnnm3	94218	0.6296	1.5471	0.0002	0.0022	0.0459	1.0323	0.762	0.9222	0.2051	1.1528	0.2065	0.5266	0.0509	1.0359	0.7369	0.9699	-0.0164	-1.0114	0.9137	0.9686
100084579_TGI_at	3110005L21Rik	73104	0.6292	1.5467	0.0084	0.0406	0.1701	1.1251	0.4552	0.7614	-0.1675	-1.1231	0.4878	0.7666	0.1299	1.0942	0.5678	0.9298	0.1848	1.1366	0.4177	0.6928
100100933_TGI_at	5730410E19Rik	70517	0.6286	1.5461	4.0166e-05	0.0007	0.3293	1.2564	0.019	0.2053	0.2392	1.1803	0.1011	0.3742	0.1553	1.1136	0.254	0.7904	0.1647	1.121	0.2267	0.5182
100116874_TGI_at	Fbxo31	76454	0.6284	1.5459	8.9419e-07	3.183e-05	-0.079	-1.0563	0.4592	0.7639	-0.0322	-1.0226	0.7752	0.9152	0.1222	1.0884	0.255	0.791	0.0805	1.0574	0.4507	0.7186
100112889_TGI_at	AU022707	102681	0.6283	1.5458	0.0021	0.014	0.0461	1.0325	0.8084	0.9395	-0.1298	-1.0941	0.5209	0.786	0.1621	1.1189	0.396	0.8705	0.1839	1.1359	0.3364	0.6231
100098767_TGI_at	Dcaf8	98193	0.6264	1.5437	9.17e-05	0.0013	0.1385	1.1007	0.3355	0.6754	0.1919	1.1423	0.2102	0.5323	0.3042	1.2348	0.0389	0.4718	0.1364	1.0991	0.3428	0.6297
100083020_TGI_at			0.6257	1.543	0.0008	0.0067	0.0646	1.0458	0.7063	0.8986	-0.0553	-1.0391	0.7611	0.9081	0.2823	1.2162	0.106	0.6349	0.1614	1.1184	0.3494	0.6352
100119743_TGI_at	D15Mgi29	106097	0.6254	1.5426	0.0001	0.0018	0.3022	1.233	0.0461	0.2984	0.1718	1.1264	0.2753	0.6005	0.3381	1.2641	0.0266	0.4184	0.0865	1.0618	0.5578	0.7888
100106479_TGI_at	Gramd3	107022	0.6179	1.5347	1.4642e-07	7.4545e-06	-0.0008	-1.0006	0.9929	0.9977	-0.0953	-1.0683	0.3472	0.6645	0.0039	1.0027	0.9675	0.997	-0.1297	-1.0941	0.1778	0.4576
100100504_TGI_at	Ulk1	22241	0.6172	1.5339	3.2946e-05	0.0006	0.1555	1.1138	0.2384	0.5916	0.2592	1.1968	0.0678	0.3107	0.2529	1.1916	0.0592	0.5274	0.1242	1.0899	0.3448	0.6312
100101507_TGI_at	Cxcr4	12767	0.6154	1.532	0.0003	0.0034	0.1508	1.1102	0.3354	0.6754	0.1989	1.1479	0.2326	0.5577	0.1601	1.1173	0.307	0.8249	0.1325	1.0962	0.3968	0.674
100121042_TGI_at	Wipf3	330319	0.6117	1.528	3.0617e-06	8.6078e-05	-0.1082	-1.0779	0.3333	0.6734	0.2041	1.1519	0.0899	0.3558	0.1806	1.1333	0.1105	0.6426	0.0741	1.0527	0.5063	0.7571
100109274_TGI_at			0.61	1.5262	3.3499e-05	0.0006	0.1469	1.1072	0.26	0.6118	0.1098	1.079	0.4253	0.7255	0.1752	1.1291	0.1807	0.73	0.235	1.1769	0.0755	0.2904
100103893_TGI_at	Ankrd33b	67434	0.608	1.5242	0.0001	0.0016	0.2166	1.162	0.1331	0.4652	0.2051	1.1528	0.1786	0.491	0.1732	1.1276	0.2271	0.7705	0.1053	1.0757	0.4597	0.725
100084888_TGI_at	Wdr37	207615	0.6071	1.5232	0.0103	0.0473	0.2973	1.2288	0.1931	0.5398	0.0568	1.0402	0.8124	0.9302	0.4196	1.3376	0.0694	0.5563	0.0996	1.0715	0.6593	0.8464
100096222_TGI_at	Plin3	66905	0.6032	1.5191	2.3381e-07	1.1054e-05	0.0704	1.05	0.4603	0.764	0.0403	1.0283	0.6895	0.8751	0.1785	1.1317	0.0667	0.5473	0.0655	1.0464	0.492	0.7468
100113304_TGI_at	Abcg2	26357	0.6027	1.5186	0.0031	0.0193	0.1721	1.1267	0.3709	0.7034	0.1252	1.0907	0.538	0.7948	0.3587	1.2823	0.0671	0.5483	0.2102	1.1568	0.2759	0.5699
100084491_TGI_at	Fam179a	320159	0.6004	1.5161	2.8052e-07	1.2805e-05	0.1767	1.1303	0.0706	0.3576	0.1029	1.0739	0.313	0.6375	0.2418	1.1825	0.0152	0.3367	-0.0164	-1.0114	0.8638	0.948
100080451_TGI_at	Ip6k3	271424	0.5992	1.5149	5.7469e-05	0.0009	0.1707	1.1256	0.201	0.5486	0.1091	1.0786	0.4375	0.734	0.0776	1.0553	0.5572	0.9251	-0.1217	-1.088	0.3591	0.6439
100079406_TGI_at	A130006I12Rik	319264	0.594	1.5094	0.0016	0.0117	0.0521	1.0368	0.7659	0.9238	0.2287	1.1718	0.2225	0.546	0.2385	1.1797	0.1784	0.729	0.2591	1.1968	0.1445	0.4118
100104496_TGI_at	Eif4ebp1	13685	0.5929	1.5083	2.5674e-11	8.4966e-09	0.0444	1.0313	0.4775	0.7753	0.1003	1.072	0.1355	0.4314	0.1624	1.1192	0.0128	0.3196	-0.0375	-1.0263	0.5485	0.7839
100119419_TGI_at	Atp6v0e	11974	0.5917	1.507	0.0095	0.0443	0.1245	1.0902	0.5673	0.8305	0.1885	1.1396	0.4155	0.7199	0.0433	1.0305	0.842	0.9851	0.0309	1.0216	0.8869	0.9578
100091951_TGI_at	Ammecr1l	225339	0.5915	1.5068	1.7939e-05	0.0004	0.2241	1.168	0.0684	0.3528	0.2434	1.1838	0.0623	0.2985	0.0885	1.0633	0.4625	0.8922	0.1269	1.092	0.2942	0.5857
100117543_TGI_at	Galntl2	78754	0.5915	1.5068	5.2854e-07	2.1404e-05	-0.0342	-1.024	0.7253	0.9061	0.0139	1.0097	0.8929	0.9618	0.1296	1.094	0.1882	0.737	0.1552	1.1136	0.117	0.3674
100095225_TGI_at	Vwa3a	233813	0.59	1.5052	4.1541e-05	0.0007	0.0465	1.0327	0.7145	0.901	0.0344	1.0242	0.798	0.9252	0.0965	1.0692	0.4489	0.8879	0.0578	1.0409	0.6492	0.8416
100097269_TGI_at	C030039L03Rik	112415	-0.5867	-1.5018	0.0142	0.0592	-0.2345	-1.1765	0.3092	0.6546	-0.1982	-1.1473	0.4164	0.7207	-0.1835	-1.1357	0.4248	0.8822	-0.234	-1.1761	0.3102	0.6013
100114604_TGI_at			-0.5869	-1.502	2.5704e-08	1.9035e-06	-0.1329	-1.0965	0.1152	0.4409	-0.1361	-1.0989	0.1278	0.4197	-0.1853	-1.137	0.0307	0.4419	-0.1217	-1.088	0.148	0.4159
100090629_TGI_at			-0.5875	-1.5026	0.0002	0.0025	-0.1041	-1.0748	0.47	0.7702	-0.223	-1.1672	0.149	0.45	-0.0969	-1.0695	0.5008	0.9082	-0.1296	-1.094	0.3692	0.6514
100109399_TGI_at	Itgal	16408	-0.5886	-1.5038	0.001	0.0083	-0.0892	-1.0638	0.5907	0.8429	0.0408	1.0287	0.8163	0.9314	0.0702	1.0499	0.672	0.9565	-0.1662	-1.1221	0.3188	0.6082
100099037_TGI_at	Pnpla3	116939	-0.5902	-1.5054	0.0233	0.0852	-0.016	-1.0112	0.9489	0.9854	-0.141	-1.1027	0.5963	0.8305	-0.3538	-1.2779	0.1638	0.7138	0.1708	1.1257	0.4969	0.7508
100111096_TGI_at	Ncf4	17972	-0.591	-1.5063	0.0022	0.0146	-0.0427	-1.03	0.8125	0.941	-0.0734	-1.0522	0.7004	0.8804	-0.0246	-1.0172	0.891	0.9903	-0.0444	-1.0313	0.8049	0.9202
100096570_TGI_at	A730020M07Rik	100503044	-0.5915	-1.5068	0.0013	0.0101	-0.2752	-1.2101	0.1138	0.4387	-0.2005	-1.1491	0.2727	0.5986	-0.1367	-1.0994	0.4258	0.8824	-0.2404	-1.1813	0.1654	0.4418
100106376_TGI_at	Ift122	81896	-0.5937	-1.5091	5.1355e-05	0.0008	-0.0359	-1.0252	0.7821	0.9297	0.0021	1.0014	0.9881	0.9961	-0.0608	-1.0431	0.6394	0.9497	-0.2236	-1.1677	0.0911	0.3225
100088026_TGI_at	Lcp1	18826	-0.598	-1.5136	0.0267	0.0938	0.3884	1.3089	0.1419	0.4787	-0.0686	-1.0487	0.8038	0.9278	0.0865	1.0618	0.7399	0.9705	-0.2088	-1.1557	0.4247	0.6987
100114206_TGI_at	Nat8l	269642	-0.5987	-1.5143	0.0112	0.0501	-0.1243	-1.09	0.5818	0.8392	-0.1431	-1.1043	0.5503	0.803	0.1368	1.0995	0.5446	0.9222	-0.026	-1.0182	0.9081	0.9661
100094079_TGI_at	Zfp579	68490	-0.6	-1.5157	0.0005	0.0049	-0.235	-1.1769	0.1433	0.4793	-0.036	-1.0253	0.8299	0.936	-0.1621	-1.1189	0.3087	0.8262	-0.216	-1.1615	0.1774	0.4569
100109023_TGI_at	Olfml2a	241327	-0.6001	-1.5158	9.8912e-05	0.0014	-0.0641	-1.0455	0.6417	0.8697	-0.2309	-1.1735	0.1201	0.407	-0.0719	-1.0511	0.6019	0.937	-0.2441	-1.1843	0.0827	0.305
100086502_TGI_at	Zbp1	58203	-0.6004	-1.5161	0.0166	0.0666	-0.099	-1.071	0.6808	0.8876	0.1399	1.1019	0.5838	0.8227	0.2841	1.2176	0.2418	0.7809	-0.2301	-1.1729	0.3415	0.6285
100099175_TGI_at	Adcy1	432530	-0.6007	-1.5164	0.0028	0.018	-0.1058	-1.0761	0.5754	0.8359	0.0227	1.0159	0.9095	0.9685	-0.2149	-1.1606	0.2585	0.7956	0.2297	1.1726	0.2277	0.5193
100092811_TGI_at	Bend6	320705	-0.6023	-1.5181	0.0007	0.0062	-0.0148	-1.0103	0.9276	0.9784	0.0837	1.0597	0.6296	0.8463	-0.1174	-1.0848	0.4736	0.9006	0.0808	1.0576	0.6212	0.8269
100097839_TGI_at	Lxn	17035	-0.6025	-1.5183	7.145e-06	0.0002	-0.2339	-1.176	0.0485	0.3045	-0.2105	-1.1571	0.0915	0.3579	-0.177	-1.1305	0.1308	0.6699	-0.1587	-1.1163	0.174	0.4533
100096240_TGI_at	Pde4b	18578	-0.603	-1.5189	0.0021	0.0141	-0.2901	-1.2228	0.1182	0.445	-0.2291	-1.1721	0.2412	0.5662	-0.8289	-1.7763	5.7313e-05	0.0173	-0.0328	-1.023	0.8575	0.9458
100089406_TGI_at	Mtap6	17760	-0.6032	-1.5191	7.2346e-07	2.7241e-05	-0.1663	-1.1222	0.1059	0.4249	-0.1754	-1.1293	0.1077	0.3867	-0.0336	-1.0236	0.7392	0.9705	-0.0678	-1.0481	0.5031	0.7546
100095381_TGI_at	Ncald	52589	-0.6037	-1.5196	3.1363e-07	1.3956e-05	0.0496	1.035	0.6079	0.8512	-0.0397	-1.0279	0.6986	0.8796	-0.1165	-1.0841	0.2324	0.7754	0.053	1.0374	0.5838	0.805
100090681_TGI_at	Fam126a	84652	-0.6037	-1.5197	8.5464e-07	3.0648e-05	-0.1474	-1.1076	0.1542	0.4946	-0.1575	-1.1154	0.1511	0.4534	-0.0789	-1.0562	0.4406	0.885	-0.1709	-1.1258	0.1001	0.3393
100108409_TGI_at	Casp1	12362	-0.6092	-1.5254	6.671e-05	0.001	-0.058	-1.041	0.6693	0.8821	-0.245	-1.1851	0.095	0.3645	-0.088	-1.0629	0.5174	0.9128	-0.1865	-1.138	0.1748	0.4544
100097639_TGI_at	Hn1l	52009	-0.61	-1.5263	0.0015	0.0109	0.2709	1.2066	0.134	0.4658	-0.1741	-1.1283	0.3589	0.6755	0.0622	1.0441	0.7267	0.9686	0.0089	1.0062	0.9601	0.986
100103055_TGI_at	Prlr	19116	-0.6101	-1.5264	0.0011	0.0089	0.1383	1.1006	0.4268	0.743	0.0649	1.046	0.7243	0.8916	0.1171	1.0846	0.5005	0.9082	0.0915	1.0655	0.598	0.8127
100085728_TGI_at	Mtus2	77521	-0.6105	-1.5267	5.9018e-08	3.6873e-06	-0.0847	-1.0605	0.348	0.6857	-0.1454	-1.1061	0.1326	0.4275	-0.0655	-1.0465	0.4669	0.8954	-0.1697	-1.1248	0.065	0.2658
100090109_TGI_at	Nfkbid	243910	-0.6119	-1.5282	0.0084	0.0406	-0.1674	-1.1231	0.4498	0.7582	-0.1655	-1.1216	0.481	0.7616	-0.5884	-1.5036	0.011	0.3029	-0.2203	-1.165	0.3215	0.6106
100082707_TGI_at	Chrm3	12671	-0.6125	-1.5289	0.0062	0.0323	-0.0583	-1.0412	0.7832	0.9305	-0.0892	-1.0638	0.6914	0.8763	-0.1716	-1.1263	0.4197	0.8798	-0.0574	-1.0406	0.7865	0.9111
100088633_TGI_at	Itgb4	192897	-0.6145	-1.5311	0.0004	0.004	-0.2778	-1.2123	0.0859	0.3885	-0.1764	-1.1301	0.2971	0.6232	-0.2527	-1.1914	0.1169	0.651	-0.175	-1.1289	0.2732	0.5668
100099263_TGI_at	Fam38b	667742	-0.6154	-1.532	0.0007	0.0059	-0.036	-1.0253	0.8283	0.9466	0.0606	1.0429	0.7309	0.8947	-0.1242	-1.0899	0.456	0.8907	0.0149	1.0104	0.9285	0.9744
100088074_TGI_at	Ccnd1	12443	-0.6178	-1.5345	4.1379e-06	0.0001	-0.0426	-1.03	0.7091	0.8992	-0.1486	-1.1085	0.225	0.5485	0.115	1.083	0.3176	0.8316	-0.1179	-1.0852	0.3056	0.597
100110896_TGI_at	Gpr153	100129	-0.6184	-1.5352	1.6156e-06	5.1379e-05	-0.2283	-1.1714	0.0407	0.2832	-0.2098	-1.1565	0.0741	0.3239	-0.2294	-1.1723	0.0398	0.4732	-0.138	-1.1004	0.2074	0.4955
100090820_TGI_at	Aif1l	108897	-0.6196	-1.5364	0.0093	0.0437	-0.1326	-1.0963	0.5597	0.8263	-0.1852	-1.137	0.4432	0.737	-0.3788	-1.3002	0.1014	0.623	-0.0192	-1.0134	0.9327	0.9756
100088640_TGI_at	Pcolce	18542	-0.6204	-1.5373	2.3725e-06	7.0676e-05	-0.2014	-1.1498	0.0761	0.3692	-0.2577	-1.1956	0.0341	0.2254	-0.1324	-1.0961	0.2375	0.778	-0.1064	-1.0765	0.341	0.6281
100107357_TGI_at	Prlr	19116	-0.6302	-1.5477	4.9236e-07	2.0249e-05	0.0708	1.0503	0.4945	0.7862	-0.0026	-1.0018	0.9814	0.9939	0.1032	1.0741	0.3209	0.833	-0.1916	-1.142	0.07	0.2777
100098180_TGI_at	Scml4	268297	-0.6303	-1.5479	0.0087	0.0415	-0.14	-1.1019	0.5407	0.8146	-0.1215	-1.0879	0.6164	0.8409	0.1225	1.0886	0.5924	0.9356	-0.013	-1.0091	0.9545	0.9844
100114301_TGI_at	Igtp	16145	-0.6316	-1.5493	0.0218	0.0813	-0.1273	-1.0923	0.6315	0.8649	0.1989	1.1479	0.4807	0.7614	0.0002	1.0001	0.9994	0.9999	0.1076	1.0774	0.6852	0.8597
100118144_TGI_at	Tuba1c	22146	-0.633	-1.5508	1.261e-06	4.2193e-05	-0.0207	-1.0145	0.8494	0.9534	-0.1147	-1.0828	0.3253	0.6462	-0.2568	-1.1948	0.0235	0.3982	0.0305	1.0214	0.7801	0.9079
100083302_TGI_at	Epha4	13838	-0.6372	-1.5553	7.061e-06	0.0002	0.2377	1.1791	0.0572	0.326	-0.0707	-1.0503	0.5847	0.8233	-0.0495	-1.0349	0.6844	0.9589	0.2325	1.1748	0.0626	0.2599
100109285_TGI_at	Ephb1	270190	-0.6381	-1.5563	8.624e-06	0.0002	-0.1049	-1.0754	0.3981	0.7208	-0.1828	-1.1351	0.1686	0.4787	0.0099	1.0069	0.9359	0.993	-0.0452	-1.0318	0.7146	0.8752
100105191_TGI_at	Setbp1	240427	-0.6441	-1.5627	6.4062e-06	0.0002	0.0039	1.0027	0.9748	0.9919	-0.1939	-1.1438	0.1413	0.4398	-0.0899	-1.0643	0.4641	0.8931	-0.186	-1.1376	0.1346	0.3951
100086576_TGI_at	1110059G02Rik	68786	-0.6444	-1.5631	1.7334e-06	5.4797e-05	-0.0249	-1.0174	0.8257	0.9459	-0.1988	-1.1477	0.1044	0.3804	0.0068	1.0047	0.9521	0.9951	-0.1247	-1.0903	0.2747	0.5684
100104870_TGI_at	Comp	12845	-0.6458	-1.5646	0.001	0.0083	-0.4699	-1.385	0.0135	0.1797	-0.2235	-1.1676	0.2509	0.5766	-0.1092	-1.0787	0.5489	0.9222	-0.0934	-1.0668	0.6083	0.8197
100085328_TGI_at	AI839979	100740	-0.6502	-1.5694	3.3965e-06	9.3305e-05	-0.2033	-1.1514	0.0936	0.4039	-0.2619	-1.1991	0.0436	0.2528	-0.2219	-1.1662	0.0683	0.5532	0.0195	1.0136	0.8699	0.9507
100119730_TGI_at	Zbtb7c	207259	-0.6539	-1.5735	0.0001	0.0016	-0.3998	-1.3194	0.0124	0.1749	-0.1037	-1.0745	0.5235	0.7871	-0.1442	-1.1052	0.3483	0.8482	0.0564	1.0399	0.7122	0.8745
100086325_TGI_at	Cdcp1	109332	-0.6545	-1.5741	0.0193	0.0741	-0.0027	-1.0019	0.9919	0.9975	0.1595	1.1169	0.5765	0.8181	-0.1413	-1.1029	0.5997	0.9366	-0.2061	-1.1536	0.4449	0.7138
100093575_TGI_at	D830046C22Rik	320197	-0.6551	-1.5747	0.0007	0.006	0.0515	1.0363	0.7712	0.9259	-0.156	-1.1142	0.4084	0.7147	0.282	1.2159	0.1175	0.6519	0.0447	1.0315	0.8007	0.918
100094316_TGI_at	Ldb2	16826	-0.6562	-1.5759	1.4509e-07	7.4047e-06	-0.1081	-1.0778	0.2876	0.637	-0.2008	-1.1493	0.067	0.309	0.1687	1.124	0.101	0.623	-0.0479	-1.0338	0.6353	0.8346
100079220_TGI_at	Tiam1	21844	-0.6585	-1.5784	6.981e-06	0.0002	-0.0116	-1.0081	0.9262	0.9782	-0.0596	-1.0422	0.6554	0.8599	-0.0408	-1.0287	0.7456	0.9719	-0.2141	-1.16	0.0951	0.33
100096958_TGI_at	Myo1d	338367	-0.6597	-1.5797	6.7348e-07	2.5794e-05	-0.3013	-1.2323	0.0091	0.1583	-0.2087	-1.1556	0.0801	0.3368	-0.1184	-1.0855	0.2853	0.8111	-0.0708	-1.0503	0.5207	0.7665
100109946_TGI_at	Plxna4	243743	-0.6615	-1.5818	0.0018	0.0125	-0.1466	-1.107	0.4581	0.763	-0.2386	-1.1799	0.2573	0.5841	-0.0477	-1.0336	0.8085	0.9818	0.2046	1.1524	0.3022	0.5937
100095918_TGI_at	Ramp1	51801	-0.6675	-1.5883	0.0001	0.0018	-0.2118	-1.1582	0.184	0.5284	-0.187	-1.1384	0.267	0.5924	-0.1868	-1.1383	0.24	0.7793	-0.1224	-1.0885	0.439	0.71
100114868_TGI_at	Olfml2a	241327	-0.6681	-1.589	3.1276e-05	0.0005	0.124	1.0897	0.3814	0.7101	-0.2407	-1.1816	0.1135	0.3958	-0.2212	-1.1657	0.1226	0.6578	-0.2139	-1.1598	0.1351	0.3958
100118080_TGI_at	Lefty1	13590	-0.6688	-1.5897	0.0004	0.004	-0.0788	-1.0561	0.6479	0.8718	-0.1416	-1.1031	0.4402	0.7352	-0.0137	-1.0095	0.9366	0.993	-0.219	-1.1639	0.2087	0.4973
100080798_TGI_at	Col8a2	329941	-0.6714	-1.5926	0.009	0.0427	0.0227	1.0159	0.926	0.9782	-0.2594	-1.197	0.3208	0.6423	-0.2881	-1.2211	0.2435	0.7831	0.0387	1.0272	0.8743	0.9524
100084562_TGI_at	Vwa1	246228	-0.6723	-1.5936	1.8974e-08	1.494e-06	-0.112	-1.0807	0.236	0.5881	-0.1775	-1.131	0.0802	0.3371	-0.1139	-1.0821	0.2284	0.7717	-0.1033	-1.0742	0.2736	0.567
100100116_TGI_at	Pycard	66824	-0.6733	-1.5947	0.0002	0.0024	-0.0383	-1.0269	0.8149	0.942	-0.1941	-1.144	0.2678	0.5933	-0.1	-1.0718	0.5421	0.9215	-0.1739	-1.1281	0.292	0.5839
100079153_TGI_at	Cacnb2	12296	-0.6748	-1.5964	7.0446e-08	4.2148e-06	-0.0799	-1.057	0.4265	0.7429	0.2324	1.1748	0.034	0.2254	-0.0069	-1.0048	0.9448	0.9946	-0.0243	-1.017	0.8082	0.9214
100098528_TGI_at	Zfp846	244721	-0.6775	-1.5993	0.0001	0.0016	-0.1495	-1.1092	0.3475	0.6854	-0.1318	-1.0956	0.4341	0.7312	-0.1263	-1.0915	0.4267	0.8826	-0.1064	-1.0765	0.5024	0.7541
100107039_TGI_at			-0.6782	-1.6002	6.1297e-06	0.0001	-0.3252	-1.2528	0.0153	0.1866	-0.2034	-1.1514	0.1416	0.4403	-0.197	-1.1463	0.1315	0.6714	-0.2597	-1.1972	0.0494	0.2266
100087853_TGI_at	Pdk3	236900	-0.6792	-1.6012	0.002	0.0137	-0.3365	-1.2627	0.1065	0.4262	-0.1609	-1.118	0.4601	0.7488	-0.2097	-1.1564	0.309	0.8265	-0.0199	-1.0139	0.9225	0.9718
100114581_TGI_at	Lamb3	16780	-0.6797	-1.6019	0.0002	0.002	-0.1739	-1.1281	0.2875	0.637	-0.2565	-1.1946	0.142	0.441	-0.1331	-1.0967	0.414	0.8772	-0.0896	-1.0641	0.5812	0.8036
100113425_TGI_at	Mgat5	107895	-0.6836	-1.6062	2.0183e-08	1.5546e-06	-0.1068	-1.0768	0.2673	0.6177	-0.1246	-1.0902	0.2233	0.5466	-0.2151	-1.1608	0.0294	0.4346	-0.0613	-1.0434	0.5216	0.7674
100080454_TGI_at	Gm10567	100038398	-0.6911	-1.6145	0.0002	0.0021	0.205	1.1527	0.2207	0.5717	0.0046	1.0032	0.9791	0.9936	-0.0907	-1.0649	0.5848	0.9341	-0.0954	-1.0684	0.5655	0.7938
100121371_TGI_at	Kdelr3	105785	-0.6972	-1.6213	1.8534e-06	5.7559e-05	-0.0202	-1.0141	0.8696	0.9609	-0.2073	-1.1546	0.1183	0.4044	-0.1812	-1.1338	0.1466	0.6903	-0.2248	-1.1686	0.0741	0.2874
100092265_TGI_at	Zfp273	212569	-0.7035	-1.6284	0.0015	0.011	-0.3292	-1.2564	0.1155	0.441	-0.1411	-1.1027	0.5186	0.7844	-0.2222	-1.1665	0.2835	0.8096	-0.1229	-1.0889	0.5507	0.7846
100082945_TGI_at	Slc1a7	242607	-0.7059	-1.6311	0.0022	0.0146	-0.2523	-1.1911	0.2446	0.5974	-0.2512	-1.1902	0.2742	0.6	0.0445	1.0314	0.8357	0.9851	-0.2014	-1.1498	0.3514	0.6368
100101171_TGI_at	Ccrl1	252837	-0.7075	-1.633	1.17e-05	0.0002	-0.1629	-1.1196	0.2478	0.6009	-0.2166	-1.162	0.1497	0.451	0.1755	1.1294	0.2137	0.7576	0.1267	1.0918	0.3668	0.6497
100094181_TGI_at	Ncald	52589	-0.7163	-1.643	1.4741e-06	4.7304e-05	-0.0601	-1.0425	0.6303	0.864	-0.1691	-1.1243	0.2063	0.5263	-0.1598	-1.1172	0.2051	0.7513	-0.1096	-1.079	0.3818	0.6625
100094652_TGI_at	Arhgap6	11856	-0.7174	-1.6442	1.6581e-05	0.0003	0.106	1.0762	0.466	0.7675	-0.1497	-1.1093	0.3331	0.6526	-0.0183	-1.0127	0.8997	0.9907	-0.1216	-1.0879	0.4036	0.6805
100079710_TGI_at	Timd4	276891	-0.7181	-1.6451	6.3117e-05	0.001	-0.2758	-1.2107	0.0897	0.3958	-0.1632	-1.1198	0.3369	0.6568	-0.3559	-1.2798	0.0307	0.4419	-0.2235	-1.1675	0.1662	0.4431
100118216_TGI_at	Zc3hav1l	209032	-0.7295	-1.6581	3.3462e-07	1.4655e-05	-0.1446	-1.1054	0.2218	0.5726	-0.1895	-1.1404	0.1332	0.4282	-0.474	-1.389	0.0002	0.0428	0.0164	1.0114	0.8889	0.9587
100085915_TGI_at	Plxna4	243743	-0.7301	-1.6588	7.0501e-07	2.676e-05	-0.1415	-1.103	0.2506	0.6035	-0.0945	-1.0677	0.4666	0.7526	-0.1329	-1.0965	0.2797	0.8087	-0.0596	-1.0422	0.6255	0.8293
100103510_TGI_at	LOC634012	634012	-0.7452	-1.6763	0.0012	0.0092	-0.2301	-1.1729	0.2829	0.6332	-0.0964	-1.0691	0.6692	0.8664	0.1679	1.1234	0.4316	0.8833	0.119	1.0859	0.5765	0.8006
100104776_TGI_at	Meox1	17285	-0.7526	-1.6848	6.7614e-06	0.0002	-0.2395	-1.1806	0.1015	0.418	-0.2015	-1.1499	0.1908	0.5081	-0.135	-1.0981	0.3497	0.8487	0.0123	1.0086	0.9314	0.9756
100109229_TGI_at	Prlr	19116	-0.7531	-1.6854	1.2476e-06	4.1878e-05	-0.0718	-1.051	0.5813	0.8391	-0.0788	-1.0561	0.5681	0.8128	0.1083	1.0779	0.4067	0.8741	-0.1119	-1.0807	0.3912	0.67
100108854_TGI_at	Tmem108	81907	-0.7567	-1.6896	0.0006	0.0058	-0.2211	-1.1656	0.2812	0.632	-0.2378	-1.1792	0.2746	0.6003	-0.3045	-1.235	0.1407	0.6835	-0.0983	-1.0705	0.6294	0.8311
100115303_TGI_at	Pdgfc	54635	-0.7596	-1.693	1.8694e-05	0.0004	0.1181	1.0853	0.4467	0.7554	-0.1384	-1.1007	0.4009	0.7094	-0.2062	-1.1537	0.1877	0.7364	-0.1368	-1.0995	0.3787	0.6602
100116176_TGI_at	Epha3	13837	-0.7618	-1.6956	0.0141	0.059	-0.0539	-1.0381	0.8559	0.9559	-0.1405	-1.1023	0.6561	0.8602	0.0577	1.0408	0.846	0.9857	0.0534	1.0377	0.8574	0.9458
100104040_TGI_at	6530418L21Rik	109050	-0.8005	-1.7417	0.0004	0.0041	-0.0681	-1.0483	0.7421	0.9131	0.1283	1.093	0.5597	0.8088	-0.2183	-1.1634	0.2951	0.8172	-0.1607	-1.1178	0.4392	0.71
100118455_TGI_at	BC061253	407794	-0.802	-1.7435	7.3663e-07	2.7565e-05	-0.0822	-1.0586	0.5415	0.8148	-0.2491	-1.1885	0.0868	0.35	-0.2849	-1.2183	0.0397	0.4732	-0.0626	-1.0444	0.6414	0.8378
100097127_TGI_at	Coro1a	12721	-0.802	-1.7436	8.2836e-06	0.0002	-0.0491	-1.0346	0.7514	0.9169	-0.2258	-1.1694	0.1747	0.4859	-0.144	-1.105	0.3552	0.8526	-0.0788	-1.0561	0.6115	0.8211
100081638_TGI_at	Sds	231691	-0.8204	-1.7658	0.0027	0.0173	-0.3372	-1.2633	0.1933	0.54	-0.168	-1.1235	0.5372	0.7944	-0.1218	-1.0881	0.6347	0.948	0.08	1.057	0.7548	0.896
100087670_TGI_at	Plvap	84094	-0.8319	-1.7801	5.7325e-05	0.0009	-0.2871	-1.2202	0.1233	0.4518	-0.2324	-1.1748	0.2361	0.5618	-0.3923	-1.3124	0.0379	0.4695	0.1155	1.0834	0.5293	0.7721
100090177_TGI_at	Ror1	26563	-0.8378	-1.7873	1.7433e-07	8.6268e-06	0.014	1.0097	0.9144	0.975	-0.1985	-1.1475	0.1558	0.4605	-0.1709	-1.1258	0.1938	0.7398	0.179	1.1321	0.1742	0.4537
100087500_TGI_at	Basp1	70350	-0.8601	-1.8152	0.0004	0.004	0.1547	1.1132	0.4855	0.7797	-0.1898	-1.1406	0.4204	0.7226	-0.0152	-1.0106	0.9451	0.9946	-0.106	-1.0762	0.6321	0.8328
100083847_TGI_at	Prss35	244954	-0.8694	-1.827	0.0031	0.0193	-0.1131	-1.0815	0.6822	0.8882	-0.1876	-1.1389	0.5224	0.7868	-0.2489	-1.1883	0.3696	0.8578	-0.0441	-1.031	0.873	0.9518
100094286_TGI_at	Stard10	56018	-0.8897	-1.8528	0.0002	0.0026	-0.3307	-1.2576	0.1359	0.4697	-0.1645	-1.1208	0.4787	0.7602	-0.2912	-1.2236	0.1876	0.7364	0.0902	1.0645	0.6799	0.8575
100113179_TGI_at	Adh6b	229871	-0.8955	-1.8602	0.0024	0.0157	-0.3335	-1.2601	0.2308	0.5821	-0.1192	-1.0861	0.6836	0.8724	-0.5677	-1.4821	0.0453	0.4901	-0.1845	-1.1364	0.5044	0.7556
100098072_TGI_at	Plekha7	233765	-0.9037	-1.8709	0.0005	0.0051	-0.0816	-1.0582	0.7333	0.9094	-0.0593	-1.0419	0.8155	0.9309	-0.2513	-1.1903	0.2974	0.8191	0.0201	1.014	0.933	0.9756
100085038_TGI_at	Gbp4	17472	-0.9197	-1.8917	0.006	0.0317	0.1251	1.0906	0.6931	0.8932	0.2425	1.183	0.4719	0.7563	0.0885	1.0632	0.7801	0.9774	-0.2385	-1.1797	0.4532	0.7201
100101391_TGI_at	Mgl2	216864	-0.956	-1.94	2.5083e-06	7.3925e-05	0.3075	1.2375	0.0797	0.3762	-0.1499	-1.1095	0.4123	0.7178	-0.0494	-1.0348	0.7735	0.9758	-0.0933	-1.0668	0.5873	0.8067
100105638_TGI_at	Slc7a7	20540	-0.9739	-1.9641	0.0004	0.0043	-0.1643	-1.1206	0.5176	0.8004	0.0705	1.0501	0.793	0.9232	-0.1913	-1.1418	0.4516	0.8892	0.2528	1.1915	0.3214	0.6106
100104097_TGI_at	Ppp1r1b	19049	-1.072	-2.1024	0.0016	0.0115	0.0365	1.0256	0.9077	0.9724	-0.1305	-1.0947	0.6964	0.8789	-0.545	-1.459	0.0902	0.6	0.1861	1.1377	0.5557	0.7876
100110107_TGI_at	Gm5149	381483	-1.124	-2.1796	4.1094e-06	0.0001	-0.0586	-1.0414	0.7782	0.9283	0.0323	1.0226	0.8835	0.9589	-0.0907	-1.0649	0.6629	0.955	-0.1583	-1.1159	0.4481	0.7162
100092367_TGI_at	Gja5	14613	-1.1241	-2.1797	1.1209e-05	0.0002	-0.2596	-1.1972	0.2451	0.598	-0.2575	-1.1954	0.2765	0.6017	-0.4485	-1.3646	0.0487	0.5004	-0.2506	-1.1897	0.2615	0.5551
100093897_TGI_at			-1.1469	-2.2144	2.9359e-05	0.0005	-0.2794	-1.2137	0.2502	0.603	-0.0954	-1.0683	0.709	0.8849	-0.6091	-1.5253	0.0153	0.3378	0.0962	1.0689	0.6898	0.8619
100097913_TGI_at	Cdh20	23836	-1.1678	-2.2467	5.9599e-08	3.7127e-06	0.1524	1.1114	0.3774	0.707	0.1146	1.0827	0.5304	0.7899	-0.0654	-1.0464	0.7036	0.9623	-0.1745	-1.1286	0.3131	0.6038
100091853_TGI_at	Gm1078	381835	-1.1763	-2.2599	0.0018	0.0126	-0.0574	-1.0406	0.8698	0.961	0.1081	1.0778	0.771	0.9134	-0.2332	-1.1755	0.5065	0.9094	0.0933	1.0668	0.7898	0.9126
100090530_TGI_at	Sytl2	83671	-1.2833	-2.4339	0.0004	0.0039	-0.0966	-1.0692	0.7693	0.9255	-0.2442	-1.1844	0.4858	0.7654	-0.482	-1.3966	0.1492	0.6929	0.1355	1.0985	0.681	0.858
100079934_TGI_at	Ret	19713	-1.3298	-2.5137	1.0619e-06	3.6544e-05	0.1798	1.1327	0.4308	0.7457	-0.1784	-1.1316	0.461	0.7495	-0.0661	-1.0468	0.7714	0.9752	0.0963	1.069	0.6721	0.8531
