# Supplementary material for: Pharmacological AMPK activation induces transcriptional responses congruent to exercise in skeletal and cardiac muscle, adipose tissues and liver
Source: PLoS One. 2019 Feb 27;14(2):e0211568. doi: 10.1371/journal.pone.0211568 (PMC6392219; doi:10.1371/journal.pone.0211568)
Supplement: S17 Table — 118 probesets significantly altered by both acute exercise and acute LA2 treatment in IWAT (at least 1.2-fold change and FDR_BH <0.1). See corresponding heat map in Fig 3D and scatter plot in S15 Fig. (XLSX) [file pone.0211568.s047.xlsx]

## Sheet: S17_Table
			White Adipose
			Acute
			LA2, 30mpk				LA2, 3mpk				SA2, 20mpk				SA2, 3mpk				Exercise
probesetid	Gene Symbol	Entrez Gene ID	Log2FC	Fold Change	Raw p	FDR_BH	Log2FC	Fold Change	Raw p	FDR_BH	Log2FC	Fold Change	Raw p	FDR_BH	Log2FC	Fold Change	Raw p	FDR_BH	Log2FC	Fold Change	Raw p	FDR_BH
100092596_TGI_at	Fkbp5	14229	2.3573	5.1242	8.7856e-11	1.0281e-06	0.7563	1.6891	0.0015	0.9151	1.7093	3.2699	9.1561e-08	0.0022	1.246	2.3718	4.9757e-06	0.1186	2.2341	4.7048	2.4911e-10	5.9387e-06
100101346_TGI_at	Zbtb16	235320	2.3336	5.0408	4.8132e-08	5.6296e-05	0.7956	1.7358	0.0125	0.9787	1.3118	2.4825	0.0003	0.6099	1.0078	2.0109	0.0023	0.9999	2.4119	5.3219	2.7251e-08	0.0002
100085347_TGI_at	Tead1	21676	2.1993	4.5926	2.0768e-07	0.0001	0.4516	1.3675	0.1485	0.9787	0.2284	1.1715	0.4832	1	0.125	1.0905	0.683	0.9999	1.2058	2.3067	0.0006	0.0695
100086875_TGI_at	Tead1	21676	2.1656	4.4865	1.8345e-07	0.0001	0.4712	1.3862	0.1241	0.9787	1.1724	2.2539	0.0011	0.7492	0.9275	1.902	0.0046	0.9999	2.2034	4.6057	1.3795e-07	0.0005
100084921_TGI_at	Slc10a6	75750	2.024	4.0671	2.6131e-09	8.8994e-06	0.7434	1.6741	0.0022	0.9151	0.5336	1.4475	0.0291	1	0.7359	1.6654	0.0024	0.9999	1.039	2.0549	7.5522e-05	0.0285
100090009_TGI_at	2900002J02Rik	70412	1.8238	3.5402	0.0004	0.0204	0.7033	1.6282	0.1255	0.9787	0.9909	1.9875	0.0457	1	0.8531	1.8064	0.0662	0.9999	1.6138	3.0606	0.0013	0.099
100092424_TGI_at	Acer2	230379	1.7695	3.4093	4.2277e-06	0.0011	0.7255	1.6535	0.0222	0.9787	0.7172	1.644	0.0318	1	0.5631	1.4775	0.0695	0.9999	1.4005	2.64	9.0052e-05	0.0298
100095266_TGI_at	Tead1	21676	1.7687	3.4074	1.234e-06	0.0005	0.628	1.5454	0.0303	0.9787	0.2731	1.2084	0.3537	1	0.3783	1.2998	0.1775	0.9999	1.1914	2.2838	0.0002	0.0481
100105354_TGI_at	Syn2	20965	1.6518	3.1423	2.3856e-05	0.0034	0.7493	1.6809	0.0254	0.9787	0.8445	1.7957	0.0183	1	0.4557	1.3714	0.1594	0.9999	1.2074	2.3092	0.0008	0.0777
100081745_TGI_at	Map3k6	53608	1.6319	3.0992	6.6027e-07	0.0003	0.7379	1.6677	0.0055	0.9151	0.8498	1.8023	0.0029	0.9197	0.7632	1.6973	0.0043	0.9999	1.3393	2.5304	1.182e-05	0.0088
100087745_TGI_at	Cdkn1a	12575	1.5879	3.0061	3.0002e-06	0.0008	0.7429	1.6735	0.0087	0.9737	0.2502	1.1894	0.3722	1	0.2137	1.1596	0.4182	0.9999	1.3633	2.5727	2.4558e-05	0.014
100087152_TGI_at	Cdkn1a	12575	1.5762	2.9819	1.1945e-08	2.2622e-05	0.6878	1.6109	0.001	0.9151	0.3735	1.2955	0.0669	1	0.2874	1.2205	0.1301	0.9999	1.246	2.3718	6.1264e-07	0.0014
100118965_TGI_at	Fam107a	268709	1.5587	2.9459	7.2077e-05	0.0069	0.8997	1.8657	0.0105	0.9761	0.6168	1.5335	0.085	1	0.9035	1.8706	0.0103	0.9999	1.9262	3.8004	4.4439e-06	0.0052
100114042_TGI_at	Arrdc3	105171	1.4167	2.6698	3.4154e-05	0.0042	0.5039	1.418	0.0813	0.9787	-0.2225	-1.1668	0.4555	1	0.4887	1.4032	0.0903	0.9999	1.1627	2.2388	0.0003	0.0559
100099932_TGI_at	Ranbp9	56705	1.4162	2.6688	1.6521e-08	2.6388e-05	0.0954	1.0683	0.5748	0.9787	0.2842	1.2177	0.1235	1	0.3952	1.3151	0.0272	0.9999	1.0297	2.0416	2.8703e-06	0.0038
100096355_TGI_at	Sdc4	20971	1.3912	2.623	1.2938e-10	1.0281e-06	0.6208	1.5377	6.0435e-05	0.3958	0.5844	1.4995	0.0002	0.5678	0.2931	1.2252	0.0301	0.9999	0.7447	1.6756	5.5147e-06	0.0057
100099098_TGI_at	Lpin1	14245	1.3259	2.5069	2.8158e-05	0.0037	0.2593	1.1969	0.3193	0.9787	0.4468	1.363	0.1119	1	0.5692	1.4837	0.0355	0.9999	1.3831	2.6083	1.6207e-05	0.0112
100080401_TGI_at	6030422H21Rik	402765	1.2835	2.4343	0.003	0.0714	1.2718	2.4146	0.0033	0.9151	0.8059	1.7482	0.062	1	1.313	2.4846	0.0025	0.9999	1.4912	2.8113	0.0008	0.0777
100079988_TGI_at	Kcna5	16493	1.2029	2.302	0.0038	0.0822	0.8101	1.7533	0.041	0.9787	1.0551	2.0779	0.014	1	0.8804	1.8409	0.0275	0.9999	1.4482	2.7287	0.0008	0.0765
100115593_TGI_at	BC031353	235493	1.1962	2.2914	1.409e-06	0.0005	0.2205	1.1652	0.2469	0.9787	0.4286	1.3459	0.04	1	0.584	1.499	0.0045	0.9999	1.4549	2.7414	6.0582e-08	0.0004
100095193_TGI_at	Slc25a30	67554	1.195	2.2894	1.6603e-08	2.6388e-05	0.2866	1.2198	0.0545	0.9787	0.5117	1.4257	0.0024	0.8521	0.3094	1.2392	0.0391	0.9999	0.8417	1.7922	4.5579e-06	0.0052
100091744_TGI_at	Arid5b	71371	1.1537	2.2248	1.0916e-08	2.2622e-05	0.104	1.0748	0.4432	0.9787	0.1601	1.1174	0.2694	1	0.1443	1.1052	0.2903	0.9999	0.7644	1.6987	7.7406e-06	0.0068
100095263_TGI_at	Irf4	16364	1.1297	2.1882	0.0047	0.0934	0.026	1.0182	0.9431	0.9942	0.3121	1.2415	0.4227	1	0.2373	1.1788	0.5169	0.9999	1.5128	2.8537	0.0003	0.0559
100110776_TGI_at	Arid5b	71371	1.1296	2.188	2.9115e-06	0.0008	0.1039	1.0747	0.5778	0.9787	0.1224	1.0885	0.5369	1	0.1209	1.0875	0.5175	0.9999	0.9166	1.8877	4.883e-05	0.0243
100082295_TGI_at	Galntl2	78754	1.1176	2.1698	2.4347e-06	0.0007	0.3417	1.2672	0.07	0.9787	0.2864	1.2196	0.1468	1	0.4498	1.3658	0.02	0.9999	0.7714	1.7069	0.0003	0.0518
100082896_TGI_at			1.0851	2.1215	8.2586e-06	0.0017	0.2847	1.2181	0.1481	0.9787	0.3325	1.2592	0.1129	1	0.4234	1.3411	0.0361	0.9999	0.7901	1.7292	0.0004	0.0579
100099306_TGI_at	Mt1	17748	1.0762	2.1085	1.9655e-08	2.9286e-05	0.598	1.5136	0.0001	0.3958	0.6387	1.5569	0.0001	0.5678	0.4807	1.3954	0.0011	0.9999	0.4895	1.404	0.0009	0.0832
100117543_TGI_at	Galntl2	78754	1.057	2.0806	8.6807e-06	0.0017	0.3557	1.2796	0.0683	0.9787	0.1372	1.0998	0.4935	1	0.2955	1.2273	0.1257	0.9999	0.6827	1.6051	0.0013	0.0954
100116385_TGI_at	Arid5b	71371	1.033	2.0463	5.8593e-09	1.6928e-05	0.1907	1.1413	0.1118	0.9787	0.2446	1.1848	0.0575	1	0.1341	1.0974	0.257	0.9999	0.7972	1.7377	4.7874e-07	0.0013
100083748_TGI_at	4931406P16Rik	233103	1.028	2.0391	0.0004	0.0192	0.339	1.2649	0.1827	0.9787	0.1889	1.1399	0.4776	1	0.4015	1.3208	0.1173	0.9999	1.0404	2.0568	0.0003	0.0559
100100035_TGI_at	Tinagl1	94242	0.9954	1.9937	2.1427e-05	0.0033	0.4401	1.3567	0.0277	0.9787	0.4519	1.3679	0.0325	1	0.3365	1.2627	0.0856	0.9999	0.7559	1.6887	0.0005	0.067
100093782_TGI_at	Tle1	21885	0.9715	1.9608	3.0584e-06	0.0008	0.3241	1.2518	0.0529	0.9787	0.4163	1.3345	0.0213	1	0.3343	1.2608	0.0464	0.9999	0.9773	1.9687	2.8029e-06	0.0038
100087838_TGI_at	Arrdc2	70807	0.9445	1.9245	0.0001	0.0085	0.2257	1.1693	0.2743	0.9787	0.3268	1.2542	0.1399	1	0.4721	1.3872	0.0282	0.9999	0.8389	1.7887	0.0004	0.0577
100079294_TGI_at	Snrk	20623	0.9403	1.9189	5.2274e-06	0.0012	0.3373	1.2634	0.0455	0.9787	0.3204	1.2487	0.0709	1	0.3859	1.3067	0.0239	0.9999	0.6732	1.5947	0.0003	0.0559
100080449_TGI_at	Gramd1b	235283	0.906	1.8738	0.0007	0.0281	-0.3405	-1.2662	0.1534	0.9787	0.1832	1.1354	0.4616	1	0.0433	1.0305	0.8526	0.9999	1.1719	2.2531	3.812e-05	0.0196
100116000_TGI_at	Bcl2l1	12048	0.9058	1.8736	0.0006	0.0255	0.5026	1.4168	0.0372	0.9787	0.898	1.8635	0.0011	0.7492	0.5936	1.5091	0.0156	0.9999	1.0438	2.0617	0.0001	0.0354
100082739_TGI_at	Slc2a3	20527	0.9045	1.8719	8.4873e-07	0.0003	0.1243	1.09	0.3694	0.9787	0.5042	1.4183	0.0019	0.8141	0.381	1.3023	0.01	0.9999	0.8633	1.8192	1.7255e-06	0.0029
100111054_TGI_at	4931406P16Rik	233103	0.8963	1.8612	0.0008	0.0304	0.3913	1.3116	0.1046	0.9787	0.2762	1.211	0.2724	1	0.4523	1.3682	0.0631	0.9999	1.0675	2.0958	0.0001	0.0354
100108224_TGI_at	Rbp7	63954	0.8693	1.8267	0.0012	0.0404	0.1543	1.1129	0.5195	0.9787	0.5361	1.4501	0.043	1	0.4068	1.3257	0.0981	0.9999	1.0844	2.1204	0.0001	0.0354
100116257_TGI_at	Adrb2	11555	0.8691	1.8265	0.0004	0.0209	0.3597	1.2832	0.1025	0.9787	0.1121	1.0808	0.6222	1	0.206	1.1535	0.3402	0.9999	0.7938	1.7337	0.001	0.0871
100079367_TGI_at	Hipk1	15257	0.867	1.8238	2.03e-07	0.0001	0.1979	1.1471	0.1096	0.9787	0.2908	1.2233	0.0305	1	0.2291	1.1721	0.0665	0.9999	0.5834	1.4984	5.8831e-05	0.0257
100086335_TGI_at	Mcf2l	17207	0.8669	1.8237	0.0011	0.0374	0.4795	1.3942	0.0498	0.9787	0.577	1.4917	0.0278	1	0.5438	1.4578	0.0278	0.9999	1.0767	2.1092	0.0001	0.0329
100107708_TGI_at	Snrk	20623	0.8618	1.8173	3.1238e-05	0.004	0.3575	1.2812	0.0431	0.9787	0.3455	1.2706	0.0633	1	0.377	1.2986	0.0337	0.9999	0.7203	1.6476	0.0003	0.0499
100111943_TGI_at	Klf9	16601	0.7813	1.7187	1.482e-05	0.0026	0.4034	1.3226	0.0097	0.9761	0.389	1.3095	0.0173	1	0.4074	1.3263	0.0091	0.9999	0.5547	1.4689	0.0008	0.0765
100098829_TGI_at	4930486L24Rik	214639	0.7714	1.7069	6.3906e-09	1.6928e-05	0.1627	1.1194	0.0728	0.9787	0.0665	1.0472	0.4763	1	0.1839	1.136	0.0445	0.9999	0.3927	1.3129	0.0001	0.0386
100096027_TGI_at	4931406P16Rik	233103	0.7655	1.7	0.0051	0.099	0.4182	1.3362	0.1045	0.9787	0.3804	1.3017	0.1607	1	0.5466	1.4606	0.0374	0.9999	1.158	2.2314	0.0001	0.0328
100102001_TGI_at	Ankrd57	268301	0.7576	1.6907	0.0018	0.0524	0.3166	1.2454	0.1541	0.9787	0.2831	1.2168	0.2265	1	0.3329	1.2596	0.1348	0.9999	0.9481	1.9294	0.0002	0.0451
100095574_TGI_at	Slc4a8	59033	0.7523	1.6845	0.0004	0.0196	0.2979	1.2294	0.1138	0.9787	0.2108	1.1573	0.2842	1	0.045	1.0317	0.8061	0.9999	0.6891	1.6122	0.0009	0.0832
100113278_TGI_at	Ercc1	13870	0.7491	1.6808	2.414e-05	0.0034	0.2264	1.1699	0.1252	0.9787	0.4454	1.3617	0.0072	1	0.3599	1.2834	0.0187	0.9999	0.7972	1.7378	1.0547e-05	0.0084
100110802_TGI_at	4930523C07Rik	67647	0.7339	1.6631	5.1875e-06	0.0012	-0.0088	-1.0061	0.944	0.9942	0.1077	1.0775	0.423	1	0.0892	1.0638	0.4805	0.9999	0.6566	1.5763	2.3568e-05	0.014
100096358_TGI_at	C130068B02Rik	402752	0.7124	1.6385	1.623e-06	0.0005	0.3516	1.276	0.0045	0.9151	0.2934	1.2255	0.0209	1	0.4201	1.338	0.001	0.9999	0.4448	1.3611	0.0006	0.0699
100085350_TGI_at	Hif3a	53417	0.7001	1.6246	3.5592e-05	0.0042	0.1761	1.1298	0.2116	0.9787	0.1788	1.132	0.2309	1	0.4536	1.3694	0.0031	0.9999	0.9537	1.9369	4.2855e-07	0.0013
100081630_TGI_at	Foxo3	56484	0.6867	1.6096	3.3127e-07	0.0002	0.1902	1.1409	0.0623	0.9787	0.3725	1.2946	0.0014	0.7492	0.2177	1.1629	0.0349	0.9999	0.7028	1.6277	2.2767e-07	0.0008
100116272_TGI_at	Bcl2l1	12048	0.6865	1.6093	8.9279e-05	0.0078	0.3515	1.2759	0.0235	0.9787	0.6701	1.5912	0.0002	0.5678	0.5116	1.4256	0.0018	0.9999	0.8894	1.8524	2.905e-06	0.0038
100087601_TGI_at	9430023L20Rik	68118	0.6756	1.5972	0.0002	0.0147	0.1061	1.0763	0.5034	0.9787	0.0793	1.0565	0.6367	1	0.0969	1.0695	0.5407	0.9999	0.6891	1.6123	0.0002	0.0451
100102287_TGI_at	Il6ra	16194	0.6054	1.5214	7.0258e-06	0.0016	0.2522	1.191	0.0246	0.9787	0.1625	1.1193	0.1575	1	0.1981	1.1472	0.0716	0.9999	0.5113	1.4253	6.366e-05	0.0265
100094595_TGI_at	Mtmr14	97287	0.5959	1.5114	2.3109e-05	0.0034	0.2593	1.1969	0.0309	0.9787	0.261	1.1983	0.0395	1	0.2877	1.2207	0.0178	0.9999	0.5009	1.4151	0.0002	0.0446
100120689_TGI_at	Il6ra	16194	0.5857	1.5008	7.7549e-05	0.0072	0.3092	1.239	0.0187	0.9787	0.2968	1.2284	0.0315	1	0.2181	1.1632	0.0874	0.9999	0.4854	1.4	0.0006	0.0699
100117848_TGI_at	Ifngr1	15979	0.5518	1.466	3.5917e-06	0.0009	0.0867	1.062	0.3516	0.9787	-0.0348	-1.0244	0.7222	1	0.0966	1.0692	0.3005	0.9999	0.3405	1.2662	0.0011	0.089
100079359_TGI_at	Mlxip	208104	0.5341	1.4481	6.079e-05	0.0063	0.1515	1.1107	0.1784	0.9787	0.3046	1.2351	0.0149	1	0.2573	1.1953	0.0273	0.9999	0.5819	1.4969	2.0588e-05	0.0136
100088750_TGI_at	Ssh2	237860	0.5296	1.4436	0.0001	0.0102	0.0174	1.0121	0.8828	0.9882	0.0612	1.0434	0.6245	1	0.0862	1.0616	0.4661	0.9999	0.7247	1.6526	2.3515e-06	0.0037
100089689_TGI_at	Cblb	208650	0.5268	1.4407	0.0006	0.0255	0.0282	1.0198	0.8327	0.9858	0.3854	1.3062	0.0114	1	0.1204	1.087	0.3719	0.9999	0.6369	1.555	7.3105e-05	0.0285
100086719_TGI_at	Il6ra	16194	0.5224	1.4363	0.0007	0.0288	0.2333	1.1755	0.0942	0.9787	0.2765	1.2113	0.0634	1	0.1511	1.1104	0.2698	0.9999	0.5409	1.4549	0.0005	0.0659
100084105_TGI_at	Aff1	17355	0.5222	1.4361	7.9038e-05	0.0072	0.1942	1.1441	0.0882	0.9787	0.2589	1.1966	0.0352	1	0.1936	1.1436	0.0891	0.9999	0.4509	1.3669	0.0004	0.0593
100113951_TGI_at	5430435G22Rik	226421	0.4893	1.4038	0.0011	0.0391	0.3366	1.2628	0.0177	0.9787	0.3034	1.2341	0.0405	1	0.1734	1.1277	0.2011	0.9999	-0.5196	-1.4336	0.0006	0.0732
100118787_TGI_at	Lrrc8a	241296	0.4819	1.3965	3.0573e-05	0.0039	0.271	1.2066	0.0079	0.9559	0.287	1.2201	0.008	1	0.2286	1.1717	0.0222	0.9999	0.398	1.3177	0.0003	0.0533
100119024_TGI_at			0.4612	1.3766	0.0028	0.0688	0.2251	1.1689	0.116	0.9787	0.5378	1.4517	0.0012	0.7492	0.4315	1.3486	0.0047	0.9999	0.5092	1.4233	0.0012	0.0933
100121374_TGI_at	Npff	54615	0.4466	1.3628	0.0024	0.0625	0.2903	1.2229	0.0367	0.9787	0.005	1.0035	0.9713	1	0.1289	1.0935	0.3349	0.9999	0.4965	1.4108	0.0009	0.0837
100084203_TGI_at	Otud7b	229603	0.4443	1.3606	0.0047	0.0937	0.4233	1.341	0.0066	0.9458	0.4098	1.3285	0.0121	1	0.2021	1.1504	0.1676	0.9999	0.5293	1.4432	0.0011	0.089
100110571_TGI_at	Ssh2	237860	0.4261	1.3436	0.002	0.0554	0.0267	1.0187	0.829	0.9858	0.0929	1.0665	0.4802	1	0.0537	1.0379	0.6641	0.9999	0.6021	1.5179	5.5308e-05	0.0257
100106891_TGI_at	Sult1a1	20887	0.3999	1.3194	0.0034	0.0775	0.1158	1.0836	0.3546	0.9787	0.1253	1.0907	0.3453	1	0.176	1.1298	0.1645	0.9999	0.4711	1.3862	0.0008	0.0777
100118445_TGI_at	A930001N09Rik	77128	0.3645	1.2874	8.1068e-05	0.0073	0.0644	1.0457	0.4071	0.9787	0.0643	1.0456	0.4352	1	0.016	1.0112	0.8352	0.9999	0.4012	1.3206	2.4559e-05	0.014
100079913_TGI_at	Hdac4	208727	0.3619	1.2852	0.0031	0.0715	0.3823	1.3034	0.0019	0.9151	0.2305	1.1732	0.0589	1	0.1186	1.0857	0.2891	0.9999	0.4002	1.3197	0.0013	0.0972
100112809_TGI_at	Med13l	76199	0.3095	1.2392	0.0049	0.096	0.1788	1.132	0.0849	0.9787	0.079	1.0563	0.4611	1	0.1104	1.0795	0.278	0.9999	0.3777	1.2993	0.0009	0.0832
100093997_TGI_at	B930069K15Rik	320414	0.3006	1.2317	0.003	0.0714	-0.0078	-1.0054	0.9322	0.9932	0.0847	1.0605	0.388	1	0.1186	1.0857	0.2042	0.9999	0.3381	1.2641	0.0011	0.0895
100116836_TGI_at	Sf1	22668	0.2658	1.2023	0.0013	0.0424	0.1016	1.073	0.1756	0.9787	0.1813	1.1339	0.0276	1	0.0681	1.0484	0.3584	0.9999	0.2742	1.2093	0.001	0.0856
100116718_TGI_at	Commd5	66398	-0.3654	-1.2883	0.0039	0.0835	-0.1268	-1.0919	0.2778	0.9787	-0.008	-1.0056	0.9477	1	0.0461	1.0325	0.6897	0.9999	-0.4579	-1.3735	0.0005	0.0692
100102380_TGI_at	Lima1	65970	-0.3951	-1.315	8.1784e-05	0.0074	0.0376	1.0264	0.6537	0.981	-0.1456	-1.1062	0.1108	1	-0.1692	-1.1245	0.0525	0.9999	-0.7098	-1.6356	1.2735e-08	0.0002
100114304_TGI_at	Nudt22	68323	-0.4195	-1.3375	3.9271e-05	0.0045	-0.0775	-1.0552	0.3585	0.9787	-0.1652	-1.1214	0.0725	1	-0.0588	-1.0416	0.4843	0.9999	-0.3473	-1.2722	0.0003	0.0559
100109798_TGI_at	Lyrm2	108755	-0.4201	-1.338	0.0005	0.0223	-0.2734	-1.2086	0.0144	0.9787	-0.3257	-1.2533	0.0068	1	-0.046	-1.0324	0.6602	0.9999	-0.3868	-1.3075	0.0011	0.0877
100094714_TGI_at	Ehd4	98878	-0.4567	-1.3724	0.0031	0.0715	-0.1204	-1.0871	0.3916	0.9787	-0.2304	-1.1732	0.129	1	-0.2066	-1.154	0.1478	0.9999	-0.5372	-1.4512	0.0007	0.0761
100087460_TGI_at	Mtvr2	17826	-0.4885	-1.403	1.9044e-05	0.003	-0.1422	-1.1036	0.1321	0.9787	-0.3786	-1.3001	0.0007	0.7492	-0.0602	-1.0426	0.515	0.9999	-0.3856	-1.3064	0.0003	0.0552
100097520_TGI_at	Ankrd24	70615	-0.5075	-1.4216	0.0008	0.0307	0.0062	1.0043	0.9626	0.9968	-0.1418	-1.1033	0.3206	1	-0.0026	-1.0018	0.9845	0.9999	-0.547	-1.4611	0.0004	0.0579
100090106_TGI_at	S1pr3	13610	-0.5255	-1.4394	0.0012	0.0401	-0.0818	-1.0583	0.571	0.9787	-0.148	-1.108	0.3371	1	-0.215	-1.1607	0.1444	0.9999	-0.5524	-1.4665	0.0008	0.0765
100117747_TGI_at	S1pr3	13610	-0.5329	-1.4469	0.002	0.0556	-0.1101	-1.0793	0.4786	0.9787	-0.1829	-1.1351	0.2707	1	-0.2487	-1.1881	0.1172	0.9999	-0.5927	-1.5081	0.0008	0.0765
100102505_TGI_at	Casp3	12367	-0.5493	-1.4633	0.0048	0.0948	-0.3635	-1.2865	0.0501	0.9787	-0.3351	-1.2614	0.0854	1	-0.1097	-1.079	0.5385	0.9999	-0.6764	-1.5981	0.0008	0.0777
100088620_TGI_at	Cbr3	109857	-0.5594	-1.4737	0.0045	0.0916	-0.0482	-1.0339	0.7889	0.9858	-0.3074	-1.2375	0.1167	1	-0.032	-1.0225	0.8586	0.9999	-0.7226	-1.6502	0.0005	0.0645
100121595_TGI_at	Meis2	17536	-0.571	-1.4856	0.0001	0.01	-0.073	-1.0519	0.5649	0.9787	-0.2595	-1.1971	0.0626	1	-0.0074	-1.0051	0.9536	0.9999	-0.4877	-1.4022	0.0007	0.0754
100086038_TGI_at	9030625A04Rik	210808	-0.5794	-1.4943	5.8294e-05	0.0061	-0.1691	-1.1244	0.1653	0.9787	-0.3861	-1.3069	0.0052	1	-0.1177	-1.085	0.3291	0.9999	-0.5699	-1.4844	7.1272e-05	0.0283
100100030_TGI_at	Guca1a	14913	-0.5851	-1.5002	0.0003	0.0152	-0.4285	-1.3459	0.0045	0.9151	-0.5344	-1.4483	0.0012	0.7492	-0.1958	-1.1453	0.1634	0.9999	-0.6666	-1.5873	5.9442e-05	0.0257
100094697_TGI_at	Ehd4	98878	-0.6005	-1.5163	5.9688e-05	0.0062	-0.1372	-1.0998	0.2744	0.9787	-0.36	-1.2834	0.0109	1	-0.3145	-1.2436	0.0172	0.9999	-0.5278	-1.4417	0.0003	0.0499
100104231_TGI_at	Dab2	13132	-0.6175	-1.5342	8.7389e-05	0.0076	-0.0885	-1.0633	0.5028	0.9787	-0.2501	-1.1893	0.083	1	-0.1402	-1.1021	0.2923	0.9999	-0.5623	-1.4766	0.0003	0.0499
100112827_TGI_at	Nmral1	67824	-0.6627	-1.5831	6.5725e-06	0.0015	-0.4007	-1.3201	0.0019	0.9151	-0.3318	-1.2586	0.0117	1	-0.3098	-1.2396	0.0125	0.9999	-0.4987	-1.4129	0.0002	0.0481
100091352_TGI_at			-0.6648	-1.5854	0.0033	0.0747	0.0921	1.0659	0.6534	0.981	-0.1703	-1.1253	0.436	1	0.0159	1.0111	0.9379	0.9999	-0.7802	-1.7174	0.0008	0.0777
100101743_TGI_at	Tnfrsf17	21935	-0.6711	-1.5923	0.0015	0.0459	-0.607	-1.5231	0.0034	0.9151	-0.508	-1.422	0.0169	1	-0.3532	-1.2774	0.0701	0.9999	-0.7879	-1.7265	0.0003	0.0552
100106361_TGI_at	Pstpip2	19201	-0.7017	-1.6264	0.0003	0.0175	-0.0932	-1.0668	0.5804	0.9787	-0.2477	-1.1873	0.1735	1	-0.2006	-1.1492	0.2398	0.9999	-0.7932	-1.7329	8.26e-05	0.0298
100086509_TGI_at	S1pr2	14739	-0.7177	-1.6446	0.0003	0.0148	-0.1658	-1.1218	0.3289	0.9787	-0.3157	-1.2446	0.0866	1	-0.1079	-1.0777	0.5227	0.9999	-0.6828	-1.6053	0.0004	0.0621
100101761_TGI_at	Nme4	56520	-0.8448	-1.796	0.0004	0.0193	-0.4467	-1.3629	0.038	0.9787	-0.5127	-1.4268	0.0258	1	-0.2561	-1.1942	0.2196	0.9999	-0.9134	-1.8835	0.0002	0.0413
100084710_TGI_at	Fkbp1b	14226	-0.8496	-1.802	3.4261e-05	0.0042	-0.2973	-1.2288	0.0861	0.9787	-0.6466	-1.5654	0.0013	0.7492	-0.2966	-1.2283	0.0868	0.9999	-0.6599	-1.58	0.0006	0.0699
100089256_TGI_at	Tmem20	240660	-0.882	-1.843	2.7769e-06	0.0008	-0.2864	-1.2196	0.0575	0.9787	-0.3292	-1.2563	0.0408	1	-0.0279	-1.0195	0.8473	0.9999	-0.6647	-1.5852	0.0001	0.0331
100105842_TGI_at	Ptpro	19277	-0.8893	-1.8522	7.4606e-06	0.0016	-0.3866	-1.3073	0.0201	0.9787	-0.9523	-1.935	6.5211e-06	0.0777	-0.4184	-1.3365	0.0127	0.9999	-0.7923	-1.7318	3.4607e-05	0.0192
100099767_TGI_at	Adap1	231821	-0.891	-1.8545	2.1625e-05	0.0033	-0.1635	-1.12	0.3398	0.9787	-0.3113	-1.2408	0.0935	1	-0.0291	-1.0203	0.864	0.9999	-0.6927	-1.6163	0.0004	0.0597
100118080_TGI_at	Lefty1	13590	-0.8948	-1.8594	0.0041	0.0862	-0.0722	-1.0513	0.7995	0.9858	-0.3957	-1.3156	0.1974	1	-0.0819	-1.0584	0.7733	0.9999	-1.1816	-2.2682	0.0003	0.0559
100108330_TGI_at	Hmga2-ps1	15365	-0.9076	-1.8759	0.001	0.0367	-0.2889	-1.2217	0.2439	0.9787	-0.9224	-1.8953	0.0015	0.7577	-0.5911	-1.5064	0.0225	0.9999	-0.9674	-1.9554	0.0006	0.0695
100099596_TGI_at	Wdr6	83669	-0.9298	-1.905	1.1475e-08	2.2622e-05	-0.3236	-1.2515	0.0064	0.9246	-0.431	-1.3482	0.001	0.7492	-0.0448	-1.0315	0.6814	0.9999	-0.5487	-1.4627	3.7242e-05	0.0196
100115662_TGI_at	Ddx60	234311	-0.9788	-1.9709	0.0001	0.0091	-0.4816	-1.3963	0.0319	0.9787	-0.7357	-1.6652	0.0032	0.9197	-0.4855	-1.4001	0.0306	0.9999	-0.8384	-1.7881	0.0006	0.0699
100114264_TGI_at	St3gal4	20443	-0.979	-1.9711	3.8471e-08	4.8271e-05	-0.2553	-1.1936	0.0469	0.9787	-0.2311	-1.1737	0.0863	1	-0.0689	-1.0489	0.5767	0.9999	-0.5677	-1.4822	0.0001	0.0328
100115642_TGI_at	Rab3il1	74760	-1.0003	-2.0005	7.7462e-06	0.0016	-0.4094	-1.3282	0.028	0.9787	-0.2761	-1.2109	0.1494	1	-0.3212	-1.2494	0.0786	0.9999	-1.0224	-2.0313	5.7086e-06	0.0057
100083832_TGI_at			-1.0157	-2.0219	7.8169e-06	0.0016	-0.033	-1.0231	0.854	0.9862	-0.3611	-1.2844	0.0674	1	-0.129	-1.0936	0.4742	0.9999	-0.9046	-1.8721	3.6265e-05	0.0196
100106080_TGI_at	Phlda3	27280	-1.0477	-2.0673	7.5717e-05	0.0071	0.2363	1.178	0.2897	0.9787	-0.0345	-1.0242	0.8827	1	0.1549	1.1133	0.4847	0.9999	-0.9189	-1.8907	0.0003	0.0559
100083100_TGI_at	Axin2	12006	-1.1361	-2.1979	2.5268e-05	0.0035	-0.1313	-1.0953	0.5502	0.9787	-0.5208	-1.4348	0.033	1	-0.1341	-1.0974	0.5417	0.9999	-1.0292	-2.0409	8.5887e-05	0.0298
100087165_TGI_at	Sfrp4	20379	-1.1918	-2.2843	0.0012	0.0395	-0.2003	-1.149	0.5397	0.9787	-0.8457	-1.7971	0.021	1	-0.2863	-1.2195	0.3829	0.9999	-1.2723	-2.4154	0.0006	0.0716
100099780_TGI_at	2900052L18Rik	76835	-1.2309	-2.3471	0.0003	0.0161	0.0298	1.0209	0.9185	0.9919	-0.6102	-1.5265	0.0579	1	-0.2031	-1.1512	0.4881	0.9999	-1.0506	-2.0714	0.0014	0.0994
100101489_TGI_at	Lrrc17	74511	-1.2668	-2.4063	5.5872e-05	0.0061	-0.1905	-1.1412	0.4661	0.9787	-0.8876	-1.8501	0.0035	0.9387	-0.4003	-1.3198	0.1331	0.9999	-1.2284	-2.3431	8.0996e-05	0.0297
100115641_TGI_at	Cd209f	69142	-1.8509	-3.6073	2.5275e-07	0.0001	-0.4287	-1.346	0.1093	0.9787	-0.6345	-1.5524	0.0293	1	-0.3913	-1.3116	0.142	0.9999	-1.1393	-2.2028	0.0002	0.0449
100101437_TGI_at	Rasd1	19416	-1.9164	-3.7748	5.3578e-05	0.0059	-0.0941	-1.0674	0.8103	0.9858	-0.3977	-1.3174	0.3434	1	-0.2448	-1.185	0.5339	0.9999	-1.621	-3.0759	0.0004	0.0562
100112650_TGI_at	Cd209g	70192	-2.2786	-4.8521	9.4735e-10	4.5169e-06	-0.4599	-1.3754	0.058	0.9787	-0.6668	-1.5875	0.012	1	-0.345	-1.2701	0.148	0.9999	-1.366	-2.5775	4.8343e-06	0.0052
100106905_TGI_at	G0s2	14373	-2.4373	-5.4162	4.5055e-10	2.6853e-06	-0.2471	-1.1868	0.308	0.9787	-0.6802	-1.6024	0.0126	1	-0.3454	-1.2705	0.1586	0.9999	-0.8806	-1.8412	0.0011	0.0904
