# Supplementary material for: Pharmacological AMPK activation induces transcriptional responses congruent to exercise in skeletal and cardiac muscle, adipose tissues and liver
Source: PLoS One. 2019 Feb 27;14(2):e0211568. doi: 10.1371/journal.pone.0211568 (PMC6392219; doi:10.1371/journal.pone.0211568)
Supplement: S18 Table — 23 probesets robustly regulated only by acute exercise, and not by acute AMPK activator treatment, in IWAT (at least 1.5-fold change and FDR_BH <0.1). See corresponding heat map in S16 Fig. (XLSX) [file pone.0211568.s048.xlsx]

## Sheet: S18_Table
			White Adipose
			Acute
			LA2, 30mpk				LA2, 3mpk				SA2, 20mpk				SA2, 3mpk				Exercise
probesetid	Gene Symbol	Entrez Gene ID	Log2FC	Fold Change	Raw p	FDR_BH	Log2FC	Fold Change	Raw p	FDR_BH	Log2FC	Fold Change	Raw p	FDR_BH	Log2FC	Fold Change	Raw p	FDR_BH	Log2FC	Fold Change	Raw p	FDR_BH
100118323_TGI_at	Gramd1b	235283	0.0643	1.0456	0.8408	0.9747	0.0236	1.0165	0.9413	0.9942	0.0973	1.0698	0.7746	1	0.1953	1.145	0.5434	0.9999	1.2808	2.4298	0.0005	0.066
100115231_TGI_at	2310075M01Rik	70213	0.1853	1.1371	0.4571	0.8527	-0.1204	-1.087	0.6279	0.9792	0.1366	1.0993	0.6041	1	0.3446	1.2698	0.1729	0.9999	0.9414	1.9204	0.0008	0.0777
100081999_TGI_at	Lrrc8c	100604	0.2508	1.1899	0.197	0.6426	0.2252	1.169	0.245	0.9787	0.2566	1.1947	0.2127	1	0.2406	1.1815	0.2151	0.9999	0.9305	1.906	5.5555e-05	0.0257
100108251_TGI_at	Scfd2	212986	0.1076	1.0774	0.6351	0.9218	-0.0483	-1.0341	0.8309	0.9858	0.0801	1.0571	0.7387	1	0.387	1.3077	0.0971	0.9999	0.8808	1.8413	0.0007	0.0735
100094758_TGI_at	2900022P04Rik	72868	0.0687	1.0487	0.7514	0.9567	0.0318	1.0223	0.8834	0.9882	0.1472	1.1074	0.5233	1	-0.0054	-1.0038	0.9799	0.9999	0.8765	1.8359	0.0004	0.0636
100117242_TGI_at	Txlng	353170	0.0021	1.0014	0.9927	0.9988	-0.064	-1.0454	0.7769	0.9858	0.1553	1.1137	0.5184	1	0.279	1.2134	0.2239	0.9999	0.8369	1.7862	0.001	0.0876
100117749_TGI_at			0.235	1.1769	0.2292	0.6778	0.0412	1.029	0.8303	0.9858	0.0233	1.0163	0.9091	1	0.1507	1.1101	0.4365	0.9999	0.8316	1.7796	0.0002	0.0481
100095002_TGI_at	Dclre1b	140917	0.1565	1.1146	0.3002	0.7496	0.2632	1.2002	0.0878	0.9787	-0.0599	-1.0424	0.7057	1	0.2576	1.1955	0.0944	0.9999	0.6983	1.6226	9.1175e-05	0.0298
100095891_TGI_at	Kat2b	18519	0.0489	1.0345	0.7334	0.9513	-0.0056	-1.0039	0.9689	0.9974	0.2203	1.165	0.1564	1	0.3869	1.3076	0.012	0.9999	0.694	1.6178	6.0423e-05	0.0257
100079711_TGI_at	Slc16a14	71781	0.0502	1.0354	0.7463	0.9546	0.5634	1.4777	0.0013	0.9151	0.2277	1.1709	0.1752	1	0.3331	1.2597	0.0405	0.9999	0.6463	1.5651	0.0003	0.0559
100104110_TGI_at	A930001M01Rik	77941	0.1632	1.1198	0.3334	0.7787	0.0698	1.0496	0.6764	0.982	0.0593	1.042	0.738	1	-0.0429	-1.0302	0.7974	0.9999	0.6257	1.543	0.0009	0.084
100106269_TGI_at	Mbd1	17190	0.2116	1.158	0.0327	0.2698	-0.0333	-1.0234	0.7238	0.9838	0.097	1.0696	0.3361	1	0.1813	1.1339	0.0638	0.9999	0.618	1.5347	9.0172e-07	0.0017
100093156_TGI_at	Mbd1	17190	0.2249	1.1687	0.1634	0.5934	-0.0599	-1.0424	0.705	0.9834	0.0223	1.0156	0.8941	1	0.0765	1.0545	0.629	0.9999	0.6149	1.5315	0.0007	0.0735
100093712_TGI_at	4930402D18Rik	74852	0.1527	1.1117	0.3307	0.7763	0.2875	1.2205	0.0742	0.9787	-0.2302	-1.173	0.1713	1	0.1526	1.1116	0.3311	0.9999	0.6042	1.5201	0.0007	0.0736
100083199_TGI_at	S100a6	20200	-0.0905	-1.0648	0.5203	0.8831	0.076	1.0541	0.5887	0.9787	-0.0763	-1.0543	0.6088	1	-0.0439	-1.0309	0.7542	0.9999	-0.604	-1.52	0.0002	0.0481
100118196_TGI_at	LOC552909	552909	-0.1189	-1.0859	0.3878	0.8162	-0.2196	-1.1644	0.1174	0.9787	-0.2595	-1.1971	0.083	1	-0.3479	-1.2727	0.0169	0.9999	-0.6299	-1.5474	0.0001	0.0328
100102577_TGI_at	Acer3	66190	-0.2201	-1.1648	0.1556	0.5809	0.1698	1.1249	0.269	0.9787	-0.1619	-1.1188	0.3191	1	-0.0484	-1.0341	0.7498	0.9999	-0.6402	-1.5586	0.0003	0.0533
100096784_TGI_at	Casc4	319996	-0.2497	-1.1889	0.1682	0.6022	-0.0392	-1.0276	0.825	0.9858	-0.125	-1.0905	0.5085	1	-0.0094	-1.0066	0.9576	0.9999	-0.7297	-1.6582	0.0004	0.0579
100082911_TGI_at	Hpgds	54486	-0.1597	-1.117	0.4342	0.8412	0.2695	1.2054	0.1923	0.9787	0.0492	1.0347	0.8192	1	-0.1405	-1.1023	0.4908	0.9999	-0.7576	-1.6907	0.001	0.0855
100114703_TGI_at	Ptafr	19204	-0.2073	-1.1546	0.3388	0.7836	-0.1754	-1.1293	0.4171	0.9787	-0.1501	-1.1097	0.5115	1	-0.1137	-1.082	0.5973	0.9999	-0.7836	-1.7215	0.0012	0.0936
100098224_TGI_at	Lgmn	19141	0.1843	1.1362	0.3696	0.8053	-0.0602	-1.0426	0.7675	0.9858	0.1295	1.0939	0.5502	1	-0.0725	-1.0515	0.7222	0.9999	-0.7988	-1.7397	0.0006	0.0706
100110542_TGI_at	Eno2	13807	0.11	1.0792	0.6247	0.918	-0.056	-1.0396	0.8031	0.9858	0.2347	1.1767	0.3289	1	-0.1543	-1.1129	0.4937	0.9999	-0.8539	-1.8074	0.0008	0.0777
100104332_TGI_at	Cd300lb	217304	-0.1543	-1.1129	0.6402	0.9228	-0.0673	-1.0478	0.8381	0.9858	-0.2334	-1.1756	0.5061	1	-0.0718	-1.051	0.8275	0.9999	-1.2735	-2.4175	0.0007	0.0749
