# Supplementary material for: Pharmacological AMPK activation induces transcriptional responses congruent to exercise in skeletal and cardiac muscle, adipose tissues and liver
Source: PLoS One. 2019 Feb 27;14(2):e0211568. doi: 10.1371/journal.pone.0211568 (PMC6392219; doi:10.1371/journal.pone.0211568)
Supplement: S19 Table — 165 probesets significantly regulated only after acute LA2 treatment (at least 1.5-fold change and FDR_BH <0.1 by LA2, and not significantly changed by either SA2 or by acute exercise (< +/- 1.2 fold change and FDR_BH p>0.2) in IWAT. See corresponding heat map in S17 Fig. (XLSX) [file pone.0211568.s049.xlsx]

## Sheet: S19_Table
			White Adipose
			Acute
			LA2, 30mpk				LA2, 3mpk				SA2, 20mpk				SA2, 3mpk				Exercise
probesetid	Gene Symbol	Entrez Gene ID	Log2FC	Fold Change	Raw p	FDR_BH	Log2FC	Fold Change	Raw p	FDR_BH	Log2FC	Fold Change	Raw p	FDR_BH	Log2FC	Fold Change	Raw p	FDR_BH	Log2FC	Fold Change	Raw p	FDR_BH
100105202_TGI_at	Serpine1	18787	2.3269	5.0174	0.0012	0.0399	1.3574	2.5623	0.0418	0.9787	0.2621	1.1993	0.6983	1	0.2511	1.1901	0.6937	0.9999	-0.2043	-1.1521	0.7485	0.9497
100115924_TGI_at	Trib1	211770	1.6054	3.0429	2.2027e-05	0.0033	0.4238	1.3415	0.1748	0.9787	0.2427	1.1832	0.4573	1	-0.0508	-1.0358	0.8682	0.9999	0.1043	1.075	0.7336	0.9463
100101536_TGI_at	Adamts1	11504	1.5503	2.9288	0.0004	0.0215	0.6127	1.5291	0.1196	0.9787	0.0235	1.0164	0.9539	1	-0.0085	-1.0059	0.9823	0.9999	0.161	1.118	0.675	0.9348
100102292_TGI_at	Mmp8	17394	1.355	2.558	0.001	0.0354	0.4349	1.3518	0.2382	0.9787	0.1022	1.0734	0.7908	1	-0.0467	-1.0329	0.8977	0.9999	-0.25	-1.1892	0.4933	0.8799
100109058_TGI_at	Nexn	68810	1.2729	2.4165	0.0036	0.08	1.0491	2.0692	0.0137	0.9787	0.0766	1.0545	0.8559	1	0.1281	1.0928	0.7474	0.9999	0.0684	1.0485	0.8633	0.9724
100081835_TGI_at	Mafk	17135	1.2625	2.3991	6.5095e-08	6.4661e-05	0.5544	1.4685	0.0023	0.9151	0.0241	1.0168	0.8895	1	-0.0182	-1.0127	0.9115	0.9999	0.2137	1.1597	0.1993	0.7118
100102313_TGI_at	Dnajb4	67035	1.254	2.385	0.0021	0.0586	0.2528	1.1916	0.4925	0.9787	0.0754	1.0536	0.8463	1	-0.0326	-1.0229	0.9291	0.9999	0.0497	1.035	0.8922	0.9785
100104605_TGI_at	Fdx1	14148	1.2478	2.3748	5.176e-07	0.0002	0.2433	1.1837	0.193	0.9787	0.2507	1.1898	0.2055	1	0.2064	1.1538	0.2671	0.9999	-0.1965	-1.1459	0.2901	0.7864
100102457_TGI_at	Gfpt2	14584	1.183	2.2704	0.0011	0.0381	0.7259	1.6539	0.0315	0.9787	0.1252	1.0907	0.713	1	0.0977	1.0701	0.7607	0.9999	-0.0497	-1.035	0.8768	0.9747
100093589_TGI_at	Dnajb1	81489	1.1811	2.2675	1.1741e-05	0.0021	0.2433	1.1837	0.2637	0.9787	0.1301	1.0944	0.5691	1	-0.1174	-1.0848	0.5857	0.9999	-0.0039	-1.0027	0.9853	0.9973
100096371_TGI_at	Eif4ebp3	108112	1.1681	2.2471	0.0001	0.0092	0.0887	1.0634	0.7284	0.9842	-0.0273	-1.0191	0.9198	1	0.1581	1.1158	0.5373	0.9999	0.229	1.172	0.3737	0.8283
100091522_TGI_at	Gabrr2	14409	1.1528	2.2235	0.0017	0.0501	0.4727	1.3877	0.1586	0.9787	0.1582	1.1159	0.65	1	0.2067	1.1541	0.5302	0.9999	0.06	1.0425	0.8549	0.9718
100092818_TGI_at	C77396	97135	1.1192	2.1723	0.0002	0.0141	0.1411	1.1028	0.5881	0.9787	0.2429	1.1834	0.3818	1	0.1076	1.0775	0.6791	0.9999	-0.1701	-1.1251	0.5145	0.8852
100106020_TGI_at	Ifrd1	15982	1.0865	2.1236	1.4094e-06	0.0005	0.3676	1.2902	0.0397	0.9787	0.0658	1.0467	0.716	1	0.106	1.0762	0.5357	0.9999	0.1712	1.126	0.3203	0.8019
100100317_TGI_at	Fosl2	14284	1.0843	2.1204	3.3185e-05	0.0041	0.6045	1.5205	0.0088	0.9737	0.0788	1.0561	0.7282	1	-0.2285	-1.1717	0.2901	0.9999	0.1619	1.1188	0.4509	0.8625
100110536_TGI_at			1.0521	2.0736	0.0002	0.013	-0.0446	-1.0314	0.8533	0.9859	-0.0045	-1.0031	0.9861	1	-0.0587	-1.0416	0.8076	0.9999	-0.0163	-1.0114	0.9462	0.9889
100099456_TGI_at	Fermt2	218952	1.0434	2.0611	0.0004	0.0196	0.3948	1.3148	0.13	0.9787	0.1598	1.1171	0.5549	1	0.2612	1.1985	0.3096	0.9999	0.1947	1.1445	0.4465	0.8613
100088770_TGI_at	Bdnf	12064	1.025	2.035	0.0008	0.0306	0.2334	1.1756	0.3885	0.9787	-0.0337	-1.0236	0.9058	1	0.0104	1.0072	0.969	0.9999	-0.1474	-1.1076	0.5842	0.9079
100093165_TGI_at	Arl4d	80981	1.023	2.0322	0.0003	0.0164	0.2429	1.1834	0.3225	0.9787	-0.117	-1.0845	0.6505	1	0.2687	1.2047	0.2748	0.9999	0.0323	1.0226	0.8942	0.9787
100080025_TGI_at	Uap1	107652	1.021	2.0293	2.6367e-05	0.0036	0.294	1.226	0.1456	0.9787	0.1591	1.1166	0.4501	1	0.1157	1.0835	0.5591	0.9999	-0.047	-1.0331	0.8117	0.9647
100104853_TGI_at			0.9949	1.993	0.0008	0.0307	0.312	1.2414	0.2391	0.9787	0.0961	1.0689	0.7288	1	0.0157	1.0109	0.9522	0.9999	0.0811	1.0578	0.7562	0.9523
100102576_TGI_at	Tmem38b	52076	0.9758	1.9668	0.0009	0.0336	0.5453	1.4593	0.0444	0.9787	0.2105	1.1571	0.4469	1	0.391	1.3113	0.141	0.9999	0.2573	1.1952	0.3261	0.8031
100097107_TGI_at	Zfp655	72611	0.9699	1.9587	1.1401e-05	0.0021	0.0535	1.0378	0.7613	0.9857	0.0996	1.0715	0.5947	1	0.1334	1.0968	0.4513	0.9999	-0.1882	-1.1393	0.2909	0.7865
100114434_TGI_at	Ndrg1	17988	0.96	1.9453	0.0002	0.0119	0.3461	1.2711	0.1206	0.9787	-0.0506	-1.0357	0.8262	1	0.0171	1.0119	0.9372	0.9999	0.2228	1.167	0.3103	0.7986
100091913_TGI_at	Pvr	52118	0.9557	1.9396	0.0026	0.0656	0.3336	1.2601	0.2496	0.9787	0.2261	1.1697	0.458	1	0.0225	1.0157	0.9372	0.9999	0.1483	1.1083	0.6044	0.9135
100106834_TGI_at	Stc1	20855	0.9449	1.9251	0.0009	0.0336	0.296	1.2277	0.2456	0.9787	0.0506	1.0357	0.8493	1	0.0719	1.0511	0.7748	0.9999	-0.1399	-1.1019	0.5786	0.906
100111831_TGI_at	Fbxo30	71865	0.9225	1.8954	0.0016	0.0479	0.2751	1.2101	0.2964	0.9787	-0.1919	-1.1423	0.4894	1	-0.0696	-1.0494	0.7893	0.9999	-0.0994	-1.0714	0.7029	0.9406
100114963_TGI_at	Errfi1	74155	0.9002	1.8663	0.0027	0.0671	0.5259	1.4399	0.0617	0.9787	-0.2621	-1.1992	0.3656	1	-0.0906	-1.0648	0.7381	0.9999	0.2252	1.1689	0.409	0.8469
100120265_TGI_at	A630057J21Rik	320173	0.8995	1.8654	0.0001	0.0095	0.0842	1.0601	0.6707	0.9818	0.1878	1.139	0.3743	1	0.2256	1.1693	0.2601	0.9999	0.245	1.1851	0.2225	0.7298
100109132_TGI_at	Eef2k	13631	0.8985	1.8641	2.4583e-05	0.0035	0.282	1.2159	0.1124	0.9787	0.1852	1.137	0.3174	1	0.1588	1.1164	0.3622	0.9999	-0.0217	-1.0152	0.8998	0.9797
100086899_TGI_at	Pvr	52118	0.8912	1.8547	0.0014	0.044	0.5059	1.42	0.0506	0.9787	0.2065	1.1539	0.4353	1	0.0124	1.0087	0.96	0.9999	0.1712	1.126	0.4921	0.8797
100094360_TGI_at	Glul	14645	0.8894	1.8525	0.0022	0.0596	-0.3192	-1.2476	0.2285	0.9787	0.0697	1.0495	0.8012	1	0.1569	1.1149	0.549	0.9999	0.1449	1.1057	0.5797	0.9064
100113535_TGI_at			0.8813	1.842	0.0003	0.0161	0.2963	1.228	0.1645	0.9787	-0.1422	-1.1036	0.5222	1	-0.3036	-1.2342	0.1547	0.9999	0.0472	1.0332	0.8212	0.9674
100081563_TGI_at	5830407P18Rik	78818	0.8761	1.8354	6.9332e-05	0.0068	0.2804	1.2145	0.1351	0.9787	0.1344	1.0976	0.4909	1	0.4788	1.3935	0.0145	0.9999	0.2221	1.1665	0.2321	0.737
100083967_TGI_at	Klf6	23849	0.8735	1.8321	0.0015	0.0459	0.4369	1.3537	0.0842	0.9787	-0.0071	-1.0049	0.9782	1	0.0909	1.065	0.7106	0.9999	0.1231	1.0891	0.6159	0.9177
100104751_TGI_at	Setdb2	239122	0.8656	1.8221	0.0042	0.0869	-0.2513	-1.1903	0.3658	0.9787	-0.2122	-1.1585	0.4699	1	-0.2385	-1.1798	0.3902	0.9999	-0.2365	-1.1782	0.3941	0.8403
100114826_TGI_at	Tmem87b	72477	0.8634	1.8194	0.0004	0.0186	0.2874	1.2204	0.1769	0.9787	0.0974	1.0698	0.6604	1	0.4176	1.3357	0.0547	0.9999	0.2212	1.1657	0.2946	0.7882
100120236_TGI_at	Serpina3n	20716	0.8597	1.8146	1.9738e-06	0.0006	0.2695	1.2054	0.0603	0.9787	0.1837	1.1358	0.2168	1	0.1818	1.1343	0.1957	0.9999	0.1694	1.1246	0.2268	0.7332
100089844_TGI_at	Gpr98	110789	0.8569	1.8111	1.5944e-05	0.0027	0.2579	1.1957	0.1155	0.9787	-0.1732	-1.1276	0.311	1	-0.0607	-1.043	0.7037	0.9999	0.0801	1.0571	0.6161	0.9177
100088700_TGI_at	Tmcc3	319880	0.8562	1.8103	0.0004	0.02	0.2209	1.1654	0.297	0.9787	0.0883	1.0632	0.6911	1	0.3006	1.2317	0.1599	0.9999	0.2503	1.1895	0.2388	0.7437
100109741_TGI_at	Angpt2	11601	0.8529	1.8062	1.7062e-05	0.0028	0.2729	1.2082	0.097	0.9787	0.1148	1.0828	0.4994	1	0.0034	1.0024	0.9829	0.9999	0.0702	1.0498	0.6606	0.9309
100083625_TGI_at	Dctn3	53598	0.8452	1.7965	8.5472e-08	7.5469e-05	0.0386	1.0271	0.7286	0.9842	0.0042	1.0029	0.9717	1	0.1937	1.1437	0.0916	0.9999	0.1948	1.1446	0.0899	0.5634
100106994_TGI_at	Ell	13716	0.8451	1.7964	2.3833e-07	0.0001	0.3402	1.266	0.008	0.9559	0.1665	1.1223	0.1931	1	0.204	1.1519	0.0948	0.9999	0.2276	1.1709	0.0642	0.5007
100090203_TGI_at	Tbc1d15	66687	0.8406	1.7908	6.7081e-07	0.0003	0.1087	1.0783	0.3906	0.9787	0.061	1.0432	0.6478	1	0.0392	1.0276	0.7551	0.9999	0.1895	1.1404	0.1408	0.6499
100085151_TGI_at	Uap1	107652	0.8378	1.7873	0.0002	0.0135	0.0325	1.0228	0.8665	0.9865	0.0685	1.0486	0.7384	1	0.1474	1.1076	0.4481	0.9999	-0.1389	-1.1011	0.4745	0.8718
100079199_TGI_at	Mcl1	17210	0.8186	1.7637	5.404e-08	5.687e-05	0.3142	1.2433	0.006	0.9246	0.1636	1.1201	0.1506	1	0.0267	1.0187	0.7989	0.9999	-0.1065	-1.0766	0.3154	0.8001
100101850_TGI_at	U90926	57425	0.8161	1.7607	0.003	0.0705	0.2756	1.2105	0.2732	0.9787	0.1035	1.0744	0.6948	1	0.125	1.0905	0.6156	0.9999	0.247	1.1867	0.3249	0.8028
100084854_TGI_at	Ctla2b	13025	0.8147	1.7589	0.002	0.0554	0.3643	1.2872	0.1322	0.9787	0.0136	1.0095	0.9567	1	0.0624	1.0442	0.7914	0.9999	0.1258	1.0911	0.595	0.9116
100120396_TGI_at	Ampd3	11717	0.8029	1.7446	0.0031	0.0718	0.0439	1.0309	0.858	0.9865	0.1991	1.148	0.4474	1	0.3084	1.2383	0.2168	0.9999	0.1396	1.1016	0.571	0.9041
100112097_TGI_at	Gab2	14389	0.799	1.7399	0.0002	0.0125	0.1628	1.1195	0.3743	0.9787	-0.1228	-1.0889	0.5257	1	0.0734	1.0522	0.6868	0.9999	0.1807	1.1335	0.3251	0.8028
100111073_TGI_at	Ssh2	237860	0.7932	1.7329	0.0004	0.0215	-0.3137	-1.2429	0.1192	0.9787	-0.1995	-1.1483	0.3421	1	0.0027	1.0019	0.989	0.9999	0.1799	1.1328	0.3631	0.8219
100110581_TGI_at	Zfp655	72611	0.7932	1.7329	0.0009	0.0339	0.216	1.1615	0.3116	0.9787	0.0029	1.002	0.9898	1	0.1259	1.0912	0.5523	0.9999	0.1203	1.087	0.57	0.9037
100098168_TGI_at	Srf	20807	0.7891	1.728	5.933e-05	0.0062	0.1246	1.0902	0.4466	0.9787	0.0593	1.042	0.7313	1	-0.0616	-1.0436	0.7053	0.9999	0.0696	1.0494	0.6696	0.9337
100079083_TGI_at	4833419E13Rik	74579	0.7853	1.7235	0.0007	0.028	0.4207	1.3386	0.0464	0.9787	0.1921	1.1425	0.374	1	0.199	1.1479	0.3297	0.9999	-0.0031	-1.0022	0.9876	0.9977
100112862_TGI_at	Mmp11	17385	0.7771	1.7137	0.0003	0.0148	0.1777	1.1311	0.3331	0.9787	0.1078	1.0776	0.577	1	0.1532	1.112	0.4027	0.9999	-0.1868	-1.1382	0.3094	0.7983
100083726_TGI_at	Csnk1g3	70425	0.7701	1.7054	1.0666e-05	0.002	0.1641	1.1205	0.2448	0.9787	0.2322	1.1747	0.125	1	0.2839	1.2175	0.0504	0.9999	0.2097	1.1565	0.1409	0.6499
100092685_TGI_at			0.7666	1.7012	0.0001	0.0088	0.3852	1.306	0.0281	0.9787	0.2606	1.198	0.1487	1	-0.0056	-1.0039	0.973	0.9999	-0.1224	-1.0885	0.4641	0.8664
100080876_TGI_at	Prdx6	11758	0.7611	1.6948	3.9812e-06	0.001	0.2389	1.1801	0.0721	0.9787	0.1578	1.1156	0.2522	1	0.1491	1.1089	0.2513	0.9999	0.1613	1.1183	0.2155	0.7258
100117978_TGI_at	Stim1	20866	0.7546	1.6871	0.0004	0.0206	0.0827	1.059	0.6562	0.981	-0.1435	-1.1046	0.4681	1	0.0672	1.0477	0.7172	0.9999	0.1272	1.0922	0.4947	0.8802
100080413_TGI_at	Fas	14102	0.75	1.6818	7.9274e-05	0.0072	-0.059	-1.0418	0.7098	0.9834	-0.0409	-1.0287	0.8079	1	-0.0164	-1.0114	0.9178	0.9999	-0.0298	-1.0208	0.851	0.9714
100110284_TGI_at	Junb	16477	0.7467	1.6779	0.0039	0.0824	0.2517	1.1906	0.2899	0.9787	0.087	1.0622	0.7273	1	-0.3195	-1.2479	0.1824	0.9999	0.2349	1.1768	0.3226	0.8022
100081342_TGI_at			0.7448	1.6758	0.005	0.098	0.2299	1.1727	0.3483	0.9787	0.0325	1.0228	0.8995	1	-0.0479	-1.0338	0.8435	0.9999	-0.0204	-1.0142	0.9332	0.9865
100086223_TGI_at	Slc22a5	20520	0.7405	1.6708	0.0004	0.0195	-0.0087	-1.006	0.9616	0.9968	-0.0011	-1.0007	0.9955	1	0.0771	1.0549	0.6692	0.9999	0.1062	1.0764	0.5571	0.8986
100101424_TGI_at	Rell1	100532	0.7399	1.6701	7.2853e-05	0.0069	0.2656	1.2021	0.097	0.9787	0.157	1.115	0.345	1	0.0175	1.0122	0.91	0.9999	-0.1995	-1.1483	0.2065	0.7202
100109164_TGI_at	A730070K21Rik	102186	0.7297	1.6582	0.0051	0.099	0.2831	1.2168	0.2422	0.9787	0.157	1.115	0.5363	1	0.171	1.1259	0.4757	0.9999	0.1713	1.1261	0.475	0.872
100098488_TGI_at	Jund	16478	0.7293	1.6578	2.8976e-06	0.0008	0.2259	1.1695	0.0697	0.9787	-0.1025	-1.0736	0.4243	1	-0.1041	-1.0748	0.39	0.9999	-0.0961	-1.0689	0.4268	0.8522
100119831_TGI_at	2310058N22Rik	71921	0.7269	1.6551	8.8871e-06	0.0017	0.1661	1.122	0.2077	0.9787	-0.0352	-1.0247	0.7976	1	0.2166	1.162	0.1044	0.9999	0.1127	1.0812	0.3882	0.837
100093440_TGI_at	Ube2j1	56228	0.7237	1.6514	0.0003	0.0175	0.194	1.1439	0.2694	0.9787	0.0418	1.0294	0.8203	1	0.1803	1.1332	0.3036	0.9999	0.0812	1.0579	0.64	0.925
100101031_TGI_at	Sav1	64010	0.7223	1.6498	0.0052	0.0999	-0.1893	-1.1402	0.4268	0.9787	0.0656	1.0465	0.7938	1	0.1131	1.0816	0.6332	0.9999	0.104	1.0747	0.6609	0.9309
100083088_TGI_at	D13Ertd776e	52716	0.7215	1.6489	0.0001	0.0091	0.0455	1.032	0.7727	0.9858	0.2157	1.1613	0.2043	1	0.1571	1.115	0.3234	0.9999	0.2411	1.1819	0.1351	0.6411
100103444_TGI_at	A130012E19Rik	320235	0.7184	1.6454	0.0007	0.0291	0.3089	1.2387	0.1072	0.9787	0.0539	1.0381	0.7851	1	-0.0646	-1.0458	0.7289	0.9999	0.209	1.1558	0.2684	0.7691
100089210_TGI_at	Cttnbp2nl	80281	0.7175	1.6443	0.0014	0.0442	0.4014	1.3208	0.054	0.9787	-0.0394	-1.0277	0.8526	1	0.0766	1.0545	0.7021	0.9999	0.1196	1.0865	0.551	0.8967
100109818_TGI_at	Eif1a	13664	0.7129	1.6391	0.0002	0.0128	0.3758	1.2976	0.0288	0.9787	0.1673	1.1229	0.3378	1	0.092	1.0658	0.5736	0.9999	-0.0266	-1.0186	0.8703	0.9736
100100929_TGI_at	Dennd4a	102442	0.7112	1.6372	0.0004	0.021	0.2819	1.2158	0.1173	0.9787	0.2392	1.1803	0.2059	1	0.1936	1.1436	0.2753	0.9999	0.1042	1.0749	0.5532	0.8969
100088652_TGI_at	C730049O14Rik	320117	0.7049	1.63	2.8184e-05	0.0037	0.2728	1.2081	0.0559	0.9787	-0.2626	-1.1997	0.0805	1	0.0723	1.0514	0.5985	0.9999	0.1029	1.0739	0.4551	0.8638
100082286_TGI_at	Tmem38b	52076	0.692	1.6155	0.0041	0.0862	0.1751	1.129	0.4289	0.9787	0.0435	1.0306	0.8521	1	0.2567	1.1947	0.2498	0.9999	-0.1452	-1.1059	0.5107	0.8846
100085559_TGI_at	1300014I06Rik	66895	0.6911	1.6145	2.6946e-05	0.0036	0.2604	1.1978	0.0613	0.9787	0.216	1.1615	0.1374	1	0.024	1.0168	0.8574	0.9999	0.1168	1.0843	0.3867	0.8363
100090764_TGI_at	Pld1	18805	0.6874	1.6103	0.0009	0.0321	0.1381	1.1005	0.4491	0.9787	-0.2234	-1.1675	0.2521	1	-0.0031	-1.0021	0.9864	0.9999	0.0404	1.0284	0.8239	0.9674
100088551_TGI_at	Smad1	17125	0.685	1.6077	2.958e-05	0.0039	0.3407	1.2663	0.0168	0.9787	0.2554	1.1936	0.0815	1	0.1755	1.1293	0.1972	0.9999	0.2212	1.1657	0.1076	0.5942
100116338_TGI_at	Kalrn	545156	0.6781	1.6	0.0002	0.0123	0.2164	1.1618	0.1686	0.9787	0.009	1.0062	0.9561	1	0.0097	1.0068	0.9496	0.9999	0.1377	1.1001	0.3752	0.8291
100106348_TGI_at	Jhdm1d	338523	0.6776	1.5995	0.0033	0.0752	0.1735	1.1278	0.4099	0.9787	0.1269	1.0919	0.5684	1	-0.2042	-1.1521	0.3334	0.9999	0.0496	1.035	0.8126	0.9649
100096551_TGI_at	Cab39l	69008	0.6776	1.5994	0.0004	0.0186	-0.0242	-1.0169	0.8822	0.9882	-0.0578	-1.0409	0.739	1	0.0706	1.0502	0.6664	0.9999	-0.0128	-1.0089	0.9377	0.9866
100111879_TGI_at	Spg20	229285	0.6714	1.5926	0.0015	0.0472	0.2887	1.2215	0.1363	0.9787	0.1337	1.0971	0.5069	1	0.208	1.1551	0.2776	0.9999	0.0926	1.0663	0.6251	0.9194
100103896_TGI_at	Thap2	66816	0.6694	1.5904	0.0004	0.0195	0.3358	1.2621	0.0483	0.9787	0.0957	1.0686	0.5807	1	0.1869	1.1383	0.2577	0.9999	0.242	1.1826	0.1466	0.6549
100100658_TGI_at	Palld	72333	0.6653	1.5859	0.0009	0.0328	0.2015	1.1499	0.2594	0.9787	0.0593	1.042	0.7512	1	-0.0467	-1.0329	0.791	0.9999	0.2184	1.1634	0.2227	0.73
100080273_TGI_at	Prdm2	110593	0.6613	1.5815	0.002	0.0564	-0.0443	-1.0312	0.8175	0.9858	0.2018	1.1502	0.3269	1	0.051	1.036	0.7909	0.9999	0.1216	1.0879	0.5285	0.8892
100083943_TGI_at			0.6598	1.5798	0.0013	0.0431	0.0955	1.0684	0.6026	0.9787	0.0275	1.0192	0.8874	1	0.019	1.0133	0.9171	0.9999	0.0439	1.0309	0.8104	0.9642
100110755_TGI_at	Arhgap26	71302	0.6578	1.5777	0.0011	0.0377	-0.0749	-1.0533	0.6743	0.982	0.0125	1.0087	0.9472	1	-0.0017	-1.0011	0.9926	0.9999	-0.04	-1.0281	0.8222	0.9674
100091537_TGI_at	Clip1	56430	0.6565	1.5762	0.0046	0.0927	0.3091	1.239	0.153	0.9787	-0.139	-1.1011	0.5371	1	0.1255	1.0909	0.5544	0.9999	-0.0203	-1.0142	0.9234	0.9842
100091959_TGI_at	Sqstm1	18412	0.6552	1.5748	0.0001	0.0099	0.2641	1.2009	0.0781	0.9787	0.2051	1.1528	0.1902	1	0.1377	1.1001	0.3465	0.9999	0.0481	1.0339	0.7403	0.9478
100108891_TGI_at	Eif1a	13664	0.6538	1.5733	0.0042	0.087	0.2951	1.2269	0.1651	0.9787	0.0194	1.0135	0.9301	1	0.1254	1.0908	0.5483	0.9999	-0.2194	-1.1642	0.2974	0.7908
100095466_TGI_at	Gm13889	620695	0.6524	1.5718	0.0035	0.0777	0.3213	1.2494	0.1222	0.9787	0.2183	1.1633	0.3146	1	-0.0594	-1.042	0.7694	0.9999	-0.1395	-1.1015	0.4929	0.8799
100104777_TGI_at	Cdc42ep3	260409	0.6522	1.5715	0.0017	0.0504	0.15	1.1096	0.4229	0.9787	-0.2314	-1.174	0.2474	1	-0.2062	-1.1536	0.2735	0.9999	-0.1932	-1.1433	0.3042	0.7953
100101008_TGI_at	Rlf	109263	0.6488	1.5678	3.2593e-05	0.0041	0.0765	1.0544	0.5502	0.9787	0.0344	1.0241	0.7995	1	0.0924	1.0662	0.471	0.9999	0.0998	1.0716	0.4368	0.857
100112250_TGI_at	Nus1	52014	0.6447	1.5635	0.0007	0.0297	0.1334	1.0969	0.4291	0.9787	0.2257	1.1694	0.212	1	0.1506	1.11	0.373	0.9999	-0.0135	-1.0094	0.9357	0.9866
100102254_TGI_at	5230400M03Rik	329406	0.6335	1.5513	0.0046	0.0928	0.0247	1.0173	0.9037	0.9907	0.1272	1.0921	0.5585	1	-0.1282	-1.093	0.5317	0.9999	-0.0464	-1.0327	0.8204	0.9672
100097088_TGI_at	Dennd4a	102442	0.6286	1.5461	0.0001	0.0098	0.2103	1.1569	0.139	0.9787	0.0149	1.0104	0.9193	1	0.2072	1.1544	0.1446	0.9999	-0.2072	-1.1544	0.1446	0.6527
100111129_TGI_at	Gucy2f	245650	0.6205	1.5374	1.896e-05	0.003	0.2613	1.1986	0.0336	0.9787	0.1071	1.0771	0.3916	1	0.3532	1.2774	0.0056	0.9999	0.113	1.0815	0.3388	0.8085
100096636_TGI_at	Dirc2	224132	0.6167	1.5333	9.6079e-05	0.0082	0.2223	1.1666	0.1031	0.9787	0.0291	1.0204	0.8357	1	0.1935	1.1435	0.153	0.9999	0.1725	1.127	0.2007	0.7133
100086688_TGI_at	N4bp3	212706	0.616	1.5327	0.0001	0.0093	0.2674	1.2037	0.0567	0.9787	0.2483	1.1878	0.0924	1	0.2207	1.1653	0.1114	0.9999	0.1344	1.0976	0.3239	0.8028
100109435_TGI_at	H6pd	100198	0.6156	1.5321	0.0023	0.0612	0.2548	1.1931	0.1692	0.9787	0.2008	1.1493	0.3025	1	0.3092	1.239	0.0984	0.9999	0.1264	1.0916	0.4883	0.8783
100082557_TGI_at	Csnk1d	104318	0.6124	1.5288	6.8312e-06	0.0016	0.1193	1.0862	0.2714	0.9787	0.0142	1.0099	0.9008	1	0.1806	1.1333	0.1016	0.9999	-0.0081	-1.0056	0.9397	0.9868
100111723_TGI_at	Zfp295	114565	0.6048	1.5208	0.0003	0.0156	0.1564	1.1145	0.2791	0.9787	-0.0356	-1.025	0.8139	1	-0.1367	-1.0994	0.3424	0.9999	0.0487	1.0344	0.7328	0.9463
100081633_TGI_at	Piga	18700	0.6045	1.5205	0.0016	0.0492	0.2824	1.2162	0.1091	0.9787	0.2494	1.1887	0.1785	1	0.1279	1.0927	0.4579	0.9999	0.2123	1.1586	0.2226	0.73
100119812_TGI_at	Pde2a	207728	0.6038	1.5197	2.969e-05	0.0039	0.0315	1.0221	0.7893	0.9858	-0.028	-1.0196	0.8228	1	0.0958	1.0687	0.4192	0.9999	0.2052	1.1528	0.0915	0.5654
100100365_TGI_at	Tmbim1	69660	0.6018	1.5176	0.0011	0.0391	0.2677	1.2039	0.1123	0.9787	0.1302	1.0945	0.4565	1	0.1708	1.1257	0.3029	0.9999	0.1648	1.121	0.3199	0.8016
100082062_TGI_at	Arih2	23807	0.6016	1.5175	0.0003	0.0148	0.0198	1.0138	0.888	0.9882	0.0263	1.0184	0.8604	1	0.0031	1.0022	0.9824	0.9999	-0.26	-1.1975	0.0745	0.5264
100081904_TGI_at	Fnip1	216742	0.5991	1.5147	6.281e-05	0.0064	0.2575	1.1954	0.0471	0.9787	0.2599	1.1974	0.0579	1	0.2052	1.1529	0.1081	0.9999	0.1479	1.108	0.2405	0.745
100106547_TGI_at	2310044G17Rik	217732	0.5962	1.5117	0.0012	0.0395	0.2816	1.2155	0.0936	0.9787	0.2132	1.1592	0.2245	1	0.134	1.0973	0.4139	0.9999	0.1558	1.114	0.3432	0.8109
100089190_TGI_at	Dnahc2	327954	0.5938	1.5092	0.0039	0.0824	-0.0624	-1.0442	0.7387	0.9846	0.1452	1.1059	0.4663	1	-0.0648	-1.046	0.7289	0.9999	0.0741	1.0527	0.6922	0.9386
100096930_TGI_at	Kcne4	57814	0.5925	1.5078	0.0016	0.0482	0.2415	1.1823	0.1582	0.9787	-0.2525	-1.1912	0.164	1	-0.2113	-1.1577	0.2147	0.9999	0.0159	1.0111	0.9242	0.9843
100085271_TGI_at	Slc3a2	17254	0.5893	1.5045	1.687e-09	6.7032e-06	0.1989	1.1478	0.0037	0.9151	0.1933	1.1434	0.0069	1	0.0295	1.0207	0.6358	0.9999	0.1757	1.1295	0.0089	0.2423
100096824_TGI_at	Ube4b	63958	0.5891	1.5043	1.9244e-07	0.0001	0.2085	1.1555	0.0164	0.9787	0.2205	1.1652	0.0167	1	0.1723	1.1268	0.0433	0.9999	0.1784	1.1316	0.037	0.4176
100100917_TGI_at	Gbp6	229900	-0.5856	-1.5007	0.0002	0.0135	-0.1893	-1.1402	0.1697	0.9787	-0.0439	-1.0309	0.7592	1	0.1055	1.0759	0.4376	0.9999	-0.1057	-1.076	0.4367	0.857
100117672_TGI_at	Tbc1d13	70296	-0.5868	-1.502	0.0023	0.0619	0.0426	1.03	0.8061	0.9858	-0.0145	-1.0101	0.9372	1	0.1438	1.1048	0.4106	0.9999	0.0477	1.0336	0.7836	0.9587
100091530_TGI_at	Exog	208194	-0.5912	-1.5065	0.0028	0.0692	-0.1208	-1.0874	0.5016	0.9787	-0.1693	-1.1245	0.3766	1	-0.0173	-1.012	0.9231	0.9999	-0.1375	-1.1	0.4452	0.8604
100085244_TGI_at	Ankdd1b	271144	-0.5932	-1.5086	0.0016	0.0479	-0.1344	-1.0977	0.4251	0.9787	-0.2146	-1.1604	0.234	1	-0.103	-1.074	0.5401	0.9999	-0.1249	-1.0904	0.4583	0.8645
100095509_TGI_at	4930515G01Rik	67642	-0.5976	-1.5132	0.0012	0.0404	-0.148	-1.108	0.371	0.9787	-0.1284	-1.0931	0.463	1	0.1358	1.0987	0.4111	0.9999	-0.1746	-1.1286	0.2929	0.7873
100104352_TGI_at	Jrk	16469	-0.6031	-1.5189	0.002	0.0556	-0.1867	-1.1381	0.2916	0.9787	0.0587	1.0416	0.7516	1	-0.0201	-1.014	0.9086	0.9999	0.1289	1.0935	0.4635	0.8662
100086513_TGI_at	Gbp3	55932	-0.6054	-1.5215	0.0035	0.0786	-0.3308	-1.2577	0.0891	0.9787	-0.2208	-1.1653	0.2755	1	0.0056	1.0039	0.9762	0.9999	-0.2525	-1.1912	0.1886	0.7021
100096033_TGI_at	Plbd1	66857	-0.6058	-1.5218	0.0048	0.0952	-0.427	-1.3444	0.0381	0.9787	-0.1715	-1.1262	0.4135	1	-0.2912	-1.2237	0.1471	0.9999	-0.2239	-1.1679	0.2604	0.7602
100089433_TGI_at	Lrig1	16206	-0.6068	-1.5229	0.0031	0.0717	0.0126	1.0088	0.9459	0.9942	-0.1759	-1.1297	0.3752	1	0.0272	1.019	0.8834	0.9999	-0.1667	-1.1225	0.3729	0.8275
100087751_TGI_at	Stat5a	20850	-0.6162	-1.5328	2.9409e-06	0.0008	-0.0797	-1.0568	0.4356	0.9787	-0.064	-1.0454	0.5536	1	0.0676	1.0479	0.5079	0.9999	-0.1664	-1.1223	0.1111	0.601
100120545_TGI_at	Fam117a	215512	-0.6177	-1.5344	0.003	0.071	-0.0797	-1.0568	0.6726	0.982	-0.1178	-1.0851	0.5566	1	0.1239	1.0897	0.5122	0.9999	-0.2506	-1.1897	0.1913	0.7033
100118987_TGI_at	Nme6	54369	-0.6253	-1.5425	1.9755e-07	0.0001	-0.0904	-1.0646	0.3023	0.9787	0.1457	1.1063	0.1223	1	-0.0199	-1.0139	0.8179	0.9999	0.0186	1.013	0.8295	0.9684
100115561_TGI_at	Zfp418	232854	-0.6257	-1.543	0.0035	0.078	-0.1452	-1.1059	0.4577	0.9787	0.1269	1.092	0.5398	1	0.0135	1.0094	0.9446	0.9999	0.003	1.0021	0.9876	0.9977
100119209_TGI_at	A430033K04Rik	243308	-0.6273	-1.5447	3.0626e-05	0.0039	-0.3139	-1.2431	0.0165	0.9787	0.0507	1.0357	0.6974	1	0.0076	1.0053	0.9508	0.9999	0.0982	1.0704	0.4266	0.8522
100099036_TGI_at	Tomm40l	641376	-0.6315	-1.5492	0.0003	0.0149	0.0428	1.0301	0.7728	0.9858	0.019	1.0133	0.9036	1	-0.0611	-1.0432	0.6805	0.9999	0.0263	1.0184	0.8587	0.972
100106853_TGI_at	Rbl1	19650	-0.6321	-1.5499	0.0034	0.077	-0.1156	-1.0834	0.5562	0.9787	-0.0893	-1.0638	0.6678	1	-0.0008	-1.0005	0.9968	0.9999	-0.0148	-1.0103	0.9397	0.9868
100090127_TGI_at	Abhd6	66082	-0.6323	-1.55	0.0003	0.0149	-0.145	-1.1058	0.3328	0.9787	0.011	1.0076	0.9444	1	-0.0278	-1.0194	0.8514	0.9999	0.0075	1.0052	0.9596	0.9926
100084621_TGI_at	Zfp11	22648	-0.6367	-1.5547	0.0022	0.0604	-0.0143	-1.0099	0.9392	0.9939	-0.1863	-1.1379	0.3525	1	-0.0572	-1.0405	0.76	0.9999	-0.1293	-1.0938	0.4919	0.8796
100119234_TGI_at	2610037P13Rik	72197	-0.6366	-1.5547	0.004	0.0847	-0.2801	-1.2143	0.1733	0.9787	-0.1971	-1.1464	0.3609	1	-0.4168	-1.3349	0.0477	0.9999	-0.1627	-1.1194	0.4227	0.8513
100116395_TGI_at	1500031L02Rik	66994	-0.6387	-1.5569	0.0002	0.0112	0.0032	1.0022	0.9824	0.9989	-0.2313	-1.1739	0.1383	1	0.0804	1.0573	0.5768	0.9999	-0.1182	-1.0854	0.4139	0.848
100094941_TGI_at	Tmem120a	215210	-0.6435	-1.5622	0.0011	0.0385	-0.1604	-1.1176	0.3627	0.9787	-0.1737	-1.128	0.353	1	-0.011	-1.0077	0.9497	0.9999	-0.057	-1.0403	0.7443	0.9484
100119825_TGI_at	Dem1	73172	-0.6436	-1.5623	0.0012	0.0408	-0.2772	-1.2118	0.1268	0.9787	-0.0408	-1.0286	0.8282	1	0.0677	1.0481	0.7023	0.9999	-0.2523	-1.1911	0.1628	0.6729
100096913_TGI_at	Slc35b4	58246	-0.6514	-1.5707	0.0004	0.0189	-0.0991	-1.0711	0.5314	0.9787	-0.1827	-1.135	0.2808	1	0.0249	1.0174	0.8746	0.9999	-0.1497	-1.1093	0.3473	0.8127
100098934_TGI_at	Pla2g4b	211429	-0.6556	-1.5752	0.001	0.0367	-0.2355	-1.1773	0.1904	0.9787	-0.1983	-1.1474	0.2952	1	-0.0009	-1.0006	0.9961	0.9999	-0.0699	-1.0496	0.6925	0.9387
100096153_TGI_at	Zfp551	619331	-0.6609	-1.5811	0.0011	0.0383	-0.1899	-1.1407	0.2951	0.9787	-0.205	-1.1527	0.2868	1	-0.1391	-1.1012	0.4407	0.9999	0.1315	1.0954	0.4657	0.8672
100102382_TGI_at	Mtap	66902	-0.6787	-1.6007	6.9166e-05	0.0068	-0.3137	-1.2429	0.0352	0.9787	-0.1659	-1.1219	0.2759	1	-0.034	-1.0238	0.8105	0.9999	-0.1371	-1.0997	0.3383	0.8085
100113185_TGI_at	Slc25a19	67283	-0.6825	-1.605	0.0048	0.0949	-0.1155	-1.0833	0.6023	0.9787	-0.223	-1.1672	0.3459	1	0.0896	1.064	0.6857	0.9999	0.1568	1.1148	0.4803	0.8749
100079702_TGI_at	Pnkd	56695	-0.6976	-1.6218	1.9801e-06	0.0006	-0.0933	-1.0668	0.4081	0.9787	-0.0196	-1.0137	0.8687	1	-0.0834	-1.0595	0.459	0.9999	-0.2164	-1.1618	0.0629	0.4985
100104146_TGI_at	Zfp324	243834	-0.7086	-1.6342	0.0011	0.0375	-0.0757	-1.0539	0.6932	0.9829	-0.0944	-1.0676	0.6428	1	0.1013	1.0728	0.5977	0.9999	0.1402	1.102	0.4667	0.8676
100110686_TGI_at	Uck1	22245	-0.7122	-1.6383	0.0006	0.0253	-0.2392	-1.1803	0.1932	0.9787	-0.1821	-1.1345	0.3459	1	0.112	1.0807	0.5364	0.9999	-0.1859	-1.1375	0.3083	0.7978
100107106_TGI_at	Pigl	327942	-0.7204	-1.6476	0.002	0.0551	-0.2182	-1.1633	0.3009	0.9787	-0.2271	-1.1705	0.31	1	-0.0879	-1.0628	0.6739	0.9999	-0.1278	-1.0926	0.5416	0.8945
100100540_TGI_at	Cenpj	219103	-0.745	-1.676	0.0011	0.0387	-0.1996	-1.1484	0.3294	0.9787	-0.056	-1.0396	0.7946	1	-0.0024	-1.0017	0.9904	0.9999	0.1826	1.135	0.3713	0.8268
100107477_TGI_at	Otub2	68149	-0.7523	-1.6845	0.0005	0.0244	-0.0414	-1.0291	0.8272	0.9858	-0.1291	-1.0936	0.5227	1	-0.1959	-1.1455	0.3069	0.9999	-0.0136	-1.0095	0.9429	0.9878
100095293_TGI_at			-0.7581	-1.6912	0.0041	0.0862	0.1874	1.1387	0.4394	0.9787	-0.101	-1.0725	0.693	1	-0.2278	-1.171	0.3487	0.9999	-0.2252	-1.1689	0.3543	0.8167
100101710_TGI_at	Ftsj2	68017	-0.7835	-1.7213	2.0433e-07	0.0001	-0.2617	-1.1989	0.0231	0.9787	-0.2371	-1.1786	0.0489	1	0.0201	1.014	0.8533	0.9999	-0.2316	-1.1741	0.042	0.4309
100114380_TGI_at	Ccdc17	622665	-0.7895	-1.7285	3.2778e-05	0.0041	-0.1859	-1.1375	0.2382	0.9787	-0.2281	-1.1713	0.1747	1	-0.2711	-1.2067	0.0907	0.9999	-0.2521	-1.191	0.1141	0.6072
100088074_TGI_at	Ccnd1	12443	-0.8247	-1.7712	7.8174e-05	0.0072	-0.0171	-1.0119	0.9219	0.9921	-0.0831	-1.0593	0.6532	1	-0.1575	-1.1153	0.3696	0.9999	-0.0945	-1.0677	0.5881	0.9091
100120936_TGI_at	Fam101b	76566	-0.8359	-1.785	2.0993e-07	0.0001	-0.1479	-1.1079	0.2109	0.9787	-0.261	-1.1983	0.0431	1	-0.1189	-1.0859	0.3114	0.9999	0.1616	1.1185	0.1729	0.6858
100101617_TGI_at	Mfng	17305	-0.8456	-1.797	2.3462e-06	0.0007	-0.105	-1.0755	0.4472	0.9787	-0.2242	-1.1682	0.133	1	0.0605	1.0428	0.6602	0.9999	-0.2208	-1.1654	0.1175	0.6124
100079490_TGI_at	Rgs18	64214	-0.8863	-1.8485	0.001	0.0348	-0.1371	-1.0997	0.564	0.9787	-0.1851	-1.1369	0.4637	1	-0.0995	-1.0714	0.6749	0.9999	-0.2428	-1.1833	0.3105	0.7986
100090016_TGI_at	Rxrg	20183	-0.8918	-1.8555	0.0002	0.0146	0.0432	1.0304	0.8355	0.9858	-0.1857	-1.1374	0.4036	1	0.0301	1.0211	0.885	0.9999	-0.1	-1.0718	0.6315	0.9212
100090332_TGI_at	Rad51l3	19364	-0.8977	-1.8631	0.0003	0.0174	0.0289	1.0202	0.8931	0.9893	-0.2226	-1.1668	0.3337	1	0.0167	1.0117	0.9379	0.9999	0.0073	1.0051	0.973	0.9957
100097813_TGI_at	Hmgcs1	208715	-0.9499	-1.9317	0.0045	0.0915	0.0449	1.0316	0.8831	0.9882	0.0962	1.069	0.7664	1	-0.0847	-1.0605	0.7815	0.9999	-0.0069	-1.0048	0.9821	0.9968
100102552_TGI_at	Cmpk2	22169	-0.954	-1.9372	0.004	0.0846	-0.2433	-1.1837	0.4234	0.9787	-0.1415	-1.1031	0.659	1	-0.1348	-1.0979	0.6558	0.9999	0.1306	1.0947	0.6658	0.9331
100084486_TGI_at	Ffar2	233079	-0.9755	-1.9663	0.0005	0.0242	0.0827	1.059	0.7363	0.9842	-0.1664	-1.1223	0.524	1	-0.0545	-1.0385	0.8243	0.9999	0.1125	1.0811	0.6472	0.927
100094608_TGI_at	Prickle1	106042	-0.9771	-1.9684	0.0009	0.0323	-0.1679	-1.1234	0.5171	0.9787	-0.2296	-1.1725	0.4049	1	-0.0164	-1.0114	0.9494	0.9999	0.2431	1.1835	0.3507	0.815
100097483_TGI_at	Ppfia4	68507	-0.9809	-1.9737	0.0044	0.089	-0.406	-1.325	0.2037	0.9787	-0.2239	-1.1679	0.5031	1	-0.3885	-1.309	0.2232	0.9999	-0.2003	-1.149	0.5249	0.8874
100083492_TGI_at	Slc22a23	73102	-1.1039	-2.1494	0.0002	0.0147	-0.0592	-1.0419	0.8185	0.9858	-0.2439	-1.1842	0.3766	1	-0.134	-1.0973	0.6043	0.9999	-0.0661	-1.0469	0.7979	0.9617
100085996_TGI_at	2810030E01Rik	72668	-1.1158	-2.1671	0.0002	0.0116	-0.25	-1.1892	0.3258	0.9787	-0.2388	-1.18	0.3753	1	-0.2464	-1.1863	0.3327	0.9999	-0.1745	-1.1285	0.4906	0.8791
100082596_TGI_at	Chst1	76969	-1.1622	-2.238	5.514e-05	0.006	-0.1041	-1.0748	0.6628	0.9817	-0.2618	-1.1989	0.3058	1	0.0431	1.0303	0.8565	0.9999	-0.1269	-1.0919	0.5954	0.9116
100106294_TGI_at	Ccnd1	12443	-1.1867	-2.2764	2.9725e-05	0.0039	-0.2763	-1.2111	0.2398	0.9787	-0.1326	-1.0963	0.5904	1	-0.2779	-1.2124	0.2373	0.9999	-0.2226	-1.1668	0.3412	0.8096
100088037_TGI_at	Zfp872	619310	-1.4113	-2.6598	7.0883e-05	0.0069	-0.0931	-1.0666	0.7529	0.985	-0.1839	-1.1359	0.5586	1	-0.3398	-1.2656	0.2566	0.9999	0.0381	1.0267	0.8974	0.9792
