# Supplementary material for: Pharmacological AMPK activation induces transcriptional responses congruent to exercise in skeletal and cardiac muscle, adipose tissues and liver
Source: PLoS One. 2019 Feb 27;14(2):e0211568. doi: 10.1371/journal.pone.0211568 (PMC6392219; doi:10.1371/journal.pone.0211568)
Supplement: S20 Table — 710 probesets significantly altered by both acute exercise and acute LA2 treatment in liver (at least 1.2-fold change and FDR_BH <0.1). See corresponding heat map in Fig 3D and scatter plot in S18 Fig. (XLSX) [file pone.0211568.s050.xlsx]

## Sheet: S20_Table
			Liver
			Acute
			LA2, 30mpk				LA2, 3mpk				SA2, 20mpk				SA2, 3mpk				Exercise
probesetid	Gene Symbol	Entrez Gene ID	Log2FC	Fold Change	Raw p	FDR_BH	Log2FC	Fold Change	Raw p	FDR_BH	Log2FC	Fold Change	Raw p	FDR_BH	Log2FC	Fold Change	Raw p	FDR_BH	Log2FC	Fold Change	Raw p	FDR_BH
100097370_TGI_at	Cyp2b10	13088	3.8523	14.4431	0.0001	0.0027	0.9009	1.8673	0.301	0.7703	2.0627	4.1777	0.0776	0.6832	0.9365	1.9139	0.2826	0.8142	2.9306	7.6243	0.0027	0.0577
100087152_TGI_at	Cdkn1a	12575	3.3949	10.5186	1.0169e-10	1.0187e-07	1.0378	2.0531	0.0065	0.2482	1.5364	2.9006	0.0026	0.1795	1.6429	3.1229	5.3701e-05	0.0182	3.1743	9.0273	5.4416e-10	2.1108e-06
100101346_TGI_at	Zbtb16	235320	2.9835	7.9092	1.2108e-06	7.2511e-05	0.9038	1.871	0.0708	0.5322	2.7433	6.6958	0.0001	0.046	1.975	3.9314	0.0002	0.0413	3.4162	10.6751	8.8917e-08	4.7853e-05
100110818_TGI_at	Gdf15	23886	2.7088	6.5379	3.4418e-09	1.0249e-06	1.0074	2.0103	0.0044	0.2166	1.1284	2.1862	0.0143	0.3679	0.9876	1.9829	0.0051	0.1965	1.5434	2.9149	9.2811e-05	0.0063
100114257_TGI_at	Plin4	57435	2.6477	6.2665	6.8581e-08	8.6824e-06	1.2941	2.4522	0.0013	0.1412	1.7936	3.4667	0.0008	0.1045	1.4352	2.7041	0.0004	0.0564	1.8292	3.5534	4.2937e-05	0.0037
100099098_TGI_at	Lpin1	14245	2.5457	5.8389	2.3975e-10	1.5097e-07	1.1877	2.2779	0.0001	0.0571	1.9734	3.9269	4.8798e-06	0.0075	1.6877	3.2215	5.4724e-07	0.0018	2.3939	5.2559	1.0783e-09	3.3949e-06
100087745_TGI_at	Cdkn1a	12575	2.5192	5.7325	6.2294e-10	2.692e-07	0.7521	1.6843	0.0127	0.3183	0.882	1.843	0.0259	0.4776	1.0852	2.1217	0.0006	0.063	2.2525	4.765	8.5379e-09	1.176e-05
100092596_TGI_at	Fkbp5	14229	2.1545	4.4521	2.326e-06	0.0001	0.083	1.0592	0.821	0.9679	1.4864	2.8019	0.0038	0.2082	1.3994	2.6379	0.0005	0.0571	2.0201	4.0561	6.8729e-06	0.001
100103413_TGI_at	1810053B23Rik	69857	2.0542	4.1531	4.2736e-05	0.001	-0.0767	-1.0546	0.8552	0.9764	0.6982	1.6225	0.214	0.8564	1.0351	2.0492	0.0178	0.3387	1.6652	3.1716	0.0006	0.0218
100112124_TGI_at	Ddit4	74747	1.8612	3.6332	4.38e-07	3.4723e-05	1.2637	2.4012	8.7274e-05	0.0534	1.0462	2.065	0.009	0.3046	1.2614	2.3973	8.9461e-05	0.0245	2.1542	4.4512	2.2305e-08	1.9663e-05
100108202_TGI_at	Ppp1r3c	53412	1.8233	3.5388	2.7409e-05	0.0008	0.5118	1.4258	0.1627	0.6658	0.1943	1.1441	0.6851	0.9891	0.8621	1.8176	0.0216	0.3603	1.36	2.5669	0.001	0.0306
100106204_TGI_at	Fam134b	66270	1.7778	3.4291	6.0242e-06	0.0002	0.4546	1.3704	0.161	0.6633	0.3855	1.3063	0.3651	0.9441	0.4595	1.3751	0.1566	0.7159	1.3197	2.4962	0.0004	0.0161
100081745_TGI_at	Map3k6	53608	1.7567	3.3792	2.8752e-08	4.7645e-06	0.3358	1.2621	0.1645	0.6668	1.1919	2.2845	0.0005	0.0859	1.1042	2.1497	3.9669e-05	0.0156	1.4097	2.6568	2.0955e-06	0.0004
100116993_TGI_at	St3gal5	20454	1.7157	3.2846	5.141e-07	3.9341e-05	0.3495	1.2741	0.1982	0.6988	0.8147	1.759	0.0266	0.4805	0.771	1.7065	0.0064	0.2194	1.4891	2.8072	6.236e-06	0.0009
100087078_TGI_at	1700113H08Rik	76640	1.7114	3.2748	3.0624e-11	5.6243e-08	-0.0804	-1.0573	0.6453	0.9219	0.0984	1.0706	0.6702	0.9867	0.1675	1.1231	0.3397	0.843	0.8393	1.7892	5.305e-05	0.0043
100090553_TGI_at	Rgs16	19734	1.6987	3.246	0.0022	0.0204	0.5452	1.4593	0.2695	0.7518	1.0968	2.1387	0.0966	0.7214	0.9765	1.9677	0.052	0.4982	1.5391	2.9061	0.005	0.0864
100102856_TGI_at	1810044K17Rik	76760	1.6902	3.227	1.8865e-06	0.0001	0.1545	1.113	0.5874	0.9041	0.2093	1.1561	0.5784	0.9789	0.2057	1.1533	0.4705	0.8948	1.0319	2.0447	0.0014	0.0378
100113760_TGI_at	Plin5	66968	1.6828	3.2105	8.4529e-09	2.0249e-06	0.4247	1.3423	0.0552	0.4898	1.0753	2.1071	0.0005	0.0873	0.8347	1.7835	0.0004	0.0549	1.4525	2.7368	1.8979e-07	7.8921e-05
100110544_TGI_at	Insig2	72999	1.6726	3.1879	1.3136e-08	2.7312e-06	0.1707	1.1256	0.4374	0.8429	-0.0274	-1.0192	0.9247	0.9994	0.0787	1.0561	0.7194	0.9597	0.9367	1.9142	0.0002	0.0118
100082914_TGI_at	Pdk4	27273	1.6327	3.101	3.4878e-09	1.0249e-06	0.286	1.2193	0.1615	0.6637	0.2431	1.1836	0.3645	0.9441	0.205	1.1527	0.3125	0.8289	1.5138	2.8556	1.9063e-08	1.7505e-05
100114423_TGI_at	St3gal5	20454	1.598	3.0272	9.7606e-06	0.0004	0.3305	1.2575	0.2686	0.7514	0.7052	1.6303	0.0782	0.6844	0.7402	1.6704	0.0164	0.3303	1.3319	2.5173	0.0001	0.0079
100113218_TGI_at	Fam134b	66270	1.575	2.9793	2.6456e-07	2.3511e-05	0.4853	1.3999	0.0473	0.4701	0.2962	1.2279	0.35	0.9369	0.3864	1.3071	0.1108	0.6454	1.1439	2.2097	5.4548e-05	0.0044
100107631_TGI_at	Acot1	26897	1.517	2.862	0.001	0.0116	0.4664	1.3817	0.2533	0.7414	0.6245	1.5416	0.2477	0.8858	0.1352	1.0982	0.7385	0.9618	1.2641	2.4017	0.0053	0.0892
100080241_TGI_at	Itgb3	16416	1.4928	2.8143	2.6543e-06	0.0001	0.4706	1.3857	0.0721	0.5364	0.9099	1.8789	0.0102	0.3174	0.778	1.7147	0.0041	0.1771	1.4677	2.7658	3.5455e-06	0.0006
100115231_TGI_at	2310075M01Rik	70213	1.456	2.7435	3.3396e-07	2.8199e-05	0.152	1.1111	0.4966	0.8686	1.4225	2.6806	2.18e-05	0.0187	1.5787	2.9869	1.8852e-08	0.0001	1.6956	3.2391	1.4318e-08	1.5027e-05
100079630_TGI_at	Insig2	72999	1.4483	2.7288	2.2911e-08	4.0585e-06	0.0877	1.0627	0.6524	0.9238	-0.1983	-1.1473	0.4427	0.9608	-0.0414	-1.0291	0.8313	0.9747	0.7964	1.7368	0.0004	0.0168
100090905_TGI_at	D18Ertd232e	52492	1.3912	2.6229	1.1847e-07	1.2862e-05	-0.2863	-1.2195	0.1621	0.6646	0.8115	1.755	0.0041	0.214	0.791	1.7303	0.0003	0.0498	0.8032	1.745	0.0006	0.0212
100107414_TGI_at	Slc25a32	69906	1.3799	2.6025	5.0719e-10	2.5405e-07	0.6551	1.5748	0.0002	0.0585	0.7397	1.6698	0.001	0.1107	0.8038	1.7457	8.8103e-06	0.006	0.7221	1.6496	9.8585e-05	0.0065
100083828_TGI_at	2010003K11Rik	69861	1.3796	2.602	1.1692e-07	1.2819e-05	0.9655	1.9527	2.2079e-05	0.0324	0.8743	1.8332	0.002	0.1556	0.6044	1.5203	0.0043	0.1815	0.6136	1.5301	0.0061	0.0967
100103733_TGI_at	1810011O10Rik	69068	1.3684	2.5818	9.5924e-07	6.1996e-05	1.0484	2.0683	2.9041e-05	0.0347	0.825	1.7715	0.0074	0.2756	1.0357	2.0502	3.4663e-05	0.0141	1.1199	2.1734	2.618e-05	0.0028
100092424_TGI_at	Acer2	230379	1.3665	2.5785	1.5421e-07	1.559e-05	0.4947	1.409	0.0179	0.3461	1.1318	2.1913	0.0001	0.0446	0.7353	1.6648	0.0007	0.0745	0.7428	1.6734	0.0012	0.0342
100091338_TGI_at	Sult1d1	53315	1.3358	2.5242	1.3983e-05	0.0005	0.4483	1.3644	0.0832	0.5603	0.9371	1.9147	0.0078	0.2825	0.9605	1.946	0.0005	0.0583	1.4019	2.6426	6.4906e-06	0.001
100094261_TGI_at	Tmem100	67888	1.335	2.5227	0.0002	0.0036	0.7124	1.6385	0.0258	0.3894	0.9714	1.9607	0.0218	0.4422	1.4864	2.8019	2.2639e-05	0.0116	2.1099	4.3165	1.3842e-07	6.4907e-05
100083091_TGI_at	Ccng2	12452	1.3246	2.5047	4.9764e-07	3.8348e-05	0.1617	1.1186	0.4367	0.8426	0.2354	1.1773	0.3923	0.9544	0.2286	1.1717	0.2733	0.8078	0.963	1.9494	8.4121e-05	0.0059
100107087_TGI_at	Rrm2	20135	1.304	2.4692	2.1651e-06	0.0001	0.5249	1.4388	0.0219	0.3689	0.7819	1.7194	0.0106	0.3217	0.4515	1.3675	0.0467	0.4907	0.722	1.6495	0.0037	0.0713
100095564_TGI_at	1110003O08Rik	76291	1.2916	2.4481	8.574e-08	1.0214e-05	0.16	1.1173	0.3885	0.8224	0.6665	1.5872	0.0092	0.3063	0.4411	1.3576	0.0213	0.3588	0.9026	1.8694	4.2604e-05	0.0037
100115046_TGI_at	Il1r1	16177	1.2799	2.4281	2.3091e-05	0.0007	0.255	1.1933	0.313	0.7789	0.9102	1.8793	0.0089	0.304	0.9192	1.8911	0.0007	0.0738	1.1811	2.2675	7.2226e-05	0.0054
100090239_TGI_at	Nrg4	83961	1.2503	2.3789	1.4846e-07	1.5148e-05	0.1345	1.0977	0.4655	0.8555	0.8652	1.8216	0.001	0.1107	0.7244	1.6523	0.0003	0.0468	0.6058	1.5218	0.0034	0.0676
100118131_TGI_at	Lyve1	114332	1.2308	2.347	1.2521e-07	1.3396e-05	0.0496	1.035	0.7822	0.9589	0.6436	1.5622	0.0096	0.3112	0.3986	1.3182	0.0313	0.4167	0.9168	1.8879	2.2051e-05	0.0025
100082666_TGI_at	Myom1	17929	1.1859	2.2751	0.0019	0.0184	0.4592	1.3748	0.1777	0.6829	0.919	1.8908	0.0446	0.5743	0.5527	1.4668	0.1067	0.6363	1.6118	3.0562	5.6656e-05	0.0045
100108660_TGI_at	Slc45a3	212980	1.183	2.2705	0.0001	0.0023	0.259	1.1967	0.3254	0.7876	0.9047	1.8722	0.0123	0.3446	0.5968	1.5124	0.0274	0.3984	1.6369	3.11	7.6105e-07	0.0002
100087107_TGI_at	Grpel2	17714	1.1657	2.2434	5.4441e-12	1.1998e-08	0.6012	1.517	3.647e-06	0.0124	0.3958	1.3157	0.0103	0.3174	0.1672	1.1229	0.139	0.6915	0.3614	1.2847	0.0039	0.0738
100100253_TGI_at	Tlr7	170743	1.163	2.2392	1.1959e-05	0.0004	0.6101	1.5264	0.0078	0.2674	0.7051	1.6303	0.0188	0.414	1.1898	2.2812	3.1421e-06	0.0031	1.1594	2.2336	1.2548e-05	0.0016
100117285_TGI_at	Vcam1	22329	1.1618	2.2373	2.3924e-07	2.1788e-05	0.4287	1.346	0.0183	0.3477	0.9352	1.9122	0.0002	0.0624	0.8656	1.8221	1.4712e-05	0.009	1.0595	2.0842	1.3508e-06	0.0003
100099857_TGI_at	Arl4a	11861	1.1523	2.2227	1.5502e-05	0.0005	0.5075	1.4215	0.0259	0.3897	0.3533	1.2775	0.2296	0.8702	0.528	1.442	0.0208	0.3578	0.9863	1.9811	0.0001	0.0082
100120546_TGI_at	E030016H06Rik	402722	1.1497	2.2187	0.0004	0.0059	0.537	1.4509	0.0628	0.5076	0.4875	1.402	0.1962	0.8444	0.9321	1.908	0.002	0.1269	1.162	2.2377	0.0004	0.0161
100089171_TGI_at	D9Wsu90e	27962	1.1356	2.1971	0.0012	0.0133	0.4002	1.3197	0.1992	0.6997	0.1122	1.0809	0.7833	0.994	0.2805	1.2146	0.3656	0.8548	1.1215	2.1757	0.0014	0.0373
100089490_TGI_at	Ivns1abp	117198	1.1314	2.1907	3.3084e-09	1.0019e-06	0.2655	1.202	0.0628	0.5076	0.6288	1.5463	0.0015	0.1335	0.5614	1.4757	0.0002	0.0414	0.7155	1.6421	2.0805e-05	0.0023
100103369_TGI_at	Kdm4a	230674	1.1289	2.1869	1.5962e-07	1.5847e-05	0.4868	1.4013	0.0055	0.235	0.4403	1.3569	0.0513	0.6018	0.3553	1.2792	0.0382	0.4555	0.6487	1.5678	0.0007	0.0241
100086268_TGI_at	Rhbdd2	215160	1.1046	2.1504	4.1083e-06	0.0002	0.0387	1.0272	0.8423	0.973	0.299	1.2303	0.2488	0.8858	0.4827	1.3974	0.0169	0.3338	0.7003	1.6249	0.0015	0.0396
100119999_TGI_at			1.0916	2.1311	3.7782e-08	5.7825e-06	0.1345	1.0977	0.3725	0.8145	0.6415	1.5599	0.0024	0.1712	0.4676	1.3828	0.0033	0.1602	0.7898	1.7288	1.4246e-05	0.0017
100092215_TGI_at	Ppip5k2	227399	1.0886	2.1266	3.4599e-08	5.5658e-06	0.1804	1.1332	0.2305	0.726	0.4065	1.3255	0.0448	0.5744	0.2925	1.2248	0.0556	0.5095	0.6612	1.5814	0.0002	0.0088
100119613_TGI_at	Megf9	230316	1.0872	2.1247	1.0896e-06	6.7833e-05	0.2808	1.2149	0.1192	0.6149	0.6359	1.5539	0.0096	0.3114	0.6299	1.5474	0.001	0.0871	0.7796	1.7167	0.0002	0.0095
100108205_TGI_at	Mfsd2a	76574	1.0872	2.1246	0.0004	0.0057	0.9516	1.934	0.0009	0.1239	1.0542	2.0766	0.0045	0.2246	0.48	1.3948	0.0768	0.5749	1.3834	2.6088	1.6646e-05	0.0019
100104502_TGI_at	Tmem87b	72477	1.0817	2.1166	1.703e-10	1.1814e-07	0.2412	1.182	0.0464	0.4681	0.2708	1.2065	0.0886	0.7054	0.206	1.1535	0.0867	0.5975	0.3966	1.3164	0.0029	0.0603
100092516_TGI_at	Cpeb2	231207	1.0797	2.1135	7.792e-06	0.0003	0.4713	1.3863	0.0214	0.3668	0.6681	1.589	0.0141	0.3645	0.6301	1.5477	0.0027	0.1449	1.1334	2.1938	3.487e-06	0.0006
100103031_TGI_at	Gdap2	14547	1.0768	2.1094	1.5524e-07	1.5594e-05	0.6994	1.6238	7.7639e-05	0.0534	0.5893	1.5045	0.0075	0.2756	0.3493	1.2739	0.0327	0.4256	0.5985	1.5141	0.001	0.0298
100105763_TGI_at	Klhl3	627648	1.0744	2.1058	6.6493e-08	8.6824e-06	0.1388	1.101	0.363	0.8094	0.4789	1.3937	0.0214	0.4369	0.3	1.2311	0.0539	0.5038	0.7851	1.7232	1.8458e-05	0.0021
100111971_TGI_at	Lrrc28	67867	1.0566	2.08	6.1778e-07	4.4787e-05	0.6337	1.5516	0.0005	0.0969	0.9623	1.9484	9.2483e-05	0.0385	0.552	1.4661	0.002	0.1271	0.6138	1.5303	0.0013	0.0352
100092316_TGI_at	Upp2	76654	1.0536	2.0756	2.4335e-08	4.1899e-06	0.6126	1.529	0.0001	0.0539	0.7075	1.633	0.0005	0.0867	0.849	1.8013	5.7948e-07	0.0018	0.5872	1.5024	0.0004	0.0156
100111321_TGI_at	Slc39a6	106957	1.0506	2.0714	0.001	0.0111	0.5657	1.4801	0.0481	0.4723	0.9578	1.9424	0.0128	0.3493	0.6948	1.6186	0.0165	0.3303	1.0691	2.0982	0.0008	0.0269
100109592_TGI_at	Ctgf	14219	1.0404	2.0568	0.0004	0.0054	0.5413	1.4553	0.0374	0.4348	0.4132	1.3316	0.2206	0.8613	0.5379	1.4518	0.0385	0.457	1.1646	2.2418	9.3747e-05	0.0063
100102841_TGI_at	Arhgef26	622434	1.032	2.0449	2.3026e-07	2.1233e-05	0.5982	1.5139	0.0004	0.0884	0.8951	1.8597	8.935e-05	0.0379	0.7459	1.677	2.2644e-05	0.0116	0.8534	1.8068	6.9555e-06	0.001
100099378_TGI_at	Arntl	11865	1.0288	2.0403	0.0036	0.0293	-0.4212	-1.339	0.1851	0.6887	-0.5813	-1.4962	0.1672	0.8247	-0.0376	-1.0264	0.9048	0.9869	1.0102	2.0142	0.0042	0.0764
100079840_TGI_at	Pole4	66979	1.0288	2.0403	1.9707e-07	1.8641e-05	0.5389	1.4529	0.0011	0.132	0.7263	1.6544	0.0009	0.1086	0.5901	1.5053	0.0004	0.0549	1.1549	2.2267	1.7713e-08	1.6973e-05
100080401_TGI_at	6030422H21Rik	402765	1.028	2.0392	0.0108	0.0657	0.7986	1.7394	0.0331	0.4213	1.0501	2.0706	0.0341	0.5208	1.5792	2.9881	9.4801e-05	0.0249	1.1686	2.248	0.0042	0.0764
100086175_TGI_at	Pfkfb2	18640	1.0241	2.0337	1.279e-08	2.6845e-06	0.371	1.2932	0.0083	0.2733	0.6229	1.5399	0.0011	0.1187	0.5116	1.4257	0.0005	0.0571	0.7011	1.6257	1.5476e-05	0.0019
100087838_TGI_at	Arrdc2	70807	1.0084	2.0117	2.4218e-05	0.0007	0.9372	1.9147	2.9925e-05	0.0347	1.4185	2.6732	3.5805e-06	0.0075	1.5305	2.889	2.7641e-09	3.0459e-05	0.9975	1.9966	2.8413e-05	0.003
100081638_TGI_at	Sds	231691	0.9992	1.9989	0.0001	0.0024	-0.0368	-1.0259	0.8678	0.9783	0.2625	1.1995	0.3725	0.9469	0.4664	1.3816	0.0406	0.4652	0.951	1.9333	0.0002	0.0114
100093287_TGI_at	Chka	12660	0.9958	1.9942	6.6074e-07	4.7434e-05	0.1551	1.1135	0.3293	0.7903	0.3791	1.3006	0.0758	0.6766	0.2673	1.2036	0.0968	0.6178	0.8477	1.7996	1.0562e-05	0.0013
100097525_TGI_at	Jun	16476	0.991	1.9876	0.0093	0.0591	-0.085	-1.0607	0.8041	0.9637	-0.3265	-1.254	0.4727	0.9658	-0.3004	-1.2315	0.383	0.8618	1.1591	2.2331	0.0027	0.0581
100115870_TGI_at	Arhgap5	11855	0.986	1.9807	1.2649e-08	2.6805e-06	0.4369	1.3537	0.0016	0.1506	0.3658	1.2886	0.0373	0.5371	0.2772	1.2119	0.0368	0.4479	0.5088	1.4229	0.0006	0.0223
100088249_TGI_at	Ap3m1	55946	0.985	1.9794	1.3551e-09	5.0111e-07	0.3611	1.2844	0.0036	0.1984	0.4682	1.3834	0.0042	0.2162	0.4117	1.3303	0.0011	0.0898	0.5458	1.4598	7.93e-05	0.0057
100106341_TGI_at	Mpzl2	14012	0.9823	1.9757	1.2412e-05	0.0004	0.4604	1.3759	0.0167	0.3408	0.3613	1.2846	0.1456	0.7985	0.3278	1.2551	0.0825	0.5869	0.803	1.7447	0.0002	0.0105
100098794_TGI_at	Vwa3b	70853	0.9808	1.9736	6.1286e-07	4.4577e-05	0.253	1.1917	0.1087	0.6024	0.3238	1.2516	0.1203	0.7618	0.3067	1.2369	0.0537	0.5034	0.6492	1.5683	0.0003	0.014
100098261_TGI_at	Ivns1abp	117198	0.9758	1.9667	1.6872e-09	5.8101e-07	0.3725	1.2946	0.0027	0.1812	0.5488	1.4629	0.001	0.1114	0.3762	1.2979	0.0025	0.1386	0.5464	1.4604	7.7958e-05	0.0056
100088431_TGI_at	Lmod2	93677	0.9663	1.9538	0.0001	0.0026	0.2548	1.1932	0.2423	0.7353	1.1246	2.1804	0.0003	0.0743	0.9197	1.8917	0.0001	0.0275	0.8213	1.7669	0.0009	0.0282
100118012_TGI_at	Lpin2	64898	0.9592	1.9442	1.2922e-10	1.0297e-07	0.2045	1.1523	0.0538	0.4873	0.4676	1.3828	0.0014	0.1322	0.4172	1.3354	0.0002	0.0413	0.7351	1.6645	6.1001e-08	3.5825e-05
100097528_TGI_at			0.9547	1.9382	8.0832e-08	9.8423e-06	0.8504	1.803	2.5278e-07	0.0028	0.7398	1.6699	0.0002	0.0563	0.5192	1.4331	0.0005	0.0571	-0.6285	-1.5459	9.2797e-05	0.0063
100084041_TGI_at	5730403B10Rik	66626	0.9502	1.9322	1.4465e-07	1.4939e-05	0.1232	1.0891	0.3792	0.817	0.5711	1.4857	0.0035	0.1977	0.3499	1.2745	0.0159	0.3298	0.7192	1.6463	1.9278e-05	0.0022
100092569_TGI_at	Pptc7	320717	0.9396	1.918	1.1245e-05	0.0004	0.3888	1.3093	0.0321	0.4163	0.6588	1.5788	0.0071	0.2699	0.6575	1.5773	0.0006	0.0641	1.3718	2.5879	8.1886e-09	1.176e-05
100101374_TGI_at	3110035C09Rik	73161	0.9374	1.915	2.9437e-07	2.5542e-05	0.3112	1.2408	0.0342	0.4238	0.814	1.7581	0.0001	0.0414	0.3759	1.2976	0.0116	0.286	0.8238	1.7701	3.1117e-06	0.0006
100097144_TGI_at	9230104K21Rik	77688	0.9305	1.9059	0.0001	0.0024	0.1848	1.1366	0.3743	0.815	0.2991	1.2303	0.2783	0.9056	0.4225	1.3402	0.0468	0.4907	1.251	2.3801	1.4068e-06	0.0003
100105143_TGI_at	Psmd9	67151	0.93	1.9053	6.2179e-10	2.692e-07	0.2001	1.1488	0.067	0.5204	0.385	1.3058	0.0093	0.3074	0.2868	1.2199	0.0103	0.2657	0.5575	1.4717	1.6124e-05	0.0019
100111303_TGI_at	Smg1	233789	0.9251	1.8988	5.6598e-07	4.2284e-05	0.1658	1.1218	0.2587	0.745	0.3296	1.2566	0.0932	0.713	0.2493	1.1886	0.0929	0.6134	0.4591	1.3747	0.0049	0.0846
100092952_TGI_at	Cyp39a1	56050	0.9205	1.8927	0.0045	0.0343	0.1439	1.1049	0.6185	0.9129	0.7185	1.6454	0.0659	0.6517	0.7234	1.651	0.016	0.33	0.9109	1.8802	0.0048	0.0843
100114202_TGI_at	D030063E12	328530	0.9171	1.8883	3.0916e-10	1.7034e-07	0.3455	1.2706	0.0016	0.1523	0.5213	1.4353	0.0004	0.0786	0.4042	1.3234	0.0003	0.0468	0.8968	1.8619	5.3611e-10	2.1108e-06
100091886_TGI_at	Anubl1	67492	0.9035	1.8705	7.4997e-05	0.0016	0.3787	1.3001	0.0552	0.4898	0.4644	1.3797	0.0744	0.6715	0.5214	1.4353	0.0097	0.2588	0.837	1.7863	0.0002	0.0105
100115776_TGI_at	Cep110	26920	0.9029	1.8698	0.0031	0.0265	-0.0794	-1.0566	0.7698	0.9567	0.7722	1.7078	0.0367	0.5353	0.3774	1.299	0.1695	0.73	1.0349	2.049	0.0009	0.0277
100085862_TGI_at	Ppp1r3b	244416	0.9027	1.8696	0.0003	0.0044	0.6265	1.5438	0.0055	0.2347	0.302	1.2328	0.2894	0.9127	0.357	1.2807	0.1012	0.6253	0.7503	1.6821	0.002	0.0471
100104439_TGI_at	Rhoq	104215	0.9015	1.868	2.4664e-07	2.2369e-05	0.1113	1.0802	0.4146	0.8347	0.2326	1.1749	0.2006	0.8481	0.2709	1.2065	0.052	0.4982	-0.6403	-1.5587	7.053e-05	0.0053
100080837_TGI_at	Fnip2	329679	0.8973	1.8626	1.5257e-06	8.7111e-05	0.4446	1.361	0.0048	0.2205	0.0461	1.0324	0.8153	0.9956	0.0568	1.0402	0.7033	0.9562	-0.4998	-1.414	0.0029	0.0616
100110586_TGI_at	Maff	17133	0.8972	1.8624	0.0049	0.0369	0.4346	1.3516	0.1327	0.6343	0.5236	1.4376	0.1698	0.8254	0.2737	1.2089	0.3392	0.843	1.0009	2.0013	0.0019	0.0464
100118395_TGI_at	Rhobtb1	69288	0.8969	1.8621	1.2922e-05	0.0004	0.1795	1.1325	0.2928	0.768	0.816	1.7606	0.0008	0.104	0.7945	1.7345	3.2953e-05	0.014	0.9913	1.988	2.4954e-06	0.0005
100117598_TGI_at	Smg1	233789	0.8855	1.8473	9.6556e-07	6.2199e-05	0.1714	1.1262	0.2363	0.7312	0.3967	1.3165	0.0421	0.5617	0.3652	1.2881	0.0145	0.3162	0.593	1.5084	0.0004	0.0158
100095702_TGI_at	Mela	17276	0.883	1.8442	9.7574e-05	0.002	0.33	1.257	0.0918	0.5764	0.757	1.69	0.0048	0.2311	0.6609	1.581	0.0014	0.1006	0.9491	1.9307	3.6146e-05	0.0033
100085986_TGI_at	Got1	14718	0.8769	1.8364	7.8062e-05	0.0017	-0.1185	-1.0856	0.5283	0.8821	0.1487	1.1086	0.5496	0.9783	0.2701	1.2059	0.1552	0.7138	0.821	1.7667	0.0002	0.0097
100092725_TGI_at	Ankrd37	654824	0.8718	1.8299	0.0028	0.0243	0.1924	1.1426	0.4578	0.8515	-0.3781	-1.2996	0.2721	0.9023	-0.2132	-1.1593	0.4109	0.8725	-0.8155	-1.7599	0.0048	0.0843
100106660_TGI_at	Lpin2	64898	0.8636	1.8196	7.0797e-09	1.763e-06	0.244	1.1842	0.0316	0.4145	0.6895	1.6127	2.8459e-05	0.0202	0.431	1.3482	0.0003	0.0498	0.7742	1.7102	7.5214e-08	4.2503e-05
100116512_TGI_at	Sgms1	208449	0.8585	1.8131	4.7244e-06	0.0002	0.2225	1.1668	0.1496	0.6513	0.2582	1.196	0.2047	0.8511	0.14	1.1019	0.3604	0.8527	0.4714	1.3864	0.0056	0.0925
100094367_TGI_at	C2cd2l	71764	0.8537	1.8071	8.2007e-05	0.0017	0.5875	1.5027	0.0026	0.1796	0.6135	1.5299	0.0151	0.3751	0.254	1.1925	0.171	0.7306	0.6221	1.5391	0.0026	0.0568
100081514_TGI_at	Ptp4a1	19243	0.8534	1.8068	1.3703e-07	1.4342e-05	0.4717	1.3868	0.0005	0.0972	0.4361	1.353	0.0115	0.3366	0.4441	1.3605	0.001	0.0868	0.6806	1.6028	8.1947e-06	0.0011
100080592_TGI_at	Pfkfb3	170768	0.8529	1.8061	0.0021	0.02	0.7636	1.6977	0.0033	0.1964	1.0876	2.1252	0.0017	0.1454	1.1844	2.2727	2.1389e-05	0.0116	0.9708	1.9599	0.0006	0.0218
100079301_TGI_at	Gde1	56209	0.8508	1.8035	1.623e-10	1.1814e-07	0.2327	1.175	0.0157	0.3358	0.383	1.3041	0.0032	0.1902	0.3397	1.2655	0.0007	0.0725	0.4587	1.3743	3.4798e-05	0.0033
100087962_TGI_at	Atp1b1	11931	0.8359	1.785	6.6277e-06	0.0003	0.3398	1.2656	0.0297	0.4066	0.4959	1.4102	0.0172	0.4002	0.4226	1.3404	0.0078	0.2399	0.5761	1.4908	0.0009	0.0282
100101116_TGI_at	Chpt1	212862	0.8284	1.7757	2.8709e-07	2.5009e-05	0.3948	1.3148	0.0031	0.1908	0.2134	1.1594	0.2046	0.8511	0.0491	1.0346	0.6964	0.9551	0.5326	1.4466	0.0003	0.0128
100080487_TGI_at	4933426M11Rik	217684	0.8257	1.7723	3.3635e-07	2.8293e-05	0.2317	1.1742	0.073	0.5371	0.6468	1.5657	0.0004	0.0779	0.6072	1.5233	2.334e-05	0.0117	0.9021	1.8688	5.6739e-08	3.4735e-05
100082295_TGI_at	Galntl2	78754	0.8192	1.7644	0.0025	0.0223	0.0748	1.0532	0.7549	0.9513	0.3104	1.24	0.3302	0.9292	0.3763	1.298	0.1221	0.662	0.793	1.7327	0.0033	0.0663
100118423_TGI_at	Tbc1d8	54610	0.8182	1.7632	0.0005	0.0068	0.1927	1.1429	0.3476	0.8003	1.3086	2.477	2.0289e-05	0.0187	1.072	2.1024	5.7242e-06	0.005	1.624	3.0823	5.2025e-09	1.0087e-05
100119545_TGI_at	Atp7a	11977	0.8107	1.7541	0.0007	0.0082	0.4031	1.3223	0.0571	0.4932	0.3837	1.3047	0.1659	0.8244	0.4779	1.3927	0.0255	0.3897	0.6441	1.5628	0.0054	0.0897
100103082_TGI_at	Jdp2	81703	0.8033	1.7451	7.5094e-06	0.0003	0.6416	1.56	8.6279e-05	0.0534	0.9253	1.8991	2.5665e-05	0.0199	0.8569	1.8111	8.9228e-07	0.002	0.7094	1.6351	4.8878e-05	0.004
100115088_TGI_at	5730403B10Rik	66626	0.8029	1.7446	0.0001	0.0021	0.1935	1.1435	0.2748	0.7567	0.5964	1.5119	0.0139	0.3607	0.495	1.4093	0.0074	0.235	0.9847	1.9789	5.2713e-06	0.0008
100119013_TGI_at	Cpeb2	231207	0.8026	1.7443	6.9336e-08	8.6824e-06	0.3855	1.3063	0.0016	0.1506	0.3279	1.2551	0.0343	0.5222	0.2119	1.1582	0.0682	0.5481	0.8802	1.8406	9.5085e-09	1.2327e-05
100103310_TGI_at	Mcart1	230125	0.8022	1.7437	0.0021	0.0198	0.0459	1.0324	0.8418	0.9729	0.4299	1.3471	0.1635	0.8207	0.3939	1.3139	0.0932	0.6137	1.1425	2.2076	3.4194e-05	0.0033
100083547_TGI_at	Baiap2l1	66898	0.8016	1.7431	4.2319e-07	3.367e-05	0.153	1.1119	0.2226	0.7185	0.6176	1.5344	0.0005	0.0873	0.5893	1.5046	2.8018e-05	0.0129	0.8594	1.8143	1.0739e-07	5.3791e-05
100114983_TGI_at	6430502G17Rik	399587	0.8005	1.7417	0.0005	0.0069	0.591	1.5063	0.0051	0.2293	1.0488	2.0688	0.0003	0.0714	0.8477	1.7996	0.0001	0.0277	0.9993	1.999	3.119e-05	0.0031
100091124_TGI_at	Mcart1	230125	0.7994	1.7404	5.9208e-06	0.0002	0.2319	1.1744	0.1127	0.6071	0.4859	1.4005	0.0142	0.3657	0.4474	1.3636	0.0034	0.1609	1.054	2.0762	3.1904e-08	2.2682e-05
100094702_TGI_at	Tacc2	57752	0.7915	1.7309	5.74e-05	0.0013	0.0015	1.001	0.9929	0.9985	0.5919	1.5072	0.0098	0.3133	0.2595	1.1971	0.1227	0.6629	0.9887	1.9845	1.7346e-06	0.0004
100103819_TGI_at	Cyp1b1	13078	0.7892	1.7282	0.0021	0.0196	0.2272	1.1705	0.3183	0.7831	0.3303	1.2572	0.2735	0.9037	0.582	1.4969	0.0136	0.3075	1.0585	2.0827	7.7496e-05	0.0056
100086609_TGI_at	Clock	12753	0.7858	1.724	0.0002	0.0033	0.1006	1.0722	0.5779	0.9009	-0.0382	-1.0269	0.8727	0.9994	-0.0202	-1.0141	0.9108	0.9874	0.5891	1.5043	0.0037	0.0718
100086021_TGI_at	8030488J09Rik	77504	0.7835	1.7213	0.0025	0.0223	-0.047	-1.0331	0.8373	0.9719	-0.6495	-1.5686	0.0374	0.5371	-0.5506	-1.4647	0.0205	0.3564	1.7614	3.3902	1.125e-08	1.305e-05
100085507_TGI_at	Lepr	16847	0.7795	1.7166	0.007	0.0481	0.1094	1.0788	0.673	0.9306	0.4445	1.3608	0.1996	0.8481	0.4825	1.3972	0.0686	0.5493	0.8287	1.7761	0.0044	0.0791
100089153_TGI_at	Txnip	56338	0.7784	1.7152	0.0117	0.0698	-0.2337	-1.1759	0.4038	0.8293	0.2066	1.154	0.576	0.9789	0.0156	1.0109	0.9553	0.9931	1.3371	2.5265	5.5332e-05	0.0044
100103213_TGI_at	Foxo1	56458	0.7696	1.7048	2.0345e-05	0.0006	0.3351	1.2615	0.0302	0.4083	0.6732	1.5946	0.0015	0.1361	0.6216	1.5386	0.0002	0.0341	0.7587	1.6919	2.5177e-05	0.0028
100091343_TGI_at	Map3k5	26408	0.7684	1.7034	1.09e-05	0.0004	-0.0204	-1.0143	0.8868	0.9808	0.6322	1.5499	0.0019	0.1507	0.371	1.2933	0.0132	0.3036	0.993	1.9903	1.071e-07	5.3791e-05
100116257_TGI_at	Adrb2	11555	0.7674	1.7022	0.0004	0.0057	0.1586	1.1162	0.4002	0.8278	0.225	1.1688	0.3672	0.945	0.5271	1.441	0.0075	0.2372	0.7171	1.6439	0.0009	0.0275
100114379_TGI_at	Nedd4l	83814	0.7644	1.6987	5.9236e-05	0.0013	-0.1004	-1.072	0.5318	0.8838	0.7125	1.6387	0.0017	0.1441	0.3671	1.2898	0.0266	0.3932	0.9728	1.9626	1.2963e-06	0.0003
100118426_TGI_at	Pptc7	320717	0.7603	1.6938	3.6086e-05	0.0009	0.304	1.2345	0.0539	0.4873	0.7093	1.6351	0.0012	0.1218	0.5595	1.4737	0.0008	0.0761	1.2598	2.3946	2.6667e-09	6.5302e-06
100108124_TGI_at	Zfp36l2	12193	0.7573	1.6903	1.2223e-05	0.0004	-0.3002	-1.2313	0.0406	0.4486	0.23	1.1728	0.2269	0.8684	-0.2009	-1.1494	0.1639	0.725	0.7959	1.7362	5.5029e-06	0.0009
100083020_TGI_at			0.756	1.6888	1.5595e-05	0.0005	0.1259	1.0912	0.386	0.8218	0.116	1.0837	0.5448	0.9781	0.1908	1.1414	0.1918	0.7549	0.5013	1.4155	0.0022	0.0505
100113001_TGI_at	Gm5113	330503	0.7551	1.6878	8.6084e-06	0.0003	0.4475	1.3636	0.0025	0.1766	0.2732	1.2085	0.1429	0.7945	0.26	1.1975	0.0674	0.5464	0.4313	1.3485	0.0055	0.0914
100106284_TGI_at	Irf2bp2	270110	0.7499	1.6817	2.7762e-06	0.0001	0.259	1.1966	0.0503	0.4794	0.2664	1.2028	0.1242	0.7666	0.2287	1.1718	0.0822	0.5867	0.8031	1.7449	8.1762e-07	0.0002
100105759_TGI_at	Thbs2	21826	0.7488	1.6804	0.0002	0.0031	0.0022	1.0015	0.9895	0.9978	0.2107	1.1572	0.3525	0.9384	0.0533	1.0376	0.7546	0.964	0.5521	1.4662	0.0039	0.0744
100106555_TGI_at	Thrsp	21835	0.7439	1.6748	1.8977e-06	0.0001	0.6109	1.5272	1.8214e-05	0.0323	0.7227	1.6503	8.9118e-05	0.0379	0.5587	1.4729	6.5999e-05	0.0207	0.5122	1.4262	0.0004	0.0168
100096295_TGI_at	4933421E11Rik	321000	0.7409	1.6713	0.0042	0.0329	0.2548	1.1931	0.2732	0.7553	0.1814	1.134	0.553	0.9783	0.1777	1.1311	0.4427	0.8844	0.742	1.6725	0.0042	0.0764
100108215_TGI_at	Myo1e	71602	0.7385	1.6684	3.6786e-05	0.0009	0.2743	1.2094	0.0728	0.5371	0.7203	1.6475	0.0008	0.104	0.4791	1.3939	0.0026	0.1425	0.8919	1.8556	1.7997e-06	0.0004
100108888_TGI_at	Igfbp1	16006	0.7371	1.6668	0.0064	0.0449	0.1485	1.1084	0.5401	0.8882	0.1511	1.1104	0.6371	0.9826	0.1557	1.114	0.5208	0.911	0.8418	1.7923	0.0021	0.0496
100083902_TGI_at	Ap4b1	67489	0.7365	1.6661	4.3078e-05	0.0011	0.2905	1.2231	0.06	0.5007	0.3682	1.2907	0.0711	0.6616	0.3179	1.2465	0.0406	0.4652	0.6098	1.526	0.0005	0.0184
100116272_TGI_at	Bcl2l1	12048	0.7317	1.6607	2.2653e-07	2.1066e-05	0.1062	1.0764	0.3364	0.794	0.4794	1.3942	0.002	0.1556	0.473	1.3879	0.0001	0.0261	0.9594	1.9445	5.7466e-10	2.1108e-06
100100209_TGI_at	F730311O21Rik	622304	0.7304	1.6591	0.0019	0.0185	0.3437	1.269	0.1038	0.5962	1.1598	2.2343	0.0001	0.0464	0.0806	1.0575	0.6978	0.9555	1.2287	2.3436	2.0423e-06	0.0004
100101947_TGI_at	Ablim3	319713	0.7254	1.6534	0.0014	0.0143	-0.1606	-1.1178	0.421	0.8366	0.5858	1.5009	0.031	0.5021	0.2827	1.2165	0.1606	0.721	0.8535	1.8069	0.0002	0.0115
100092361_TGI_at	Nedd4l	83814	0.7251	1.653	0.0009	0.0102	0.0449	1.0316	0.8134	0.9668	0.6775	1.5993	0.0101	0.3174	0.3084	1.2383	0.111	0.6454	0.6004	1.5161	0.0048	0.0843
100090120_TGI_at	Cln8	26889	0.7228	1.6504	0.0002	0.0035	0.3825	1.3036	0.0265	0.3927	0.6998	1.6243	0.0028	0.1851	0.4986	1.4128	0.0047	0.1866	0.634	1.5519	0.0009	0.0282
100085463_TGI_at	Rhobtb1	69288	0.7203	1.6475	6.71e-07	4.7817e-05	0.2861	1.2193	0.0162	0.3376	0.3963	1.3161	0.0122	0.3438	0.4274	1.3448	0.0006	0.0641	0.7597	1.6931	2.4243e-07	8.9049e-05
100115459_TGI_at	Tns1	21961	0.7188	1.6459	0.0005	0.007	0.0023	1.0016	0.9898	0.9978	0.5946	1.5101	0.0163	0.3898	0.2995	1.2307	0.102	0.6262	0.8854	1.8473	3.8466e-05	0.0035
100081494_TGI_at	Grhl1	195733	0.7183	1.6453	0.0035	0.029	-0.0933	-1.0668	0.6701	0.9289	0.1043	1.0749	0.7189	0.9918	0.1877	1.1389	0.3934	0.8659	0.781	1.7183	0.0017	0.0421
100106893_TGI_at	Gin1	252876	0.717	1.6438	0.0054	0.0399	0.4932	1.4075	0.0378	0.4357	1.1125	2.1623	0.0008	0.104	0.9668	1.9544	0.0002	0.0304	1.6488	3.1357	5.3831e-08	3.4735e-05
100099593_TGI_at	Kctd15	233107	0.7163	1.643	0.0011	0.0117	0.3089	1.2388	0.1124	0.6071	0.5804	1.4952	0.0266	0.4805	0.4623	1.3777	0.0199	0.3543	0.6043	1.5202	0.0048	0.0843
100093165_TGI_at	Arl4d	80981	0.7102	1.636	0.0119	0.0707	0.3716	1.2937	0.1507	0.6528	0.2155	1.1611	0.5239	0.9769	0.5686	1.4831	0.0308	0.4131	0.8269	1.7739	0.0039	0.0741
100088672_TGI_at	N4bp2l1	100637	0.7096	1.6354	1.0228e-05	0.0004	0.1005	1.0722	0.4481	0.8481	0.5558	1.47	0.0028	0.1841	0.3126	1.242	0.0223	0.3647	0.8854	1.8473	1.9939e-07	7.9655e-05
100116147_TGI_at	Nr1i2	18171	0.7096	1.6354	9.3139e-08	1.0747e-05	0.2618	1.1989	0.0137	0.3259	0.2654	1.202	0.0548	0.6118	0.3164	1.2452	0.0034	0.1617	0.4249	1.3424	0.0003	0.0145
100084900_TGI_at	Gja4	14612	0.7094	1.6351	0.0008	0.01	0.1749	1.1289	0.3485	0.801	0.7385	1.6684	0.0044	0.2226	0.7826	1.7202	0.0001	0.0287	0.6688	1.5898	0.0015	0.0395
100090767_TGI_at	Ubxn7	224111	0.7091	1.6348	0.0004	0.006	0.2273	1.1706	0.1974	0.6975	0.1849	1.1368	0.4246	0.9576	0.2635	1.2003	0.1366	0.6868	0.6003	1.5161	0.0023	0.0527
100112974_TGI_at	Fam35a	75698	0.7081	1.6337	0.0013	0.0141	0.466	1.3813	0.0204	0.3635	0.7907	1.7299	0.0036	0.2013	0.5817	1.4966	0.0045	0.1851	1.1389	2.2022	2.3149e-06	0.0004
100099527_TGI_at	Fchsd2	207278	0.7063	1.6316	3.5559e-05	0.0009	-0.0163	-1.0114	0.9089	0.9849	0.1632	1.1198	0.3896	0.9528	-0.0061	-1.0043	0.9657	0.9945	0.575	1.4897	0.0005	0.0191
100082390_TGI_at	Vps37a	52348	0.7056	1.6309	1.4404e-08	2.9124e-06	0.2931	1.2253	0.003	0.1861	0.5963	1.5118	1.9634e-05	0.0187	0.3669	1.2896	0.0003	0.0468	0.4858	1.4004	1.54e-05	0.0019
100102001_TGI_at	Ankrd57	268301	0.7032	1.6281	2.9594e-05	0.0008	0.0558	1.0395	0.6909	0.9357	0.4028	1.3221	0.0352	0.5287	0.4887	1.4032	0.0012	0.0951	0.6031	1.519	0.0002	0.0114
100116900_TGI_at	Kbtbd8	243574	0.7027	1.6275	0.0168	0.0899	0.7223	1.6498	0.0096	0.2924	0.7169	1.6437	0.0476	0.5871	0.634	1.5519	0.0217	0.3603	0.9907	1.9872	0.0011	0.0325
100089646_TGI_at	Frmd4b	232288	0.696	1.6201	0.0004	0.0056	0.424	1.3416	0.0164	0.3386	0.146	1.1065	0.5167	0.9736	0.1883	1.1395	0.2712	0.8073	0.6709	1.5921	0.0006	0.0221
100101633_TGI_at	Myo1e	71602	0.6925	1.616	1.8522e-06	0.0001	0.2519	1.1908	0.0356	0.4286	0.4744	1.3893	0.0036	0.2014	0.2913	1.2237	0.0161	0.3302	0.6409	1.5593	6.876e-06	0.001
100119324_TGI_at	Ipmk	69718	0.6925	1.616	8.5754e-09	2.0322e-06	0.0907	1.0649	0.311	0.7769	0.2194	1.1642	0.0683	0.657	0.2026	1.1508	0.0276	0.3984	0.2951	1.227	0.0032	0.0653
100094924_TGI_at	Phf8	320595	0.6851	1.6078	4.3478e-05	0.0011	0.3359	1.2622	0.021	0.3659	0.4592	1.3747	0.0174	0.4021	0.363	1.2861	0.0132	0.3036	0.4953	1.4096	0.0019	0.0453
100094639_TGI_at	Sik3	70661	0.6834	1.6059	0.0002	0.0029	-0.1841	-1.1361	0.2383	0.7331	0.228	1.1712	0.2691	0.8995	0.0708	1.0503	0.6475	0.9442	0.573	1.4876	0.0012	0.0336
100102603_TGI_at	2210018M11Rik	233545	0.6796	1.6017	0.0016	0.0164	0.3982	1.3179	0.0414	0.4513	0.7386	1.6685	0.0053	0.2405	0.3821	1.3032	0.0498	0.4939	0.7286	1.657	0.0008	0.0268
100091736_TGI_at	Dcun1d3	233805	0.6789	1.601	3.1955e-05	0.0008	0.3195	1.2479	0.0235	0.3788	0.2773	1.2119	0.1295	0.7755	0.5603	1.4745	0.0002	0.0365	0.6051	1.5211	0.0002	0.0087
100084688_TGI_at	D1Ertd622e	52392	0.6783	1.6002	4.7021e-06	0.0002	0.303	1.2337	0.0155	0.3349	0.4578	1.3735	0.0063	0.2578	0.2765	1.2112	0.0263	0.3928	0.8744	1.8332	3.825e-08	2.5545e-05
100094586_TGI_at	Cdc37l1	67072	0.6779	1.5998	2.1878e-08	3.9522e-06	0.2439	1.1842	0.0103	0.2997	0.4596	1.3752	0.0005	0.0807	0.4138	1.3322	5.0147e-05	0.0178	0.3806	1.3019	0.0003	0.014
100100770_TGI_at	Aebp2	11569	0.6776	1.5994	4.3868e-06	0.0002	0.4021	1.3214	0.0017	0.1543	0.4398	1.3564	0.0081	0.291	0.4134	1.3318	0.0013	0.0998	0.5279	1.4418	0.0002	0.0092
100112616_TGI_at	Gm129	229599	0.6776	1.5994	0.0143	0.0806	0.4015	1.3208	0.1147	0.6088	0.6261	1.5434	0.0646	0.6497	0.9486	1.93	0.0005	0.0583	0.9962	1.9948	0.0006	0.021
100097159_TGI_at	Pparg	19016	0.6728	1.5942	0.0013	0.0141	0.2235	1.1676	0.229	0.725	-0.056	-1.0396	0.8181	0.9956	-0.0628	-1.0445	0.7333	0.9617	-0.6041	-1.52	0.0035	0.0694
100094016_TGI_at	Anubl1	67492	0.6704	1.5915	0.001	0.0109	0.2224	1.1667	0.2147	0.7111	0.3758	1.2976	0.1154	0.7524	0.356	1.2798	0.0506	0.4952	0.5725	1.4871	0.0041	0.0757
100119968_TGI_at	Usp31	76179	0.6701	1.5912	1.1024e-06	6.8442e-05	0.3328	1.2595	0.004	0.2106	0.4406	1.3572	0.004	0.2112	0.3753	1.2971	0.0014	0.101	0.6831	1.6055	7.7647e-07	0.0002
100081633_TGI_at	Piga	18700	0.668	1.5889	0.0031	0.0264	0.2415	1.1822	0.2328	0.7281	0.7322	1.6611	0.0085	0.297	0.5149	1.4289	0.0138	0.3095	0.6946	1.6185	0.0022	0.0508
100084746_TGI_at	Kctd13	233877	0.6657	1.5863	1.4598e-05	0.0005	0.0613	1.0434	0.6292	0.9171	0.3038	1.2344	0.076	0.6769	0.213	1.1591	0.0989	0.6215	0.7723	1.708	1.2157e-06	0.0003
100112367_TGI_at	Cnnm4	94220	0.6654	1.586	9.5313e-05	0.0019	-0.0559	-1.0395	0.6986	0.9378	0.2849	1.2183	0.1416	0.793	0.0688	1.0489	0.6339	0.9412	0.5693	1.4839	0.0006	0.0224
100112361_TGI_at	Srrm4	68955	0.665	1.5856	0.0022	0.0203	0.4527	1.3686	0.0226	0.3732	0.0198	1.0138	0.9377	0.9994	0.1063	1.0765	0.5797	0.9287	1.051	2.072	7.4265e-06	0.001
100101152_TGI_at			0.6628	1.5832	0.0011	0.0116	0.5685	1.483	0.0026	0.1779	0.3795	1.3009	0.111	0.7429	0.5907	1.506	0.0018	0.1198	-0.7811	-1.7184	0.0002	0.0092
100096934_TGI_at	Adamts14	237360	0.6617	1.582	0.0002	0.0034	0.2139	1.1598	0.1663	0.6699	0.4136	1.332	0.0461	0.5787	0.4235	1.3412	0.0082	0.2443	0.838	1.7876	7.2188e-06	0.001
100082785_TGI_at	2310044G17Rik	217732	0.6549	1.5745	7.6894e-06	0.0003	0.2174	1.1627	0.0753	0.5398	0.4313	1.3485	0.0093	0.3074	0.2677	1.2039	0.0303	0.4115	0.4131	1.3316	0.0023	0.0519
100088310_TGI_at	Tmc7	209760	0.6549	1.5745	0.0119	0.0704	0.5991	1.5147	0.0144	0.329	1.1711	2.2519	0.0005	0.0867	1.1113	2.1605	2.9234e-05	0.0131	1.5461	2.9204	2.8997e-07	9.683e-05
100093070_TGI_at	Ripk4	72388	0.6525	1.5718	0.0001	0.0024	0.2971	1.2286	0.0455	0.4643	0.5604	1.4747	0.0055	0.2441	0.5036	1.4177	0.0012	0.0951	0.5568	1.471	0.0008	0.0262
100116350_TGI_at	Slc25a22	68267	0.6505	1.5697	1.1256e-06	6.9488e-05	-0.0901	-1.0644	0.3987	0.8274	-0.1302	-1.0944	0.357	0.9402	-0.1828	-1.1351	0.0915	0.6121	0.8149	1.7592	1.1985e-08	1.3207e-05
100118327_TGI_at	Atl2	56298	0.6484	1.5674	2.9848e-06	0.0001	0.2114	1.1578	0.0649	0.513	0.3642	1.2871	0.0179	0.4052	0.3567	1.2805	0.0027	0.1459	0.4931	1.4075	0.0002	0.0093
100109586_TGI_at	4933433P14Rik	66787	0.6466	1.5655	0.0015	0.0151	0.2196	1.1644	0.2234	0.719	0.2946	1.2266	0.217	0.8578	0.6607	1.5809	0.0006	0.0686	0.8065	1.749	0.0001	0.0076
100097490_TGI_at	Tmem2	83921	0.6452	1.5639	1.9289e-05	0.0006	0.3137	1.2429	0.0159	0.3365	0.4277	1.3451	0.0132	0.3524	0.3567	1.2805	0.0067	0.2256	0.438	1.3547	0.002	0.0477
100095293_TGI_at			0.6338	1.5516	0.0002	0.0037	-0.1038	-1.0746	0.4825	0.8626	-0.2706	-1.2063	0.1702	0.8254	0.0167	1.0117	0.9096	0.9873	0.6015	1.5173	0.0004	0.0171
100103688_TGI_at	Thbd	21824	0.6317	1.5493	0.0027	0.0236	0.2872	1.2203	0.1289	0.6286	0.9928	1.99	0.0002	0.0624	0.7292	1.6577	0.0003	0.0498	0.9585	1.9432	1.9963e-05	0.0023
100117239_TGI_at	Syde2	214804	0.6316	1.5492	0.0001	0.002	0.215	1.1607	0.1243	0.6213	0.4217	1.3395	0.0252	0.4732	0.5065	1.4206	0.0007	0.0715	0.6093	1.5255	0.0002	0.009
100119376_TGI_at	Cdc73	214498	0.6305	1.5481	1.7165e-05	0.0005	0.2834	1.2171	0.024	0.381	0.4265	1.344	0.011	0.3271	0.3158	1.2447	0.0126	0.2985	0.4467	1.363	0.0012	0.0345
100095935_TGI_at	Klhl7	52323	0.6304	1.548	3.3814e-05	0.0009	0.2302	1.173	0.0759	0.5424	0.2493	1.1886	0.1433	0.7957	0.1837	1.1358	0.1533	0.7129	0.4522	1.3681	0.0017	0.0424
100082187_TGI_at	Dmxl1	240283	0.6243	1.5415	0.0002	0.0033	0.3144	1.2435	0.0331	0.4212	0.0939	1.0673	0.6201	0.9817	0.0575	1.0407	0.6877	0.954	0.5735	1.4881	0.0005	0.0199
100102094_TGI_at			0.6169	1.5335	2.5763e-05	0.0007	0.163	1.1196	0.1862	0.6891	0.5531	1.4673	0.0014	0.1302	0.498	1.4122	0.0002	0.0386	0.544	1.458	0.0001	0.0084
100114488_TGI_at	Lysmd3	80289	0.6144	1.5309	0.0001	0.0025	0.4354	1.3523	0.0028	0.1826	0.4291	1.3464	0.0223	0.4451	0.3541	1.2782	0.0132	0.3036	0.4637	1.379	0.0027	0.0577
100114087_TGI_at	Sik3	70661	0.6101	1.5263	0.0004	0.0052	0.1333	1.0968	0.3688	0.8129	0.2999	1.231	0.1302	0.7768	0.1062	1.0764	0.473	0.8956	0.6582	1.5781	0.0001	0.0084
100086966_TGI_at	Gata6	14465	0.605	1.521	0.0041	0.0321	-0.017	-1.0119	0.9276	0.9868	0.4816	1.3963	0.0581	0.6271	0.2674	1.2037	0.1593	0.7191	0.7346	1.6639	0.0007	0.0235
100093614_TGI_at	Chchd4	72170	0.6021	1.5179	2.1386e-06	0.0001	0.2655	1.2021	0.0126	0.3175	0.4454	1.3617	0.002	0.1556	0.3216	1.2497	0.003	0.153	0.356	1.2799	0.0021	0.0485
100094548_TGI_at	1810055G02Rik	72056	0.602	1.5178	3.1028e-05	0.0008	0.3338	1.2603	0.0083	0.2732	0.3804	1.3017	0.0214	0.4369	0.2401	1.181	0.0521	0.4982	0.7233	1.651	1.5981e-06	0.0004
100091330_TGI_at	Ell2	192657	0.6017	1.5175	9.2698e-08	1.0747e-05	0.3063	1.2365	0.001	0.1283	0.4889	1.4034	0.0001	0.0434	0.3665	1.2892	0.0001	0.0277	0.574	1.4886	2.3904e-07	8.9049e-05
100109196_TGI_at	D4Bwg0951e	52829	0.6005	1.5163	2.1141e-05	0.0006	0.3058	1.2361	0.0124	0.3173	0.4367	1.3535	0.0073	0.2756	0.4839	1.3985	0.0002	0.035	0.7938	1.7336	1.6187e-07	6.9949e-05
100093294_TGI_at	Mcart1	230125	0.6003	1.516	3.7882e-06	0.0002	0.2264	1.1699	0.0365	0.432	0.4391	1.3557	0.003	0.1862	0.3773	1.2989	0.0009	0.082	0.8205	1.766	8.052e-09	1.176e-05
100088979_TGI_at	Myo1b	17912	0.5981	1.5137	0.0001	0.0024	0.0747	1.0532	0.5745	0.8996	0.1571	1.1151	0.3738	0.9479	0.0492	1.0347	0.7115	0.9581	0.5454	1.4594	0.0004	0.0165
100102700_TGI_at	Cd163	93671	0.5969	1.5125	0.0008	0.0099	0.1056	1.0759	0.4991	0.8691	0.3628	1.2859	0.0844	0.6972	0.4568	1.3725	0.0054	0.2033	0.6258	1.543	0.0005	0.0195
100088853_TGI_at	Slc25a33	70556	0.5951	1.5106	8.1063e-05	0.0017	-0.0389	-1.0273	0.7608	0.9537	0.1881	1.1393	0.2689	0.8995	0.1223	1.0885	0.3406	0.8437	0.531	1.4449	0.0003	0.0148
100096636_TGI_at	Dirc2	224132	0.5932	1.5086	3.4715e-07	2.898e-05	0.0658	1.0467	0.4711	0.8571	0.2653	1.2019	0.0327	0.5108	0.1536	1.1123	0.0975	0.6187	0.3047	1.2352	0.003	0.062
100107379_TGI_at	Lpin2	64898	0.5931	1.5085	5.8812e-11	7.2009e-08	0.2015	1.1499	0.0023	0.171	0.2505	1.1896	0.0039	0.2089	0.1456	1.1062	0.0234	0.3739	0.3461	1.2711	5.5534e-06	0.0009
100116612_TGI_at	4732465J04Rik	414105	0.5912	1.5065	0.0003	0.0045	0.3256	1.2532	0.0252	0.3861	0.4856	1.4002	0.0124	0.3446	0.4228	1.3405	0.0045	0.1842	0.5963	1.5118	0.0003	0.0126
100093791_TGI_at	1190002N15Rik	68861	0.5911	1.5064	0.0002	0.0037	0.287	1.2201	0.0422	0.4522	-0.0444	-1.0312	0.807	0.9953	0.0613	1.0434	0.6556	0.9475	-0.5252	-1.4391	0.0009	0.0274
100082499_TGI_at	Rapgef5	217944	0.591	1.5063	6.053e-05	0.0014	0.238	1.1793	0.0609	0.5046	0.7887	1.7275	2.2969e-05	0.0187	0.6339	1.5518	8.9116e-06	0.006	0.452	1.3679	0.0014	0.0368
100108541_TGI_at	Kcnn2	140492	0.5901	1.5053	3.1598e-05	0.0008	0.023	1.0161	0.8457	0.9736	0.4951	1.4095	0.0029	0.1851	0.2256	1.1692	0.0624	0.5336	0.4194	1.3374	0.0018	0.0436
100093675_TGI_at	Sphk1	20698	0.5889	1.5041	0.0004	0.0061	0.3038	1.2344	0.0418	0.4515	0.3451	1.2703	0.0783	0.6844	0.3751	1.2969	0.0132	0.3036	0.4912	1.4056	0.0027	0.0578
100093636_TGI_at	Pfkfb2	18640	0.5824	1.4973	0.015	0.0835	0.0834	1.0595	0.7005	0.9384	0.3519	1.2762	0.2244	0.8651	0.3426	1.2681	0.12	0.6589	0.6763	1.5981	0.0053	0.0895
100120319_TGI_at	Osmr	18414	0.5814	1.4963	0.0025	0.0223	-0.0492	-1.0347	0.7724	0.9571	0.2914	1.2238	0.1999	0.8481	0.132	1.0958	0.4392	0.883	0.8189	1.764	5.2109e-05	0.0043
100081798_TGI_at	Pole4	66979	0.5769	1.4916	0.0001	0.0021	0.0977	1.07	0.4414	0.8456	0.2772	1.2119	0.1034	0.7303	0.3497	1.2743	0.0084	0.2481	0.4211	1.3389	0.0031	0.064
100086210_TGI_at	Bdp1	544971	0.5759	1.4906	1.7333e-07	1.6807e-05	0.276	1.2108	0.0024	0.1739	0.3109	1.2405	0.0086	0.297	0.2456	1.1856	0.0062	0.217	0.4292	1.3465	2.7817e-05	0.0029
100108255_TGI_at	Ppp2r5e	26932	0.5678	1.4822	0.0002	0.0033	0.1332	1.0967	0.3096	0.776	0.5415	1.4555	0.0031	0.1878	0.5649	1.4793	9.6559e-05	0.025	0.5265	1.4404	0.0005	0.0184
100095562_TGI_at	Mknk2	17347	0.5669	1.4814	3.0511e-10	1.7034e-07	0.216	1.1615	0.0015	0.1473	0.3189	1.2473	0.0005	0.0821	0.2115	1.1579	0.0018	0.1181	0.3614	1.2847	3.7553e-06	0.0006
100080131_TGI_at	Foxo1	56458	0.5665	1.481	0.0002	0.0036	0.1883	1.1394	0.157	0.6601	0.7877	1.7263	5.3164e-05	0.0266	0.6127	1.5291	3.5474e-05	0.0142	0.7034	1.6283	1.0769e-05	0.0014
100102084_TGI_at	Chmp1b	67064	0.5662	1.4806	1.5647e-06	8.8423e-05	0.2259	1.1695	0.0208	0.3655	0.2834	1.217	0.0278	0.4851	0.1601	1.1174	0.0954	0.6159	0.3581	1.2818	0.0009	0.0283
100096343_TGI_at	D19Wsu162e	226178	0.5644	1.4788	6.7826e-08	8.6824e-06	0.0192	1.0134	0.8099	0.9657	0.3213	1.2495	0.004	0.2114	0.2257	1.1693	0.0071	0.2332	0.4972	1.4114	8.1481e-07	0.0002
100089789_TGI_at	Ubc	22190	0.5599	1.4741	4.7848e-05	0.0011	-0.1887	-1.1397	0.1084	0.6024	0.1802	1.133	0.2427	0.8829	0.0696	1.0495	0.5474	0.9179	0.4157	1.3339	0.0016	0.04
100111990_TGI_at	Pear1	73182	0.5584	1.4727	0.0028	0.0245	0.0364	1.0256	0.8259	0.9689	-0.1773	-1.1308	0.4204	0.9576	0.0966	1.0692	0.5607	0.9219	0.5078	1.4219	0.0061	0.0965
100110254_TGI_at	Sfmbt1	54650	0.5566	1.4708	1.2403e-05	0.0004	0.1977	1.1468	0.0654	0.5151	0.3138	1.243	0.0285	0.488	0.0987	1.0708	0.349	0.8488	0.514	1.4281	4.0582e-05	0.0036
100095890_TGI_at	Brwd1	93871	0.5541	1.4683	0.0005	0.0064	0.2272	1.1706	0.1038	0.5962	0.1029	1.0739	0.5716	0.9787	0.3251	1.2528	0.0223	0.3645	0.4935	1.4078	0.0016	0.0401
100121492_TGI_at	Taf9	108143	0.5542	1.4683	4.1864e-07	3.3542e-05	0.3063	1.2365	0.0009	0.1265	0.4448	1.3611	0.0003	0.0748	0.3774	1.299	8.1272e-05	0.0233	0.4181	1.3361	4.4725e-05	0.0038
100096224_TGI_at	Actr6	67019	0.5523	1.4664	0.0076	0.0511	0.4935	1.4078	0.011	0.3051	0.3051	1.2355	0.219	0.8597	0.4914	1.4059	0.0114	0.2824	0.6744	1.5959	0.0014	0.0378
100117126_TGI_at	Sip1	66603	0.5412	1.4552	0.0002	0.0036	0.1061	1.0763	0.3995	0.8277	0.1469	1.1072	0.3778	0.9487	0.1097	1.079	0.3836	0.8621	0.529	1.4429	0.0003	0.0131
100095476_TGI_at	Baiap2l1	66898	0.5401	1.4541	0.0003	0.0041	0.09	1.0644	0.4802	0.861	0.3519	1.2762	0.0419	0.5613	0.3099	1.2397	0.0189	0.3475	0.5988	1.5144	7.0718e-05	0.0053
100081090_TGI_at	Top1	21969	0.5369	1.4508	3.6545e-05	0.0009	0.2487	1.1881	0.0269	0.3949	0.4628	1.3782	0.0025	0.1744	0.2614	1.1987	0.0204	0.3559	0.4727	1.3877	0.0002	0.0104
100120791_TGI_at	Cep97	74201	0.5257	1.4397	0.0018	0.0178	0.1786	1.1318	0.2332	0.7287	0.3114	1.2409	0.1188	0.7584	-0.0391	-1.0274	0.7925	0.9699	0.5653	1.4797	0.0009	0.0281
100088659_TGI_at	Serinc3	26943	0.525	1.4389	3.2148e-05	0.0008	0.095	1.0681	0.3697	0.8132	0.1555	1.1138	0.2681	0.8995	0.1566	1.1146	0.1428	0.7012	0.3377	1.2638	0.0043	0.0779
100110616_TGI_at	Pawr	114774	0.5199	1.4338	8.8648e-06	0.0003	0.305	1.2354	0.0028	0.1824	0.6567	1.5765	7.2213e-06	0.0098	0.5249	1.4388	2.8476e-06	0.0031	0.537	1.4509	5.2379e-06	0.0008
100086735_TGI_at	Mbnl2	105559	0.5189	1.4328	8.8628e-05	0.0018	0.0577	1.0408	0.607	0.9097	0.4533	1.3692	0.0039	0.2089	0.3509	1.2753	0.0032	0.157	0.5382	1.4522	5.3918e-05	0.0043
100109945_TGI_at	Arf6	11845	0.5161	1.4301	1.4389e-06	8.3014e-05	0.2636	1.2005	0.0036	0.1989	0.313	1.2423	0.0083	0.2944	0.1632	1.1198	0.0621	0.5323	0.341	1.2666	0.0005	0.0207
100119066_TGI_at	Rhob	11852	0.51	1.424	1.4014e-05	0.0005	0.26	1.1975	0.0103	0.2997	0.4228	1.3405	0.002	0.1556	0.301	1.232	0.0034	0.1617	0.3052	1.2356	0.0049	0.0846
100115176_TGI_at	Mrpl51	66493	0.5069	1.421	0.0019	0.0182	0.3283	1.2555	0.0271	0.3962	0.4945	1.4088	0.0127	0.3476	0.3022	1.233	0.0409	0.4654	0.4808	1.3955	0.003	0.0622
100102256_TGI_at	Entpd1	12495	0.5058	1.4199	0.0074	0.05	-0.019	-1.0132	0.9108	0.9849	0.8112	1.7546	0.0008	0.1045	0.4291	1.3464	0.015	0.3216	0.8128	1.7567	5.4828e-05	0.0044
100111943_TGI_at	Klf9	16601	0.5039	1.418	3.5148e-05	0.0009	0.1027	1.0738	0.3161	0.7816	-0.0422	-1.0297	0.7541	0.9921	-0.0231	-1.0162	0.8201	0.9737	0.3423	1.2678	0.0029	0.0603
100105010_TGI_at	2610020H08Rik	434234	0.5	1.4142	0.0044	0.0339	0.1599	1.1172	0.3096	0.776	0.6735	1.5949	0.0023	0.1651	0.4546	1.3704	0.0058	0.209	0.4937	1.408	0.0048	0.0843
100088033_TGI_at	Rbm4b	66704	0.499	1.4132	0.0005	0.0065	0.0688	1.0488	0.5792	0.9013	0.1165	1.0841	0.4784	0.9669	0.1927	1.1429	0.1254	0.6662	0.4606	1.3761	0.0011	0.0325
100105420_TGI_at	Cdc73	214498	0.4973	1.4116	0.0002	0.0037	0.2663	1.2027	0.0259	0.3897	0.3114	1.2409	0.0473	0.5871	0.3998	1.3193	0.0013	0.0987	0.49	1.4044	0.0003	0.0126
100102843_TGI_at	Hic2	58180	0.4965	1.4108	0.0192	0.0982	0.1203	1.087	0.5329	0.8842	0.4069	1.3258	0.116	0.7526	0.0111	1.0077	0.954	0.9931	0.7824	1.72	0.0004	0.0178
100115843_TGI_at	Pik3ap1	83490	0.4923	1.4067	0.0093	0.0591	0.05	1.0353	0.769	0.9564	0.2341	1.1762	0.302	0.918	0.0444	1.0312	0.7944	0.9699	0.6613	1.5815	0.0007	0.0248
100092118_TGI_at	Gm1614	381148	0.4923	1.4067	0.0004	0.0053	0.1859	1.1375	0.1251	0.6228	0.2708	1.2065	0.0922	0.712	0.4785	1.3933	0.0003	0.0423	0.4921	1.4064	0.0004	0.0161
100103328_TGI_at	Rc3h2	319817	0.492	1.4064	0.0004	0.0059	0.3477	1.2725	0.0062	0.2435	0.2755	1.2104	0.0903	0.7107	0.2454	1.1854	0.0476	0.4911	0.4663	1.3815	0.0008	0.0255
100087039_TGI_at	Ttll4	67534	0.4871	1.4016	0.0087	0.0564	0.2462	1.1861	0.146	0.6486	0.5249	1.4389	0.0219	0.4425	0.4123	1.3308	0.0175	0.3373	0.5135	1.4275	0.0059	0.0954
100105402_TGI_at	Parg	26430	0.4851	1.3997	0.0022	0.0202	0.3	1.2312	0.0371	0.4342	0.4125	1.3309	0.0307	0.5003	0.45	1.366	0.0025	0.1386	0.5566	1.4708	0.0006	0.021
100117786_TGI_at	Parg	26430	0.485	1.3996	5.8495e-07	4.3116e-05	0.328	1.2553	0.0001	0.0539	0.4121	1.3307	0.0002	0.0599	0.3934	1.3135	8.0318e-06	0.0059	0.39	1.3104	2.2919e-05	0.0025
100111682_TGI_at	Tusc5	237858	0.4845	1.3991	0.0177	0.0929	0.1379	1.1003	0.4583	0.8517	0.2448	1.1849	0.321	0.9248	0.0184	1.0128	0.9209	0.9893	0.6402	1.5585	0.0023	0.0517
100101424_TGI_at	Rell1	100532	0.4839	1.3985	0.0045	0.0349	0.1631	1.1197	0.2872	0.7654	-0.1876	-1.1389	0.3538	0.9389	-0.1138	-1.0821	0.4559	0.8889	-0.4954	-1.4097	0.0038	0.0726
100085664_TGI_at	N4bp2l1	100637	0.4827	1.3973	0.0059	0.0427	0.0543	1.0384	0.7293	0.9458	0.3584	1.282	0.0905	0.7109	0.2646	1.2013	0.098	0.6199	0.865	1.8214	6.871e-06	0.001
100085779_TGI_at	D16H22S680E	27883	0.4793	1.3941	0.0028	0.0247	-0.1364	-1.0992	0.3408	0.7968	0.3109	1.2405	0.1049	0.7331	0.3077	1.2377	0.036	0.4431	0.5338	1.4478	0.001	0.0312
100089256_TGI_at	Tmem20	240660	0.4783	1.3931	0.0104	0.0642	0.3613	1.2846	0.0371	0.4342	0.3489	1.2736	0.123	0.7647	0.5262	1.4401	0.0032	0.1581	0.8277	1.7749	3.886e-05	0.0035
100103240_TGI_at	Gopc	94221	0.4757	1.3906	0.0002	0.0033	0.3173	1.246	0.0058	0.2367	0.4544	1.3702	0.003	0.187	0.2433	1.1837	0.0307	0.4131	0.3557	1.2796	0.0037	0.072
100115924_TGI_at	Trib1	211770	0.4756	1.3905	0.017	0.0905	-0.0911	-1.0652	0.6145	0.9113	0.1117	1.0805	0.6403	0.9826	0.014	1.0097	0.9383	0.9918	0.6604	1.5805	0.0013	0.0358
100105190_TGI_at	Smarca5	93762	0.4687	1.3839	0.0001	0.0023	0.3395	1.2653	0.0021	0.1689	0.2203	1.1649	0.1135	0.7463	0.2108	1.1573	0.0473	0.4907	0.336	1.2623	0.0038	0.0736
100118574_TGI_at	Btaf1	107182	0.4684	1.3836	0.0001	0.0022	0.397	1.3168	0.0004	0.0884	0.4474	1.3636	0.0021	0.157	0.4491	1.3652	8.9992e-05	0.0245	0.4203	1.3382	0.0004	0.0171
100092485_TGI_at	Aass	30956	0.4666	1.3818	0.0001	0.0023	0.1139	1.0822	0.273	0.7553	0.0975	1.0699	0.4762	0.9669	0.1454	1.106	0.164	0.7251	0.4615	1.377	0.0001	0.0083
100111665_TGI_at	Csnk1g3	70425	0.4665	1.3818	0.0003	0.0049	0.3611	1.2844	0.0025	0.1757	0.1775	1.1309	0.2351	0.8757	0.4046	1.3237	0.0008	0.0785	0.4026	1.3219	0.0016	0.0402
100101225_TGI_at	Ppp2r5e	26932	0.4664	1.3817	0.0013	0.014	-0.0518	-1.0366	0.6848	0.9342	0.4503	1.3663	0.0107	0.3231	0.329	1.2561	0.0134	0.3058	0.3982	1.3178	0.0053	0.0892
100110432_TGI_at	Prkch	18755	0.464	1.3793	0.0038	0.0304	0.1748	1.1288	0.2247	0.7204	0.7225	1.6501	0.0004	0.0797	0.3152	1.2442	0.0321	0.4217	0.8365	1.7857	2.3888e-06	0.0005
100098578_TGI_at	Fmo5	14263	0.4631	1.3785	8.2205e-05	0.0017	0.1182	1.0854	0.2386	0.7336	0.382	1.3031	0.0058	0.2491	0.3829	1.3039	0.0004	0.0549	0.3412	1.2668	0.0024	0.0534
100087137_TGI_at	Foxn2	14236	0.4601	1.3756	9.5091e-05	0.0019	0.2154	1.161	0.0362	0.4311	0.1841	1.1361	0.1686	0.8248	0.0233	1.0163	0.8155	0.9737	0.3637	1.2867	0.0014	0.0369
100098627_TGI_at	A530017D24Rik	103880	0.4585	1.3741	0.0009	0.0103	0.1197	1.0865	0.3229	0.786	0.1937	1.1437	0.2284	0.8697	0.0704	1.05	0.5595	0.9216	0.4949	1.4092	0.0004	0.0163
100119589_TGI_at	Syde2	214804	0.4581	1.3737	0.004	0.0316	0.0338	1.0237	0.8112	0.9659	0.5458	1.4598	0.0057	0.2472	0.4346	1.3515	0.0038	0.171	0.6081	1.5242	0.0002	0.0115
100121174_TGI_at	Cdkn1b	12576	0.4569	1.3726	8.6706e-06	0.0003	0.116	1.0837	0.1733	0.6788	0.0461	1.0325	0.679	0.9877	-0.0453	-1.0319	0.5912	0.9303	0.3111	1.2407	0.0012	0.0339
100102922_TGI_at	Pex11a	18631	0.4567	1.3724	0.0028	0.0246	0.0128	1.0089	0.9249	0.9858	0.2349	1.1768	0.1953	0.8433	0.1359	1.0988	0.3192	0.833	0.4996	1.4138	0.0012	0.0345
100119448_TGI_at	Pfkfb2	18640	0.4557	1.3714	0.0075	0.0505	0.4979	1.4122	0.0023	0.171	0.4577	1.3734	0.0286	0.488	0.4579	1.3735	0.0046	0.1862	0.5376	1.4516	0.0019	0.0465
100088333_TGI_at	Zfml	18139	0.4547	1.3705	0.0162	0.088	0.3357	1.262	0.0561	0.4917	0.3789	1.3003	0.1008	0.7277	0.4461	1.3624	0.0126	0.2992	0.595	1.5104	0.0022	0.0505
100086432_TGI_at	Lsm3	67678	0.4533	1.3691	0.0005	0.0068	0.2214	1.1659	0.0562	0.4917	0.4321	1.3492	0.0061	0.2535	0.3163	1.2451	0.0078	0.2399	0.3818	1.303	0.0028	0.0589
100115454_TGI_at	D5Ertd579e	320661	0.4525	1.3684	1.4814e-05	0.0005	0.0495	1.0349	0.5663	0.8976	0.2408	1.1817	0.0401	0.5552	0.0158	1.011	0.855	0.9787	0.343	1.2684	0.0006	0.0211
100112955_TGI_at	Pik3c2a	18704	0.4516	1.3675	0.007	0.0481	0.2405	1.1814	0.115	0.6088	0.4673	1.3825	0.0231	0.4538	0.4702	1.3853	0.0032	0.157	0.6755	1.5971	0.0001	0.0078
100101904_TGI_at	Osbpl11	106326	0.4481	1.3643	6.3158e-07	4.5488e-05	0.0795	1.0567	0.2662	0.7499	0.1718	1.1265	0.0732	0.6688	0.0361	1.0253	0.6112	0.9354	0.2721	1.2076	0.0008	0.0269
100115757_TGI_at	Zfp647	239546	0.4455	1.3618	0.016	0.0872	-0.0829	-1.0591	0.6212	0.9135	0.74	1.6702	0.0018	0.1482	0.2157	1.1612	0.2028	0.762	0.685	1.6077	0.0004	0.0169
100089989_TGI_at	Hells	15201	0.4446	1.361	0.0084	0.055	0.2626	1.1996	0.0895	0.5715	0.4538	1.3696	0.0286	0.4881	0.3527	1.2769	0.0247	0.3848	0.5263	1.4402	0.0022	0.0505
100103939_TGI_at	Gpt2	108682	0.4444	1.3607	3.1986e-05	0.0008	-0.0346	-1.0243	0.6983	0.9378	0.1358	1.0987	0.2534	0.8899	0.1496	1.1092	0.0994	0.6225	0.3881	1.3086	0.0002	0.0103
100086835_TGI_at	Dpy19l1	244745	0.4425	1.359	8.1916e-06	0.0003	0.074	1.0526	0.3645	0.8104	0.3063	1.2365	0.0067	0.2648	0.2234	1.1675	0.0087	0.2497	0.3413	1.2669	0.0003	0.0136
100103549_TGI_at	Rabgef1	56715	0.4375	1.3543	8.259e-05	0.0017	0.0637	1.0452	0.4987	0.8691	0.3034	1.2341	0.0187	0.414	0.3022	1.233	0.0025	0.139	0.7458	1.6769	5.4921e-09	1.0087e-05
100095850_TGI_at	Bmpr2	12168	0.4354	1.3523	0.0028	0.0246	0.1079	1.0777	0.406	0.831	0.3705	1.2928	0.0356	0.532	0.133	1.0966	0.3068	0.8267	0.3967	1.3165	0.006	0.0963
100102171_TGI_at	Tle3	21887	0.4316	1.3487	0.0133	0.0761	0.1369	1.0995	0.3872	0.8218	-0.2972	-1.2288	0.1592	0.8153	-0.2969	-1.2285	0.0654	0.5412	-0.6526	-1.572	0.0004	0.0155
100108181_TGI_at	Agpat3	28169	0.4274	1.3448	0.007	0.0481	-0.0031	-1.0022	0.9825	0.9964	0.3591	1.2827	0.0619	0.6419	0.0417	1.0293	0.7692	0.9664	0.5619	1.4762	0.0006	0.0218
100092359_TGI_at	Trim33	94093	0.4256	1.3431	0.0046	0.0351	0.3444	1.2696	0.0136	0.3259	0.2055	1.1531	0.2501	0.8867	0.2539	1.1925	0.0639	0.5371	0.4565	1.3723	0.0025	0.0555
100111578_TGI_at	Mterfd1	66410	0.4241	1.3417	6.1718e-05	0.0014	0.2304	1.1731	0.0132	0.3234	0.2531	1.1917	0.0372	0.5371	0.2496	1.1889	0.0077	0.2383	0.3323	1.259	0.0011	0.0322
100105302_TGI_at	Yod1	226418	0.423	1.3408	0.0109	0.0663	0.5809	1.4958	0.0004	0.0861	0.382	1.3032	0.0599	0.6329	0.2009	1.1494	0.1852	0.7486	0.6963	1.6203	8.5213e-05	0.0059
100100294_TGI_at	Arl15	218639	0.4192	1.3372	0.0173	0.0914	-0.0142	-1.0099	0.9289	0.9868	-0.2067	-1.154	0.3308	0.9298	0.0358	1.0252	0.8224	0.974	0.7038	1.6288	0.0002	0.0093
100120689_TGI_at	Il6ra	16194	0.4175	1.3356	0.0078	0.0521	0.0679	1.0482	0.6303	0.9178	0.8626	1.8183	4.0364e-05	0.0226	0.6751	1.5967	2.4364e-05	0.0119	1.0249	2.0349	3.823e-08	2.5545e-05
100095105_TGI_at	Crcp	12909	0.4173	1.3354	0.0145	0.0815	0.0428	1.0301	0.7818	0.9589	0.3477	1.2725	0.0951	0.7186	0.2488	1.1882	0.1133	0.6469	0.5644	1.4788	0.0013	0.0361
100079360_TGI_at	Rusc2	100213	0.4167	1.3349	0.0086	0.0557	0.0398	1.028	0.78	0.9587	0.8145	1.7587	0.0001	0.0414	0.5721	1.4867	0.0003	0.0421	1.1319	2.1915	5.4197e-09	1.0087e-05
100098566_TGI_at	Snrnp48	67797	0.4154	1.3336	0.0035	0.0286	0.0921	1.0659	0.4671	0.8561	0.2387	1.18	0.1584	0.8142	0.0779	1.0555	0.5381	0.9167	0.3971	1.3169	0.005	0.086
100093383_TGI_at	Tmtc2	278279	0.4118	1.3304	0.0143	0.0807	-0.1731	-1.1275	0.2592	0.7451	0.3538	1.2779	0.0849	0.6973	-0.0058	-1.004	0.9696	0.9953	0.475	1.3899	0.0053	0.0892
100104213_TGI_at	Rad21	19357	0.4114	1.33	1.3869e-05	0.0005	0.2053	1.1529	0.0118	0.3112	0.1469	1.1072	0.1603	0.8178	0.0563	1.0398	0.4722	0.8952	0.2948	1.2268	0.001	0.0297
100113524_TGI_at	Zfr	22763	0.4081	1.3269	1.0406e-05	0.0004	0.1744	1.1285	0.0265	0.3927	0.2271	1.1705	0.0288	0.4902	0.1544	1.113	0.0479	0.4914	0.3518	1.2761	8.9726e-05	0.0061
100085597_TGI_at	Lin52	217708	0.4048	1.3239	0.001	0.0114	0.1796	1.1326	0.1017	0.592	0.3217	1.2498	0.029	0.4916	0.3331	1.2597	0.0036	0.1661	0.5342	1.4481	3.4962e-05	0.0033
100119422_TGI_at	Ppp2r5e	26932	0.4045	1.3237	0.0018	0.0179	0.0276	1.0193	0.8092	0.9655	0.3432	1.2686	0.0281	0.4851	0.3788	1.3002	0.0019	0.1253	0.4907	1.4051	0.0002	0.0115
100108632_TGI_at	Lats2	50523	0.4013	1.3207	1.6632e-05	0.0005	0.2528	1.1915	0.0021	0.1689	0.1663	1.1222	0.1088	0.7382	0.0665	1.0471	0.3905	0.8644	0.2843	1.2178	0.0012	0.0343
100109438_TGI_at	Ticam1	106759	0.3994	1.3189	0.0115	0.0691	-0.0489	-1.0345	0.7318	0.9463	0.6512	1.5704	0.0013	0.1259	0.5507	1.4648	0.0004	0.0549	0.4553	1.3711	0.0044	0.0797
100111519_TGI_at	Pex11a	18631	0.3951	1.3151	0.0006	0.0073	0.0535	1.0378	0.5911	0.9048	0.1904	1.1411	0.1533	0.8109	0.0477	1.0336	0.6316	0.9412	0.3453	1.2705	0.0022	0.0504
100106490_TGI_at	Nup62	18226	0.3929	1.313	0.0102	0.0632	0.002	1.0014	0.9882	0.9976	0.3509	1.2754	0.0601	0.6331	0.0946	1.0677	0.4937	0.9016	0.4778	1.3926	0.0022	0.0506
100106714_TGI_at	Pik3c2a	18704	0.3925	1.3126	0.0169	0.0904	0.2518	1.1907	0.0972	0.5868	0.5364	1.4504	0.0094	0.3088	0.5334	1.4473	0.0009	0.0832	0.5811	1.496	0.0007	0.0241
100083461_TGI_at	Max	17187	0.391	1.3113	1.2272e-10	1.0297e-07	0.1805	1.1333	0.0001	0.0539	0.3011	1.2321	3.4762e-06	0.0075	0.2295	1.1724	3.0249e-06	0.0031	0.269	1.2049	5.0105e-07	0.0002
100094764_TGI_at	Rbm15	229700	0.387	1.3077	0.0005	0.0069	0.135	1.0981	0.1685	0.672	0.3366	1.2628	0.0118	0.3404	0.2244	1.1683	0.025	0.3869	0.3749	1.2968	0.0007	0.0251
100114279_TGI_at	Rapgef2	76089	0.3851	1.306	8.7166e-05	0.0018	0.1077	1.0775	0.1994	0.7	0.0296	1.0207	0.7877	0.9942	0.0744	1.0529	0.3725	0.8573	0.3963	1.3162	5.9053e-05	0.0046
100094916_TGI_at	Gpt2	108682	0.3847	1.3056	2.5252e-05	0.0007	0.0666	1.0473	0.3825	0.8195	0.1765	1.1302	0.0849	0.6973	0.1497	1.1093	0.0546	0.5051	0.2788	1.2132	0.0013	0.0353
100113891_TGI_at	Phf15	76901	0.3847	1.3056	0.015	0.0834	0.0098	1.0068	0.9457	0.9889	0.3731	1.2951	0.0548	0.6118	0.2401	1.1811	0.0996	0.6225	0.6457	1.5645	0.0001	0.0077
100115593_TGI_at	BC031353	235493	0.3818	1.3029	0.0145	0.0813	-0.0965	-1.0692	0.4958	0.8685	0.6098	1.526	0.0022	0.1632	0.4977	1.412	0.0011	0.0898	0.9405	1.9191	2.3106e-07	8.7799e-05
100080701_TGI_at	Ulk1	22241	0.38	1.3014	0.0149	0.0829	0.0852	1.0609	0.547	0.8908	0.2607	1.198	0.1684	0.8247	0.1687	1.1241	0.2366	0.7835	0.4825	1.3972	0.0025	0.0548
100118792_TGI_at	Ube2g2	22213	0.3797	1.3011	0.0003	0.0041	0.124	1.0898	0.1709	0.6755	0.4872	1.4017	0.0002	0.0557	0.3163	1.2451	0.001	0.0887	0.5722	1.4868	5.0036e-07	0.0002
100081999_TGI_at	Lrrc8c	100604	0.3722	1.2944	0.0132	0.0758	0.1955	1.1451	0.1553	0.6591	0.6961	1.6201	0.0004	0.0773	0.638	1.5562	3.202e-05	0.0138	0.8659	1.8225	5.2594e-07	0.0002
100095261_TGI_at			0.3699	1.2923	0.0002	0.0036	0.2793	1.2136	0.0023	0.171	0.3738	1.2958	0.002	0.1559	0.1268	1.0919	0.1449	0.7035	0.4649	1.3802	8.9397e-06	0.0012
100089059_TGI_at	Tmem131	56030	0.3695	1.2919	0.003	0.0256	-0.1128	-1.0813	0.31	0.776	0.3468	1.2717	0.022	0.4435	0.1848	1.1366	0.1002	0.6238	0.4528	1.3687	0.0004	0.0165
100108866_TGI_at	Hiat1	15247	0.3689	1.2913	0.0007	0.009	0.2273	1.1706	0.0211	0.3659	0.0608	1.043	0.6293	0.9817	0.2228	1.167	0.0236	0.3754	0.2983	1.2297	0.0051	0.0867
100114915_TGI_at	Neu1	18010	0.3667	1.2894	0.0017	0.0173	0.1351	1.0981	0.1953	0.6954	0.1944	1.1442	0.1598	0.8161	0.1597	1.1171	0.1274	0.6711	-0.4465	-1.3627	0.0002	0.0108
100120600_TGI_at	Atp7a	11977	0.3667	1.2894	0.0026	0.0233	0.3074	1.2375	0.0068	0.2518	0.3702	1.2925	0.0129	0.3504	0.2792	1.2135	0.0131	0.3036	0.4021	1.3214	0.0011	0.0323
100087330_TGI_at	Tpr	108989	0.3641	1.287	0.0187	0.0968	0.0706	1.0502	0.616	0.9123	-0.2677	-1.2038	0.1557	0.8124	0.2039	1.1518	0.1526	0.7116	-0.4374	-1.3542	0.0054	0.0904
100114967_TGI_at	Zc3h10	103284	0.3612	1.2844	0.0004	0.0053	0.1818	1.1343	0.0434	0.4559	0.5348	1.4488	4.1039e-05	0.0226	0.1895	1.1404	0.0356	0.4418	0.321	1.2492	0.0013	0.0353
100088797_TGI_at	Tbc1d14	100855	0.3551	1.279	0.0025	0.0225	0.0841	1.0601	0.4201	0.8364	0.2874	1.2204	0.0421	0.5619	0.1093	1.0787	0.2962	0.8218	0.3175	1.2462	0.0062	0.0982
100096192_TGI_at	Anapc16	52717	0.3527	1.2769	0.0002	0.003	0.0371	1.026	0.6436	0.9216	0.1423	1.1036	0.1839	0.8358	0.1065	1.0766	0.1883	0.7516	0.362	1.2852	0.0001	0.0074
100093800_TGI_at	Man1a2	17156	0.3482	1.273	0.0023	0.0209	0.1625	1.1192	0.1129	0.6073	0.186	1.1376	0.1683	0.8247	0.2117	1.1581	0.0412	0.4674	0.3236	1.2515	0.0042	0.0771
100103005_TGI_at	Nrbf2	641340	0.3391	1.265	0.0004	0.0056	0.1301	1.0944	0.122	0.6174	0.3849	1.3058	0.0011	0.1187	0.2007	1.1493	0.0195	0.3507	0.3404	1.2661	0.0004	0.0163
100080665_TGI_at	Cln8	26889	0.3379	1.2639	0.0071	0.0488	0.1517	1.1109	0.183	0.6861	0.7925	1.7321	4.6447e-06	0.0075	0.4204	1.3383	0.0006	0.0643	0.8694	1.8269	1.0305e-08	1.2618e-05
100100627_TGI_at	Ccnl1	56706	0.3355	1.2618	0.0102	0.0634	-0.0465	-1.0328	0.693	0.9359	-0.1776	-1.131	0.2582	0.8955	-0.1994	-1.1482	0.0964	0.6165	0.3606	1.284	0.0061	0.0968
100098388_TGI_at	Mdh1	17449	0.3308	1.2577	0.0116	0.0695	0.2579	1.1958	0.0345	0.4244	0.063	1.0447	0.6873	0.9899	0.1591	1.1166	0.1838	0.7479	0.3644	1.2874	0.0059	0.0947
100115805_TGI_at	Nfkb2	18034	0.3304	1.2573	0.0031	0.0263	0.0902	1.0645	0.3653	0.811	0.2831	1.2168	0.0362	0.5334	0.2909	1.2234	0.0054	0.2027	0.3695	1.2919	0.0011	0.0323
100113340_TGI_at	Esam	69524	0.3282	1.2554	0.0009	0.0107	0.0614	1.0435	0.4797	0.8608	0.435	1.3519	0.0005	0.0821	0.1924	1.1427	0.0313	0.4167	0.4981	1.4124	3.3355e-06	0.0006
100089429_TGI_at	Rbm20	73713	0.3255	1.2531	0.0166	0.0893	0.2106	1.1572	0.0935	0.5801	0.0051	1.0035	0.9751	0.9994	0.0664	1.0471	0.5905	0.9303	0.5078	1.4219	0.0004	0.0161
100080794_TGI_at	Aasdhppt	67618	0.3238	1.2517	0.0037	0.0298	0.2099	1.1566	0.0398	0.4447	0.1696	1.1247	0.2009	0.8481	0.0959	1.0688	0.3362	0.843	0.3127	1.242	0.0049	0.0846
100092600_TGI_at	Klf9	16601	0.3218	1.2499	0.0156	0.0857	-0.0142	-1.0099	0.9064	0.9849	-0.1658	-1.1218	0.3017	0.9178	0.0278	1.0194	0.8177	0.9737	0.4334	1.3505	0.0016	0.0401
100118201_TGI_at	Srsf10	14105	0.318	1.2466	0.0054	0.0397	0.3056	1.2359	0.0046	0.2193	0.2812	1.2152	0.043	0.567	0.1762	1.1299	0.0907	0.6088	0.5497	1.4638	1.001e-05	0.0013
100116771_TGI_at	Acbd3	170760	0.3178	1.2464	0.0024	0.0218	0.1621	1.1189	0.0861	0.5655	0.1888	1.1398	0.1291	0.7754	0.1349	1.0981	0.1506	0.7093	0.3945	1.3144	0.0003	0.0122
100086566_TGI_at	Rbm27	225432	0.3146	1.2437	0.0038	0.0305	0.1705	1.1255	0.0839	0.5615	0.2316	1.1741	0.0763	0.6784	0.2605	1.1979	0.0101	0.2639	0.3699	1.2922	0.0008	0.0274
100107509_TGI_at			0.3145	1.2436	0.0077	0.0513	0.2688	1.2048	0.0148	0.3329	0.3756	1.2974	0.0104	0.3194	0.1873	1.1387	0.083	0.588	0.3729	1.2949	0.0019	0.0459
100104174_TGI_at	Mll3	231051	0.3138	1.243	0.0094	0.0596	0.146	1.1065	0.1844	0.6877	0.082	1.0585	0.5692	0.9783	0.0885	1.0633	0.4175	0.8752	0.3413	1.2669	0.0051	0.0866
100091551_TGI_at	Trpm7	58800	0.3081	1.2381	0.011	0.0668	0.05	1.0353	0.6477	0.9223	-0.0442	-1.0311	0.7597	0.9925	0.0265	1.0185	0.8085	0.9731	-0.3704	-1.2927	0.0027	0.0577
100096605_TGI_at	Baz1b	22385	0.3063	1.2366	0.0009	0.0104	0.1259	1.0912	0.1236	0.6198	0.3363	1.2625	0.003	0.1862	0.2188	1.1638	0.0095	0.256	0.2837	1.2173	0.0019	0.0456
100103502_TGI_at	Ms4a4d	66607	0.3005	1.2316	0.0143	0.0807	0.2458	1.1857	0.032	0.4154	0.2937	1.2258	0.0513	0.6018	0.0614	1.0434	0.5812	0.9294	0.4127	1.3311	0.0011	0.0327
100115783_TGI_at	Itch	16396	0.2988	1.2301	0.0146	0.0817	-0.0055	-1.0038	0.9601	0.9918	0.2529	1.1916	0.0903	0.7107	0.229	1.172	0.0442	0.4799	0.4644	1.3797	0.0003	0.0138
100094492_TGI_at			0.2917	1.224	0.004	0.0317	0.1085	1.0781	0.2334	0.7287	0.2741	1.2093	0.0264	0.4794	0.2597	1.1972	0.0063	0.2181	0.4709	1.3859	1.6215e-05	0.0019
100120707_TGI_at	Ube2f	67921	0.2889	1.2217	0.0032	0.0272	0.2498	1.1891	0.0064	0.2482	0.3561	1.2799	0.0036	0.2008	0.2418	1.1825	0.0082	0.2445	0.2703	1.2061	0.0055	0.0914
100101806_TGI_at	Dnaja1	15502	0.2862	1.2194	0.0054	0.0399	0.2613	1.1986	0.0069	0.2526	0.3083	1.2383	0.015	0.3751	0.3065	1.2367	0.0018	0.1215	0.4256	1.3431	9.0737e-05	0.0062
100114979_TGI_at	Pxmp4	59038	0.2791	1.2134	0.0096	0.0609	0.0412	1.029	0.6712	0.9294	0.0631	1.0447	0.6238	0.9817	-0.0176	-1.0123	0.8558	0.9788	0.3744	1.2963	0.0008	0.026
100085559_TGI_at	1300014I06Rik	66895	0.2777	1.2123	0.002	0.0193	0.0866	1.0619	0.2789	0.7589	-0.1249	-1.0904	0.2387	0.8788	-0.1166	-1.0842	0.1475	0.7058	-0.2698	-1.2056	0.0026	0.0566
100108025_TGI_at	Cno	117197	0.274	1.2092	0.0023	0.0213	0.2468	1.1866	0.0034	0.1977	0.3047	1.2352	0.006	0.2505	0.1558	1.114	0.056	0.5104	0.332	1.2588	0.0003	0.0144
100106891_TGI_at	Sult1a1	20887	0.274	1.2092	0.0187	0.0967	0.1578	1.1156	0.1416	0.6432	0.1193	1.0862	0.3961	0.9556	0.0801	1.0571	0.4508	0.8871	0.3298	1.2568	0.0053	0.0897
100106718_TGI_at	Rbm18	67889	0.2717	1.2072	0.0102	0.0632	0.0688	1.0489	0.4715	0.8572	0.2726	1.208	0.0358	0.5324	0.1271	1.0921	0.1872	0.7501	0.3759	1.2976	0.0006	0.0223
100115183_TGI_at	Mafg	17134	0.2633	1.2003	0.0068	0.0471	0.0005	1.0004	0.9952	0.999	0.245	1.1851	0.039	0.5461	0.0573	1.0405	0.5119	0.9093	0.2895	1.2223	0.0032	0.065
100079135_TGI_at	Cdc14b	218294	-0.2669	-1.2032	0.0114	0.0682	-0.0273	-1.0191	0.7742	0.9574	-0.4921	-1.4065	0.0003	0.0748	-0.2435	-1.1838	0.0141	0.3129	-0.3285	-1.2557	0.0023	0.0518
100079761_TGI_at	Ddi2	68817	-0.2688	-1.2048	0.0016	0.0164	-0.0809	-1.0576	0.2848	0.7635	0.0576	1.0407	0.5627	0.9783	-0.076	-1.0541	0.3144	0.8303	0.3224	1.2504	0.0002	0.0114
100085340_TGI_at	Stard5	170460	-0.2693	-1.2052	0.0043	0.0337	-0.2326	-1.175	0.0084	0.2748	-0.302	-1.2329	0.0096	0.3112	-0.0444	-1.0312	0.5987	0.9328	-0.3873	-1.3079	9.7106e-05	0.0065
100081849_TGI_at	Gemin5	216766	-0.272	-1.2075	0.0115	0.0692	-0.1904	-1.1411	0.056	0.4917	-0.1255	-1.0909	0.3319	0.9298	-0.1041	-1.0748	0.2877	0.8153	-0.3981	-1.3178	0.0004	0.0167
100107681_TGI_at	Smg5	229512	-0.2734	-1.2087	0.0173	0.0914	-0.1532	-1.112	0.1471	0.6495	-0.0849	-1.0606	0.5387	0.9778	-0.0166	-1.0116	0.8731	0.9817	-0.3312	-1.2581	0.0046	0.0811
100120832_TGI_at	Gimap6	231931	-0.2752	-1.2102	0.019	0.0976	-0.138	-1.1004	0.1999	0.7	-0.2123	-1.1586	0.1376	0.7865	-0.0898	-1.0642	0.4015	0.8703	-0.393	-1.3131	0.0012	0.0344
100096950_TGI_at	Btbd6	399566	-0.2768	-1.2115	0.0166	0.0893	-0.128	-1.0928	0.2262	0.7227	0.0127	1.0088	0.927	0.9994	-0.1238	-1.0896	0.2416	0.7887	-0.322	-1.2501	0.006	0.0955
100108339_TGI_at	Hspb6	243912	-0.2833	-1.217	0.019	0.0978	-0.1417	-1.1032	0.2015	0.7003	-0.1686	-1.124	0.2494	0.8858	-0.2376	-1.1791	0.0356	0.4417	-0.3962	-1.316	0.0015	0.0391
100082659_TGI_at	Mrpl4	66163	-0.2917	-1.2241	0.0003	0.0045	-0.2181	-1.1632	0.0031	0.1886	-0.1777	-1.131	0.0585	0.6287	-0.2275	-1.1708	0.0021	0.1279	-0.2845	-1.218	0.0004	0.0165
100081800_TGI_at	Dcaf5	320808	-0.2935	-1.2256	0.0015	0.0156	-0.1394	-1.1014	0.093	0.5797	-0.2264	-1.1699	0.041	0.5584	-0.1742	-1.1284	0.0377	0.4524	-0.3519	-1.2762	0.0002	0.0109
100102052_TGI_at	Flot2	14252	-0.2977	-1.2292	0.0066	0.0462	-0.1606	-1.1177	0.1081	0.6024	-0.2579	-1.1957	0.053	0.6059	-0.178	-1.1313	0.076	0.572	-0.3143	-1.2434	0.0043	0.0788
100079225_TGI_at	Eml2	72205	-0.2988	-1.2301	0.0169	0.0903	-0.2554	-1.1937	0.0292	0.4056	-0.4123	-1.3308	0.0088	0.3021	-0.3621	-1.2853	0.0027	0.1445	-0.3519	-1.2762	0.0055	0.0914
100110273_TGI_at	Prkcz	18762	-0.304	-1.2345	0.0196	0.0997	-0.0209	-1.0146	0.8597	0.9773	0.0001	1	0.9997	0.9998	0.2047	1.1525	0.0895	0.6039	-0.3883	-1.3088	0.0035	0.0692
100103929_TGI_at	X99384	27355	-0.3048	-1.2352	0.0023	0.021	-0.1017	-1.0731	0.2532	0.7414	-0.2526	-1.1913	0.0358	0.5324	-0.2684	-1.2045	0.0041	0.1771	-0.3032	-1.2339	0.0024	0.0532
100079312_TGI_at	Stip1	20867	-0.3097	-1.2394	0.0075	0.0506	-0.0278	-1.0195	0.7889	0.961	0.2987	1.23	0.0351	0.5283	0.0054	1.0037	0.9586	0.9937	0.3855	1.3063	0.0012	0.0334
100098694_TGI_at	Dmap1	66233	-0.3114	-1.2409	0.0025	0.0228	-0.3011	-1.2321	0.002	0.1674	-0.1502	-1.1097	0.2186	0.8595	-0.118	-1.0852	0.2013	0.7614	-0.2824	-1.2162	0.0057	0.0932
100108853_TGI_at	Manba	110173	-0.3128	-1.2421	0.0046	0.035	-0.158	-1.1157	0.1141	0.6085	-0.3172	-1.2459	0.0189	0.414	-0.1996	-1.1484	0.0481	0.4922	-0.4493	-1.3654	0.0001	0.0068
100120018_TGI_at	Rpusd3	101122	-0.3136	-1.2428	0.0024	0.0215	-0.1832	-1.1354	0.0503	0.4794	-0.1898	-1.1406	0.1215	0.7638	-0.1918	-1.1422	0.0409	0.4654	-0.502	-1.4162	6.9405e-06	0.001
100119573_TGI_at	Parp10	671535	-0.3155	-1.2444	0.0163	0.0883	-0.2045	-1.1523	0.092	0.5771	-0.2907	-1.2232	0.071	0.6616	-0.0477	-1.0336	0.6886	0.954	-0.6478	-1.5667	8.4214e-06	0.0011
100112071_TGI_at	Abcg5	27409	-0.3219	-1.2499	0.0006	0.0074	-0.1488	-1.1087	0.0727	0.5371	-0.2356	-1.1774	0.0333	0.5146	-0.0539	-1.038	0.5078	0.9072	-0.4674	-1.3826	3.2682e-06	0.0006
100089930_TGI_at	B830008H07Rik	101646	-0.326	-1.2536	0.0034	0.0282	-0.1109	-1.0799	0.266	0.7499	-0.0308	-1.0216	0.8141	0.9956	-0.1414	-1.1029	0.1584	0.7181	-0.3209	-1.2491	0.0039	0.0738
100111876_TGI_at	Ccdc23	69216	-0.3278	-1.2551	0.0065	0.0455	-0.1169	-1.0844	0.2819	0.7613	-0.1928	-1.143	0.1817	0.8334	-0.0422	-1.0297	0.6957	0.9549	-0.3483	-1.2731	0.004	0.0755
100111742_TGI_at	Slc16a12	240638	-0.3324	-1.2591	0.0185	0.0958	-0.0607	-1.043	0.6355	0.919	-0.2091	-1.156	0.2215	0.8619	-0.0102	-1.0071	0.9364	0.9918	-0.5618	-1.4761	0.0002	0.0096
100109759_TGI_at	5730409E04Rik	230757	-0.3336	-1.2601	0.0011	0.0121	-0.2518	-1.1907	0.0074	0.2591	-0.0988	-1.0709	0.406	0.9575	-0.1278	-1.0926	0.1588	0.7181	-0.3174	-1.246	0.0018	0.0436
100116689_TGI_at	Thoc5	107829	-0.3418	-1.2673	0.0002	0.0037	-0.1039	-1.0747	0.1968	0.6968	0.0253	1.0177	0.8101	0.9956	0.0856	1.0612	0.2857	0.8153	-0.2918	-1.2242	0.0013	0.0354
100113878_TGI_at	Tpm1	22003	-0.3432	-1.2686	0.0014	0.0142	-0.1396	-1.1016	0.1434	0.6456	-0.1974	-1.1466	0.1185	0.7578	-0.0725	-1.0516	0.4421	0.8842	-0.3388	-1.2647	0.0015	0.0396
100117138_TGI_at	Prrc1	73137	-0.346	-1.271	0.0002	0.0031	-0.3099	-1.2396	0.0003	0.0837	-0.2476	-1.1872	0.0221	0.4442	-0.1065	-1.0766	0.1821	0.7447	-0.289	-1.2218	0.0013	0.0354
100093944_TGI_at	1810049H13Rik	66431	-0.3486	-1.2733	0.0128	0.0743	-0.2702	-1.206	0.0381	0.4362	-0.1966	-1.146	0.2444	0.8845	-0.2481	-1.1877	0.0558	0.5104	-0.4795	-1.3943	0.0009	0.029
100089221_TGI_at	Znhit2-ps	29805	-0.3497	-1.2743	3.8313e-05	0.001	-0.0836	-1.0596	0.2435	0.7354	0.0601	1.0426	0.5232	0.9769	-0.1104	-1.0795	0.126	0.6681	-0.3117	-1.2411	0.0002	0.0096
100116230_TGI_at	Foxa3	15377	-0.3498	-1.2744	0.0031	0.0262	0.1203	1.087	0.2552	0.7424	0.3974	1.3171	0.0065	0.2606	0.4046	1.3238	0.0004	0.0549	0.3308	1.2577	0.0049	0.0845
100098207_TGI_at	Ppap2b	67916	-0.3504	-1.2749	6.6925e-05	0.0015	-0.0533	-1.0376	0.4733	0.8584	-0.2416	-1.1823	0.0177	0.4043	-0.2153	-1.161	0.0058	0.209	-0.2814	-1.2154	0.0009	0.0284
100112131_TGI_at	Fyco1	17281	-0.3513	-1.2757	0.0015	0.0157	-0.1964	-1.1458	0.05	0.4781	-0.1789	-1.132	0.171	0.8263	-0.1331	-1.0966	0.1778	0.7388	-0.4543	-1.3701	8.2968e-05	0.0058
100086844_TGI_at	Elmo3	234683	-0.3514	-1.2758	0.0004	0.0056	-0.1725	-1.127	0.05	0.4785	-0.1521	-1.1112	0.1851	0.8358	-0.1031	-1.0741	0.2334	0.7803	-0.4196	-1.3376	4.1714e-05	0.0037
100118873_TGI_at	Fadd	14082	-0.3525	-1.2768	0.0005	0.0064	-0.139	-1.1012	0.1173	0.6124	-0.1492	-1.109	0.2013	0.8481	0.0105	1.0073	0.9042	0.9869	-0.436	-1.3528	3.1305e-05	0.0031
100087340_TGI_at	Eme2	193838	-0.354	-1.2781	0.0155	0.0852	-0.1184	-1.0855	0.3736	0.8149	-0.17	-1.125	0.3348	0.9313	-0.1296	-1.094	0.3305	0.8402	-0.4874	-1.4019	0.0012	0.0347
100090099_TGI_at	1700001C19Rik	75462	-0.3584	-1.282	0.002	0.0193	-0.1453	-1.106	0.1614	0.6637	-0.0891	-1.0637	0.5119	0.9724	0.0157	1.0109	0.8782	0.9824	-0.3406	-1.2663	0.0032	0.0646
100104392_TGI_at	Kank1	107351	-0.363	-1.2861	0.0124	0.0727	-0.3841	-1.3051	0.0055	0.2347	-0.7015	-1.6262	0.0002	0.0624	-0.5215	-1.4355	0.0003	0.0452	-0.4846	-1.3992	0.0012	0.0341
100086865_TGI_at	Ccdc85b	240514	-0.3635	-1.2866	0.004	0.032	-0.1875	-1.1388	0.1021	0.5929	-0.0146	-1.0102	0.9218	0.9994	-0.0875	-1.0625	0.4387	0.883	-0.3927	-1.3128	0.0021	0.0489
100084594_TGI_at	Cygb	114886	-0.3646	-1.2875	0.0046	0.0349	-0.2654	-1.202	0.0252	0.3861	-0.1157	-1.0835	0.4471	0.9622	-0.1273	-1.0923	0.2703	0.8073	-0.4174	-1.3355	0.0014	0.0369
100118651_TGI_at	Galk1	14635	-0.3653	-1.2881	0.0013	0.0141	-0.1833	-1.1355	0.0727	0.5371	-0.1928	-1.143	0.1504	0.8071	-0.1852	-1.137	0.0699	0.5516	-0.3852	-1.306	0.0008	0.0261
100108299_TGI_at	Chmp6	208092	-0.3655	-1.2883	0.0002	0.0039	-0.2054	-1.153	0.0206	0.3642	-0.1278	-1.0926	0.2627	0.8966	-0.0937	-1.0671	0.2771	0.8107	-0.4307	-1.3478	2.7818e-05	0.0029
100113176_TGI_at	Atf4	11911	-0.3665	-1.2892	3.0184e-05	0.0008	-0.0724	-1.0515	0.3257	0.7879	-0.2942	-1.2262	0.0041	0.2138	-0.2655	-1.2021	0.0008	0.0771	-0.371	-1.2933	2.522e-05	0.0028
100086791_TGI_at	Lmna	16905	-0.3666	-1.2893	0.0004	0.0054	-0.1506	-1.11	0.0967	0.5868	-0.0652	-1.0462	0.5805	0.9795	-0.1314	-1.0953	0.1456	0.7038	-0.2842	-1.2177	0.0044	0.0795
100086578_TGI_at	Thpo	21832	-0.367	-1.2897	0.0068	0.0475	-0.1984	-1.1475	0.1088	0.6024	-0.3741	-1.296	0.0247	0.4683	-0.3061	-1.2364	0.0156	0.3257	-0.3839	-1.3049	0.0048	0.0843
100086279_TGI_at	Jmjd7	433466	-0.3695	-1.2919	0.0046	0.0351	-0.1494	-1.1091	0.2034	0.7018	-0.2127	-1.1589	0.1718	0.8263	-0.2039	-1.1518	0.0855	0.5954	-0.4178	-1.3359	0.0016	0.0402
100108720_TGI_at	Ripply1	622473	-0.3719	-1.2941	0.0104	0.0643	0.1977	1.1469	0.1366	0.6384	-0.1927	-1.1429	0.2696	0.8995	0.0147	1.0102	0.9105	0.9873	-0.4083	-1.3271	0.0053	0.0895
100121618_TGI_at	Sema6a	20358	-0.3785	-1.3	0.0193	0.0988	-0.2156	-1.1612	0.1479	0.6497	-0.0735	-1.0523	0.7054	0.9918	-0.1848	-1.1367	0.213	0.7658	-0.4645	-1.3798	0.0048	0.0838
100082884_TGI_at	Hdac5	15184	-0.38	-1.3013	0.0116	0.0694	-0.2865	-1.2197	0.0405	0.4483	-0.2496	-1.1889	0.1703	0.8254	-0.3092	-1.2391	0.0277	0.3984	-0.5069	-1.421	0.0011	0.0322
100101717_TGI_at	Umps	22247	-0.3836	-1.3046	0.0022	0.0207	-0.1389	-1.1011	0.2149	0.7113	-0.05	-1.0352	0.7335	0.9918	-0.1356	-1.0986	0.2259	0.7748	-0.339	-1.2649	0.0062	0.0979
100114197_TGI_at	Cldn2	12738	-0.3839	-1.3049	0.0154	0.0849	0.2027	1.1508	0.1631	0.6658	-0.0134	-1.0093	0.9438	0.9994	0.0494	1.0348	0.7307	0.9608	-0.5437	-1.4577	0.0009	0.0289
100118334_TGI_at	Akt1	11651	-0.3852	-1.3061	3.0549e-05	0.0008	-0.09	-1.0644	0.2466	0.7384	0.0315	1.0221	0.7572	0.9921	0.0538	1.038	0.4864	0.9	-0.2741	-1.2092	0.0017	0.0427
100102780_TGI_at	Dbnl	13169	-0.3855	-1.3063	8.8147e-07	5.8869e-05	-0.1381	-1.1004	0.0314	0.4134	-0.1149	-1.0829	0.1675	0.8247	-0.0199	-1.0139	0.7494	0.9638	-0.3493	-1.2739	4.9572e-06	0.0008
100097858_TGI_at	Rps6ka4	56613	-0.3871	-1.3078	0.0054	0.0399	-0.1095	-1.0788	0.3815	0.8186	-0.1139	-1.0821	0.4905	0.97	0.0265	1.0185	0.8315	0.9747	-0.4386	-1.3553	0.0019	0.0456
100090467_TGI_at	Ltbr	17000	-0.3891	-1.3096	0.0013	0.0138	-0.0284	-1.0199	0.7892	0.9612	-0.0583	-1.0413	0.6781	0.9877	-0.0147	-1.0103	0.8897	0.9849	-0.4727	-1.3877	0.0001	0.0086
100086886_TGI_at	Wbscr27	79565	-0.3903	-1.3107	0.0007	0.0086	-0.2247	-1.1685	0.0296	0.4064	-0.0873	-1.0624	0.5105	0.9724	-0.0826	-1.0589	0.4108	0.8725	-0.3219	-1.25	0.0041	0.0763
100108540_TGI_at	Th1l	57314	-0.3912	-1.3114	0.0007	0.0085	-0.1908	-1.1414	0.0629	0.5076	-0.1884	-1.1395	0.1606	0.8184	-0.0957	-1.0686	0.3425	0.8453	-0.3261	-1.2536	0.0038	0.073
100103111_TGI_at	2310033F14Rik	69555	-0.3912	-1.3115	0.0031	0.0263	-0.3705	-1.2928	0.003	0.1864	-0.1615	-1.1185	0.3017	0.9178	-0.0373	-1.0262	0.7509	0.9638	-0.4011	-1.3206	0.0025	0.0548
100105758_TGI_at	Rbmx	19655	-0.3939	-1.3139	0.0075	0.0505	-0.2776	-1.2122	0.0413	0.4513	-0.6421	-1.5606	0.0007	0.1001	-0.2051	-1.1528	0.1267	0.6694	-0.5386	-1.4526	0.0004	0.0174
100093064_TGI_at	Klf15	66277	-0.3942	-1.3142	5.5898e-05	0.0013	-0.0057	-1.004	0.9444	0.9888	0.3164	1.2452	0.0058	0.2485	0.1901	1.1408	0.0255	0.3897	0.4848	1.3994	2.2002e-06	0.0004
100116252_TGI_at	2610002J02Rik	67513	-0.3958	-1.3156	0.0012	0.0127	-0.185	-1.1368	0.0895	0.5711	-0.3028	-1.2336	0.0374	0.5372	-0.0358	-1.0251	0.7376	0.9618	-0.3332	-1.2598	0.0053	0.0894
100092084_TGI_at	2700049A03Rik	76967	-0.3962	-1.316	0.0058	0.042	-0.1977	-1.1468	0.1299	0.6299	-0.333	-1.2597	0.056	0.6176	-0.1896	-1.1404	0.1458	0.704	-0.4441	-1.3605	0.0023	0.0517
100105247_TGI_at	Alad	17025	-0.3983	-1.3179	7.6658e-06	0.0003	-0.1122	-1.0809	0.1288	0.6286	-0.0857	-1.0612	0.3758	0.9479	-0.1036	-1.0745	0.1599	0.7201	-0.2709	-1.2065	0.0011	0.0325
100088348_TGI_at	D630039A03Rik	242484	-0.3984	-1.318	0.0172	0.0911	-0.1219	-1.0882	0.4234	0.8382	-0.6305	-1.5481	0.0031	0.1878	-0.4989	-1.4132	0.0021	0.1279	-0.6921	-1.6156	0.0001	0.0069
100106283_TGI_at	Krba1	77827	-0.3989	-1.3185	0.0119	0.0706	-0.1359	-1.0988	0.3453	0.7998	-0.3524	-1.2767	0.0689	0.6584	-0.1673	-1.1229	0.247	0.7916	-0.4689	-1.3841	0.0036	0.0705
100091444_TGI_at	Dsg2	13511	-0.3996	-1.3191	2.7585e-06	0.0001	-0.1857	-1.1373	0.0098	0.2933	-0.1506	-1.1101	0.1033	0.7303	-0.1455	-1.1061	0.0396	0.4627	-0.3053	-1.2357	0.0002	0.0087
100115836_TGI_at	Brip1	237911	-0.4022	-1.3215	0.0074	0.0501	-0.4983	-1.4126	0.0007	0.1089	-0.6776	-1.5995	0.0005	0.0821	-0.6029	-1.5187	6.4245e-05	0.0205	-0.4137	-1.3321	0.006	0.0962
100080087_TGI_at	Herc3	73998	-0.4029	-1.3221	0.0023	0.0209	-0.0218	-1.0152	0.8518	0.9753	-0.6386	-1.5568	0.0002	0.0533	-0.2143	-1.1602	0.0721	0.5581	-1.0903	-2.1292	1.0568e-10	1.1646e-06
100121084_TGI_at	Siva1	30954	-0.4043	-1.3235	0.0136	0.0776	-0.2473	-1.187	0.1012	0.5911	-0.1816	-1.1342	0.3567	0.9402	-0.1052	-1.0756	0.4791	0.8979	-0.5571	-1.4713	0.001	0.0306
100080170_TGI_at	Nudt16l1	66911	-0.405	-1.3241	0.0002	0.0033	-0.14	-1.1019	0.1375	0.6404	-0.299	-1.2303	0.0191	0.4165	-0.106	-1.0762	0.2579	0.7988	-0.4612	-1.3767	3.3971e-05	0.0033
100094043_TGI_at	6330416G13Rik	230279	-0.4054	-1.3245	0.0014	0.0144	-0.0757	-1.0539	0.4977	0.8687	-0.3428	-1.2682	0.0245	0.4669	-0.1448	-1.1056	0.1981	0.7608	-0.3902	-1.3105	0.002	0.0473
100099482_TGI_at	Nmnat3	74080	-0.4095	-1.3282	0.0037	0.0299	-0.0466	-1.0328	0.7105	0.9408	-0.5488	-1.4629	0.002	0.1555	-0.3031	-1.2338	0.0199	0.3543	-0.9514	-1.9338	1.5302e-08	1.5329e-05
100079455_TGI_at	Mri1	67873	-0.4113	-1.3299	1.7374e-05	0.0005	-0.1964	-1.1459	0.017	0.3435	-0.1482	-1.1082	0.1624	0.8184	-0.1086	-1.0782	0.1755	0.737	-0.3485	-1.2733	0.0002	0.0094
100097896_TGI_at	Ccbl2	229905	-0.4134	-1.3318	0.0017	0.0166	0.0643	1.0456	0.5787	0.9013	0.1679	1.1234	0.276	0.9049	-0.038	-1.0267	0.7428	0.9618	0.4047	1.3238	0.002	0.0479
100112141_TGI_at	Scyl3	240880	-0.4183	-1.3363	9.0501e-05	0.0018	-0.0841	-1.06	0.3548	0.8048	-0.3196	-1.248	0.0106	0.3223	-0.1463	-1.1067	0.1117	0.6465	-0.3525	-1.2768	0.0007	0.0241
100099470_TGI_at	Zbtb4	75580	-0.4182	-1.3363	0.0107	0.0653	-0.2358	-1.1775	0.1164	0.6114	-0.1902	-1.1409	0.3333	0.9306	-0.2129	-1.159	0.1549	0.7138	-0.4723	-1.3873	0.0044	0.0792
100110029_TGI_at	Rassf5	54354	-0.4187	-1.3367	0.0023	0.021	-0.5023	-1.4165	0.0002	0.0596	-0.4817	-1.3964	0.0045	0.2243	-0.4088	-1.3276	0.0016	0.1131	-0.445	-1.3613	0.0013	0.0353
100121568_TGI_at	Xylt2	217119	-0.4199	-1.3378	1.7637e-05	0.0005	-0.2581	-1.1959	0.0027	0.1812	-0.0434	-1.0305	0.6853	0.9891	-0.1809	-1.1336	0.0304	0.4118	-0.3231	-1.251	0.0005	0.0206
100089327_TGI_at	Mre11a	17535	-0.4204	-1.3383	0.0119	0.0705	-0.2549	-1.1932	0.0973	0.5868	0.0034	1.0024	0.9862	0.9994	-0.0553	-1.0391	0.7142	0.9588	-0.4809	-1.3956	0.0045	0.0801
100109459_TGI_at	1810024B03Rik	329509	-0.4215	-1.3393	0.0001	0.0021	-0.1194	-1.0863	0.2015	0.7003	0.0065	1.0045	0.9575	0.9994	-0.074	-1.0527	0.425	0.8779	-0.368	-1.2906	0.0006	0.021
100111683_TGI_at	Fam195b	192173	-0.4223	-1.34	0.0002	0.0036	-0.1852	-1.137	0.0645	0.5117	-0.1756	-1.1295	0.1802	0.8326	-0.0772	-1.0549	0.4324	0.8819	-0.3936	-1.3137	0.0005	0.0194
100101364_TGI_at	Sdr42e1	74032	-0.426	-1.3435	0.0004	0.006	-0.0485	-1.0342	0.6439	0.9216	-0.1924	-1.1427	0.1702	0.8254	-0.1502	-1.1097	0.1571	0.7161	-0.4196	-1.3375	0.0005	0.02
100082030_TGI_at	Cdc14b	218294	-0.4262	-1.3437	0.0006	0.0073	-0.0686	-1.0487	0.5228	0.8806	-0.3619	-1.2851	0.0143	0.3672	-0.2085	-1.1555	0.0576	0.5142	-0.3824	-1.3035	0.0017	0.0421
100090026_TGI_at	Nfyb	18045	-0.4267	-1.3441	2.1465e-05	0.0006	-0.1164	-1.084	0.1677	0.6717	-0.2955	-1.2273	0.0104	0.3194	-0.2027	-1.1509	0.0191	0.3489	-0.4623	-1.3777	6.1138e-06	0.0009
100109625_TGI_at	Fnbp1	14269	-0.4318	-1.349	0.0125	0.0732	-0.1834	-1.1355	0.2448	0.7361	-0.4553	-1.3711	0.0328	0.5108	-0.2464	-1.1863	0.1207	0.6599	-0.4976	-1.4119	0.0045	0.0803
100100146_TGI_at	2610029I01Rik	77032	-0.4337	-1.3507	0.0002	0.0038	-0.2699	-1.2058	0.0107	0.3032	-0.4563	-1.372	0.0015	0.1335	-0.2547	-1.1931	0.0156	0.3257	-0.4972	-1.4115	3.9399e-05	0.0036
100112386_TGI_at	Sorbs2	234214	-0.4339	-1.3508	0.0007	0.0089	-0.2681	-1.2042	0.0206	0.3642	-0.3069	-1.2371	0.0433	0.5682	-0.2527	-1.1915	0.0285	0.4031	0.3523	1.2766	0.0049	0.0843
100084938_TGI_at	Pabpn1	54196	-0.4347	-1.3516	0.0003	0.0041	-0.2042	-1.1521	0.0517	0.4816	-0.073	-1.0519	0.5903	0.9804	-0.1167	-1.0842	0.2581	0.7988	-0.366	-1.2888	0.0016	0.0416
100091336_TGI_at	Vmo1	327956	-0.4394	-1.356	0.008	0.0528	-0.1925	-1.1428	0.2003	0.7	-0.4006	-1.3201	0.0474	0.5871	-0.3359	-1.2622	0.0288	0.4045	-0.475	-1.39	0.0044	0.0794
100086905_TGI_at	1110013H19Rik	68522	-0.4415	-1.358	0.0057	0.0414	-0.3332	-1.2598	0.0243	0.3818	-0.213	-1.1591	0.2638	0.8971	-0.1534	-1.1122	0.2868	0.8153	-0.4478	-1.3639	0.0051	0.0876
100102711_TGI_at	Hlx	15284	-0.4451	-1.3614	0.007	0.0481	-0.2396	-1.1807	0.1112	0.6054	-0.3685	-1.291	0.0657	0.6517	-0.3283	-1.2555	0.0315	0.4188	-0.6195	-1.5364	0.0003	0.014
100096545_TGI_at	Lsm7	66094	-0.4494	-1.3655	0.0005	0.0069	-0.2606	-1.198	0.0248	0.3843	-0.3	-1.2312	0.049	0.5927	-0.1492	-1.109	0.1886	0.7516	-0.3925	-1.3126	0.002	0.048
100106691_TGI_at	Tmem110	69179	-0.4533	-1.3692	0.0026	0.0233	-0.1307	-1.0948	0.33	0.7906	-0.3326	-1.2593	0.0655	0.6517	-0.1473	-1.1075	0.2732	0.8078	-0.5631	-1.4774	0.0003	0.0131
100118831_TGI_at	2210404J11Rik	381062	-0.4539	-1.3698	0.0001	0.002	-0.1732	-1.1275	0.0868	0.5672	-0.3726	-1.2947	0.0069	0.2673	-0.1582	-1.1159	0.1165	0.6523	-0.3334	-1.26	0.0029	0.0604
100092520_TGI_at	Tprkb	69786	-0.4552	-1.3709	2.1895e-05	0.0006	-0.1786	-1.1318	0.0504	0.4799	-0.1603	-1.1176	0.1783	0.8295	-0.1452	-1.1059	0.1088	0.6401	-0.345	-1.2702	0.0007	0.025
100106933_TGI_at	Hectd3	76608	-0.4564	-1.3721	0.0003	0.0043	-0.1344	-1.0977	0.2173	0.7131	-0.1278	-1.0926	0.373	0.9472	-0.1222	-1.0884	0.2611	0.8017	-0.3441	-1.2694	0.0045	0.0798
100082037_TGI_at	Zfp710	209225	-0.4566	-1.3723	0.0012	0.0134	-0.296	-1.2277	0.0214	0.3668	-0.3519	-1.2763	0.0373	0.5371	-0.4037	-1.3229	0.0023	0.1317	-0.4121	-1.3306	0.0032	0.0648
100110682_TGI_at	Ccrn4l	12457	-0.4567	-1.3724	0.0064	0.0449	0.4701	1.3852	0.0032	0.1908	0.2722	1.2077	0.175	0.8269	0.2119	1.1582	0.1628	0.7239	0.4748	1.3897	0.0047	0.0828
100103386_TGI_at	Mecom	14013	-0.4583	-1.374	0.0075	0.0504	-0.221	-1.1655	0.1562	0.66	-0.8581	-1.8127	0.0001	0.0465	-0.4557	-1.3715	0.005	0.1945	-0.5008	-1.415	0.0038	0.0727
100093346_TGI_at	Slc35b2	73836	-0.4588	-1.3744	5.234e-05	0.0012	-0.2477	-1.1873	0.0127	0.3183	-0.3542	-1.2783	0.0075	0.2756	-0.1098	-1.0791	0.2532	0.796	-0.4417	-1.3582	8.7776e-05	0.006
100107416_TGI_at	Esrp2	77411	-0.4612	-1.3766	0.0004	0.0055	-0.2993	-1.2305	0.0107	0.3032	-0.2389	-1.1801	0.1135	0.7463	-0.2904	-1.223	0.0131	0.3036	-0.3747	-1.2966	0.003	0.0629
100115264_TGI_at	2810474O19Rik	67246	-0.4613	-1.3768	0.0195	0.0997	-0.1488	-1.1086	0.409	0.8321	-0.7219	-1.6494	0.0041	0.2126	-0.2884	-1.2212	0.1141	0.6469	-0.6744	-1.5959	0.001	0.0306
100095789_TGI_at	Ehmt2	110147	-0.4626	-1.3781	4.5217e-05	0.0011	-0.3142	-1.2433	0.002	0.164	-0.1765	-1.1301	0.166	0.8244	-0.2275	-1.1708	0.021	0.3587	-0.3074	-1.2375	0.004	0.0752
100085940_TGI_at	Vav2	22325	-0.4642	-1.3795	4.3593e-06	0.0002	-0.2113	-1.1577	0.0134	0.3254	-0.2852	-1.2186	0.0118	0.3401	-0.1858	-1.1375	0.0282	0.4014	-0.3972	-1.3169	4.7876e-05	0.004
100100323_TGI_at	Fam63a	75007	-0.4645	-1.3798	0.0004	0.0056	-0.2557	-1.1939	0.0289	0.4049	-0.3747	-1.2965	0.0163	0.3898	-0.1583	-1.116	0.1677	0.7293	-0.3584	-1.282	0.0048	0.0835
100087369_TGI_at	Clic1	114584	-0.4702	-1.3853	1.8393e-05	0.0006	-0.1725	-1.127	0.0636	0.5093	-0.1344	-1.0976	0.2674	0.8991	-0.0463	-1.0326	0.611	0.9353	-0.3468	-1.2718	0.0009	0.0277
100110506_TGI_at	Slc6a6	21366	-0.472	-1.387	0.0028	0.0246	0.1157	1.0835	0.4106	0.8327	0.0019	1.0013	0.9919	0.9994	0.1153	1.0832	0.4125	0.8731	-0.8663	-1.823	9.3315e-07	0.0002
100117814_TGI_at	Nfib	18028	-0.4729	-1.3879	6.5681e-05	0.0014	-0.1589	-1.1164	0.1174	0.6124	-0.3415	-1.2671	0.0132	0.3524	-0.1489	-1.1088	0.1414	0.6971	-0.311	-1.2406	0.0054	0.0897
100116533_TGI_at	2210016L21Rik	72357	-0.4733	-1.3883	0.0003	0.0045	-0.2396	-1.1807	0.0385	0.4379	-0.1833	-1.1355	0.2225	0.8622	-0.1173	-1.0847	0.3004	0.823	-0.3593	-1.2828	0.0044	0.0794
100115815_TGI_at	Mlkl	74568	-0.4767	-1.3916	0.0162	0.088	-0.1517	-1.1109	0.4008	0.8279	-0.2534	-1.192	0.29	0.9127	0.1993	1.1481	0.2713	0.8073	-0.5603	-1.4746	0.0053	0.0897
100087609_TGI_at	Sat2	69215	-0.4784	-1.3932	5.0484e-06	0.0002	-0.177	-1.1306	0.0433	0.4559	-0.3523	-1.2766	0.0033	0.1902	-0.1725	-1.127	0.0486	0.4931	-0.2856	-1.2189	0.003	0.0618
100111985_TGI_at	Gsdmd	69146	-0.4798	-1.3946	0.0004	0.0059	-0.4041	-1.3233	0.0014	0.1467	-0.388	-1.3086	0.0166	0.3929	-0.1028	-1.0739	0.3848	0.8627	-0.4102	-1.3289	0.0021	0.0492
100109489_TGI_at	Hjurp	381280	-0.4809	-1.3957	0.0002	0.0032	-0.3569	-1.2807	0.0023	0.171	-0.2957	-1.2275	0.0475	0.5871	-0.3019	-1.2328	0.0087	0.2497	-0.4019	-1.3212	0.0013	0.0356
100113186_TGI_at	Airn	104103	-0.4817	-1.3964	0.0111	0.067	-0.3799	-1.3013	0.0314	0.4138	-0.3067	-1.2369	0.1805	0.8326	-0.3446	-1.2698	0.0497	0.4935	-0.5639	-1.4783	0.0034	0.0677
100089440_TGI_at	Csf1	12977	-0.4827	-1.3973	0.0035	0.029	-0.1571	-1.115	0.289	0.766	-0.1738	-1.128	0.374	0.9479	-0.1954	-1.145	0.189	0.7522	-0.5323	-1.4462	0.0015	0.0385
100082282_TGI_at	Fam63a	75007	-0.4836	-1.3982	1.8242e-06	0.0001	-0.2932	-1.2254	0.0008	0.1201	-0.2564	-1.1945	0.0213	0.4366	-0.1269	-1.0919	0.1238	0.6651	-0.5665	-1.481	8.9022e-08	4.7853e-05
100114294_TGI_at	Jmjd4	194952	-0.4867	-1.4012	0.0151	0.0837	-0.0962	-1.0689	0.5963	0.9058	-0.1502	-1.1097	0.5321	0.9778	-0.0798	-1.0569	0.6601	0.9481	-0.8205	-1.766	0.0001	0.0074
100088934_TGI_at	Mfsd9	211798	-0.4868	-1.4013	0.0177	0.093	-0.098	-1.0703	0.5993	0.9064	-0.2333	-1.1755	0.3463	0.9362	-0.2639	-1.2008	0.1618	0.7225	-0.8258	-1.7725	0.0002	0.0088
100101884_TGI_at	Kank2	235041	-0.4875	-1.402	0.0003	0.0044	-0.1663	-1.1222	0.1558	0.6597	-0.4064	-1.3253	0.011	0.3275	-0.3162	-1.245	0.0091	0.2516	-0.7118	-1.6378	1.0152e-06	0.0003
100083852_TGI_at	5033414D02Rik	67759	-0.4895	-1.4039	0.0004	0.0061	-0.2019	-1.1502	0.1002	0.5895	-0.3108	-1.2404	0.0573	0.6241	-0.1851	-1.1369	0.1307	0.6756	-0.4348	-1.3517	0.0015	0.0395
100105956_TGI_at	Rorc	19885	-0.4898	-1.4042	0.0076	0.051	-0.4076	-1.3265	0.0173	0.3436	-0.2408	-1.1817	0.2727	0.9029	-0.2173	-1.1626	0.192	0.7549	-0.5688	-1.4833	0.0023	0.0518
100083159_TGI_at	Mxra7	67622	-0.4908	-1.4052	5.7518e-06	0.0002	-0.1369	-1.0995	0.1262	0.6246	-0.2916	-1.224	0.0162	0.3896	-0.1291	-1.0936	0.1483	0.7061	-0.3916	-1.3118	0.0002	0.0087
100102416_TGI_at	Gpr155	68526	-0.4925	-1.4068	0.0011	0.012	-0.1623	-1.1191	0.2233	0.719	-0.3481	-1.2729	0.052	0.6049	-0.2576	-1.1955	0.0569	0.5127	-0.5103	-1.4243	0.0008	0.0256
100086324_TGI_at	Arl4c	320982	-0.4939	-1.4082	0.0107	0.0652	-0.3733	-1.2953	0.0377	0.4357	-0.4828	-1.3975	0.0419	0.5613	-0.5295	-1.4434	0.0041	0.1775	-0.6406	-1.5589	0.0013	0.0352
100085687_TGI_at	Fam26f	215900	-0.4953	-1.4096	0.0166	0.0893	-0.0332	-1.0233	0.8594	0.9773	0.0866	1.0619	0.7269	0.9918	-0.0616	-1.0436	0.7426	0.9618	-0.7041	-1.6291	0.001	0.0307
100102191_TGI_at	Lrrc20	216011	-0.497	-1.4113	0.0006	0.0079	-0.2859	-1.2191	0.0282	0.4021	-0.3198	-1.2482	0.0612	0.6383	-0.295	-1.2268	0.0239	0.3772	-0.3894	-1.3098	0.0057	0.0936
100081506_TGI_at	Nsmce1	67711	-0.4977	-1.412	4.9978e-05	0.0012	-0.181	-1.1337	0.085	0.5643	-0.368	-1.2905	0.0099	0.3146	-0.079	-1.0563	0.4449	0.885	-0.4181	-1.3362	0.0004	0.018
100096998_TGI_at	Polr3h	78929	-0.4978	-1.4121	1.4765e-05	0.0005	-0.1468	-1.1071	0.1275	0.6266	-0.0604	-1.0428	0.6304	0.9817	-0.0788	-1.0561	0.4082	0.872	-0.4427	-1.3591	7.9981e-05	0.0057
100084544_TGI_at	Gpr155	68526	-0.5003	-1.4145	0.0007	0.0082	-0.0836	-1.0597	0.5134	0.8776	-0.3526	-1.2769	0.0422	0.5624	-0.1285	-1.0931	0.3172	0.8313	-0.4718	-1.3868	0.0012	0.0339
100119430_TGI_at	Eme2	193838	-0.5004	-1.4146	7.0148e-05	0.0015	-0.2178	-1.163	0.0458	0.4663	-0.0818	-1.0583	0.561	0.9783	-0.0322	-1.0226	0.7617	0.9648	-0.6643	-1.5847	7.5135e-07	0.0002
100091110_TGI_at	Pml	18854	-0.5022	-1.4164	0.0015	0.0155	-0.3168	-1.2456	0.0277	0.3989	-0.4393	-1.3559	0.0214	0.4369	-0.4576	-1.3732	0.0021	0.1279	-0.5209	-1.4348	0.0011	0.0316
100118069_TGI_at	Arap1	69710	-0.506	-1.4201	4.0797e-05	0.001	-0.385	-1.3058	0.0006	0.103	-0.2438	-1.1841	0.0803	0.6852	-0.3073	-1.2374	0.0048	0.1912	-0.3874	-1.3081	0.001	0.0309
100119205_TGI_at	Ralgapa2	241694	-0.5069	-1.421	0.0055	0.0401	-0.093	-1.0666	0.5696	0.8979	0.2364	1.178	0.2773	0.9049	0.2019	1.1502	0.2207	0.7706	0.5099	1.424	0.0052	0.0889
100088519_TGI_at	Galnt10	171212	-0.5073	-1.4214	0.0009	0.0106	-0.4995	-1.4137	0.0006	0.103	-0.37	-1.2924	0.042	0.5617	-0.1768	-1.1304	0.1913	0.7548	-0.4412	-1.3577	0.0034	0.0675
100094775_TGI_at	Mvp	78388	-0.5105	-1.4245	6.4523e-05	0.0014	-0.3919	-1.3121	0.0008	0.1196	-0.2819	-1.2158	0.0535	0.6059	-0.1506	-1.11	0.167	0.728	-0.4816	-1.3963	0.0001	0.0083
100108657_TGI_at	Maml3	433586	-0.5108	-1.4248	0.0007	0.0089	-0.26	-1.1975	0.0539	0.4873	-0.412	-1.3305	0.0223	0.4451	-0.2142	-1.1601	0.1094	0.6423	-0.4522	-1.3681	0.0024	0.0529
100104146_TGI_at	Zfp324	243834	-0.512	-1.4261	0.0091	0.058	-0.0586	-1.0415	0.74	0.9483	-0.4096	-1.3283	0.0855	0.6982	-0.1645	-1.1208	0.354	0.8514	-0.6581	-1.578	0.0011	0.0322
100114745_TGI_at	Ttc7	225049	-0.514	-1.428	0.0005	0.0064	-0.1445	-1.1054	0.2601	0.7453	-0.1797	-1.1326	0.2894	0.9127	-0.2027	-1.1509	0.1172	0.6541	-0.6034	-1.5193	6.4929e-05	0.005
100084379_TGI_at	Bmf	171543	-0.5147	-1.4287	0.008	0.0529	-0.4195	-1.3374	0.0204	0.3634	-0.2176	-1.1628	0.3481	0.9362	-0.309	-1.2388	0.0824	0.5869	-0.6422	-1.5607	0.0012	0.0345
100088974_TGI_at	Acvr1b	11479	-0.5151	-1.4291	0.0006	0.0074	-0.3549	-1.2789	0.009	0.2849	-0.5291	-1.443	0.0036	0.2013	-0.427	-1.3445	0.002	0.1279	-0.6719	-1.5931	1.8033e-05	0.0021
100080268_TGI_at	2610034B18Rik	70420	-0.5157	-1.4297	5.884e-05	0.0013	-0.1849	-1.1367	0.0931	0.5797	-0.2622	-1.1993	0.0725	0.6663	-0.2667	-1.2031	0.0175	0.3373	-0.4537	-1.3696	0.0003	0.0136
100107551_TGI_at	Map2k3	26397	-0.5209	-1.4348	1.4753e-06	8.4452e-05	-0.3359	-1.2622	0.0004	0.0861	-0.1796	-1.1326	0.1219	0.7643	-0.1323	-1.096	0.1315	0.6767	-0.283	-1.2167	0.0036	0.0702
100120744_TGI_at	Madd	228355	-0.5221	-1.436	0.0007	0.0086	-0.3013	-1.2323	0.0294	0.4056	-0.3283	-1.2555	0.0699	0.6607	-0.3489	-1.2736	0.0126	0.2984	-0.4793	-1.3941	0.0016	0.0414
100106990_TGI_at	Acsl3	74205	-0.5225	-1.4364	0.0077	0.0513	0.1835	1.1356	0.3002	0.7703	-0.4739	-1.3888	0.0474	0.5871	-0.1312	-1.0952	0.4572	0.8892	-0.6094	-1.5256	0.0022	0.0508
100118178_TGI_at	Fgfr2	14183	-0.5232	-1.4371	7.615e-06	0.0003	0.0748	1.0532	0.4357	0.8423	-0.2803	-1.2144	0.0317	0.5063	-0.1027	-1.0738	0.2859	0.8153	-0.5144	-1.4284	9.9769e-06	0.0013
100092555_TGI_at	Znf512b	269401	-0.5235	-1.4374	2.1252e-05	0.0006	-0.2604	-1.1978	0.0144	0.329	-0.5143	-1.4283	0.0005	0.0821	-0.2769	-1.2116	0.0096	0.2575	-0.7081	-1.6337	1.0228e-07	5.367e-05
100097477_TGI_at	1110054M08Rik	68841	-0.5261	-1.44	7.8749e-05	0.0017	-0.3139	-1.2431	0.0079	0.2674	-0.1896	-1.1405	0.2075	0.8528	-0.2269	-1.1703	0.0496	0.4934	-0.438	-1.3547	0.0007	0.0245
100114006_TGI_at	Mfhas1	52065	-0.5268	-1.4407	5.9543e-05	0.0013	-0.0754	-1.0537	0.4959	0.8685	0.1056	1.0759	0.4713	0.965	-0.0914	-1.0654	0.4096	0.8721	-0.4227	-1.3404	0.0008	0.0273
100109414_TGI_at	Lrrc42	77809	-0.5302	-1.4441	8.7882e-07	5.8869e-05	-0.2237	-1.1677	0.0121	0.3154	-0.2602	-1.1976	0.0261	0.4788	-0.1183	-1.0855	0.1713	0.7308	-0.5112	-1.4252	1.6986e-06	0.0004
100102396_TGI_at	Depdc7	211896	-0.5318	-1.4457	0.0003	0.005	-0.2336	-1.1758	0.074	0.5379	-0.5941	-1.5095	0.0011	0.1189	-0.5609	-1.4752	8.4304e-05	0.0238	-0.5407	-1.4547	0.0003	0.013
100104346_TGI_at	Ranbp3l	223332	-0.5331	-1.4471	0.0003	0.0045	-0.2499	-1.1891	0.0548	0.4883	-0.2274	-1.1707	0.1808	0.8326	-0.2568	-1.1948	0.0487	0.4933	-0.4578	-1.3735	0.0015	0.0394
100099670_TGI_at	Aqp11	66333	-0.5343	-1.4482	0.0004	0.0052	-0.2702	-1.206	0.0418	0.4513	-0.1112	-1.0801	0.5159	0.9732	-0.1385	-1.1007	0.2868	0.8153	-0.4247	-1.3423	0.0034	0.0683
100109573_TGI_at	9630013D21Rik	319743	-0.5342	-1.4482	0.0004	0.0059	-0.1484	-1.1083	0.2615	0.746	-0.3522	-1.2765	0.0479	0.5877	-0.1858	-1.1375	0.1616	0.7222	-0.5413	-1.4553	0.0004	0.0159
100102785_TGI_at	Mras	17532	-0.5347	-1.4486	0.0007	0.0091	-0.1131	-1.0816	0.4147	0.8347	-0.2661	-1.2026	0.1509	0.8074	-0.2662	-1.2026	0.0599	0.5244	-0.4286	-1.3459	0.0055	0.0914
100113519_TGI_at	Lmna	16905	-0.5347	-1.4486	6.6033e-06	0.0003	-0.3349	-1.2613	0.0013	0.1412	-0.2298	-1.1727	0.0788	0.6852	-0.1142	-1.0824	0.2425	0.7891	-0.585	-1.5	1.4204e-06	0.0003
100097778_TGI_at	Ano1	101772	-0.5359	-1.4499	5.7961e-06	0.0002	-0.2016	-1.15	0.0417	0.4513	-0.0455	-1.0321	0.7208	0.9918	-0.1213	-1.0878	0.2121	0.7657	-0.3531	-1.2773	0.0013	0.0353
100093782_TGI_at	Tle1	21885	-0.5394	-1.4534	0.0002	0.003	-0.1401	-1.102	0.2573	0.7438	0.2428	1.1833	0.1403	0.7912	0.0615	1.0435	0.6168	0.9369	0.5707	1.4853	8.3625e-05	0.0059
100104117_TGI_at	Arhgap29	214137	-0.5397	-1.4537	0.0012	0.0131	-0.0862	-1.0616	0.5562	0.8942	-0.5731	-1.4877	0.005	0.235	-0.3006	-1.2317	0.0455	0.4865	-0.5922	-1.5076	0.0005	0.0184
100113997_TGI_at	Nit2	52633	-0.54	-1.454	2.0695e-08	3.8008e-06	-0.1706	-1.1255	0.0226	0.3732	-0.2849	-1.2183	0.0048	0.2309	-0.2347	-1.1766	0.0023	0.1319	-0.293	-1.2252	0.0004	0.018
100086882_TGI_at	Telo2	71718	-0.5401	-1.4541	0.0001	0.0023	-0.1684	-1.1238	0.1639	0.6664	-0.0312	-1.0218	0.8437	0.9993	-0.1189	-1.0859	0.3227	0.8356	-0.375	-1.2968	0.0051	0.0866
100120545_TGI_at	Fam117a	215512	-0.5418	-1.4558	0.0055	0.0405	-0.5199	-1.4339	0.0048	0.2223	-0.65	-1.5692	0.0074	0.2756	-0.4441	-1.3605	0.0146	0.3176	-0.7545	-1.687	0.0002	0.0109
100090522_TGI_at	AI464131	329828	-0.5421	-1.4561	7.3544e-05	0.0016	-0.0444	-1.0313	0.7005	0.9384	-0.1334	-1.0968	0.3846	0.951	-0.1399	-1.1019	0.2297	0.7773	-0.7071	-1.6325	1.1065e-06	0.0003
100106210_TGI_at	Thra	21833	-0.5423	-1.4563	0.0006	0.0074	-0.4951	-1.4094	0.0008	0.1201	-0.4319	-1.349	0.0213	0.4366	-0.3432	-1.2686	0.0159	0.3298	-0.5053	-1.4194	0.0012	0.034
100093154_TGI_at	Igfals	16005	-0.5453	-1.4593	0.0002	0.0032	-0.0632	-1.0448	0.6122	0.9108	-0.0582	-1.0412	0.7238	0.9918	-0.0062	-1.0043	0.9601	0.9938	-0.562	-1.4763	0.0001	0.0076
100079529_TGI_at	Slx1b	75764	-0.5482	-1.4622	0.0009	0.0102	-0.2859	-1.2192	0.0526	0.4848	-0.1897	-1.1405	0.3216	0.9248	-0.2643	-1.2011	0.0721	0.5581	-0.5239	-1.4378	0.0014	0.0368
100106595_TGI_at	S1pr1	13609	-0.5499	-1.4639	2.4242e-05	0.0007	-0.1483	-1.1083	0.1759	0.6812	-0.2166	-1.162	0.1361	0.7838	-0.2091	-1.1559	0.0593	0.5231	-0.4237	-1.3413	0.0007	0.0236
100102640_TGI_at	A230050P20Rik	319278	-0.5503	-1.4644	0.0015	0.015	-0.2639	-1.2007	0.0884	0.5699	-0.3509	-1.2753	0.0869	0.7014	-0.3045	-1.235	0.0507	0.4959	-0.6114	-1.5278	0.0005	0.0192
100094843_TGI_at	1810019J16Rik	69073	-0.5505	-1.4646	0.0002	0.0032	-0.3754	-1.2972	0.0047	0.2205	-0.3357	-1.262	0.0494	0.5949	-0.2781	-1.2126	0.0321	0.4217	-0.5988	-1.5145	6.135e-05	0.0048
100080357_TGI_at	Zfp945	240041	-0.5506	-1.4647	0.0003	0.0049	-0.3303	-1.2572	0.0163	0.3376	-0.5204	-1.4343	0.0048	0.2312	-0.2652	-1.2018	0.0505	0.4952	-0.4939	-1.4083	0.0011	0.0318
100091677_TGI_at	Qk	19317	-0.5547	-1.4689	0.0028	0.0243	0.0186	1.013	0.9097	0.9849	-0.4036	-1.3228	0.0693	0.6596	-0.1318	-1.0956	0.4243	0.8774	-0.5345	-1.4485	0.0038	0.073
100095946_TGI_at	Klf3	16599	-0.5564	-1.4706	4.002e-06	0.0002	0.2166	1.162	0.0317	0.4145	0.2777	1.2123	0.037	0.5366	0.2071	1.1544	0.0395	0.4625	0.7247	1.6525	2.4953e-08	2.0816e-05
100086602_TGI_at	C730027H18Rik	319572	-0.5566	-1.4708	0.0132	0.0758	-0.3166	-1.2454	0.1247	0.6219	-0.4469	-1.3631	0.1021	0.7303	-0.3868	-1.3075	0.0626	0.5344	-0.8814	-1.8421	0.0002	0.0105
100109749_TGI_at	Zfp467	68910	-0.5587	-1.473	0.0145	0.0814	-0.4749	-1.3899	0.0264	0.3923	-0.5184	-1.4324	0.0641	0.6481	-0.5179	-1.4318	0.0161	0.3302	-0.6497	-1.5689	0.005	0.0865
100082775_TGI_at	Prkcz	18762	-0.56	-1.4743	4.8435e-06	0.0002	-0.0673	-1.0477	0.5002	0.87	-0.1345	-1.0977	0.3102	0.9228	-0.0833	-1.0594	0.4046	0.8712	-0.3759	-1.2977	0.001	0.0296
100103219_TGI_at	Paqr9	75552	-0.5637	-1.4781	0.0002	0.0034	-0.0967	-1.0693	0.4573	0.8514	-0.3326	-1.2593	0.0584	0.6286	-0.2252	-1.169	0.0885	0.6013	-0.4328	-1.3499	0.0031	0.0632
100099023_TGI_at	Amn1	232566	-0.5646	-1.479	0.0064	0.0449	-0.0344	-1.0241	0.8527	0.9753	-0.3409	-1.2666	0.1697	0.8254	-0.3686	-1.2911	0.0526	0.5005	-0.6122	-1.5286	0.0033	0.0672
100082792_TGI_at	Rnpep	215615	-0.5663	-1.4807	3.3928e-06	0.0002	-0.1575	-1.1153	0.1159	0.6104	-0.1028	-1.0739	0.4318	0.9576	-0.1567	-1.1147	0.1177	0.6557	-0.4863	-1.4008	3.6883e-05	0.0034
100099883_TGI_at			-0.5666	-1.481	0.0022	0.0204	-0.1916	-1.142	0.2453	0.7368	-0.3519	-1.2762	0.1097	0.7396	-0.3499	-1.2745	0.0376	0.4524	-0.7652	-1.6997	7.6947e-05	0.0056
100107381_TGI_at	Nlrx1	270151	-0.5686	-1.4831	1.4653e-05	0.0005	-0.2357	-1.1775	0.0346	0.4251	-0.1955	-1.1451	0.1775	0.8289	-0.2563	-1.1944	0.0223	0.3647	-0.346	-1.271	0.0044	0.0792
100098812_TGI_at	Amotl2	56332	-0.5693	-1.4838	2.1486e-05	0.0006	-0.3164	-1.2452	0.0068	0.2524	0.0643	1.0455	0.6624	0.9853	-0.0981	-1.0703	0.3799	0.8612	0.5447	1.4587	4.096e-05	0.0036
100105146_TGI_at	Dsg2	13511	-0.5731	-1.4877	3.3766e-06	0.0002	-0.1822	-1.1346	0.0737	0.5371	-0.1846	-1.1365	0.1669	0.8247	-0.1274	-1.0924	0.2058	0.7647	-0.3786	-1.3001	0.0009	0.0284
100111790_TGI_at	Cenpa	12615	-0.5734	-1.488	0.0144	0.0808	-0.2355	-1.1773	0.2704	0.7529	-0.5322	-1.4461	0.0637	0.6477	-0.312	-1.2414	0.1467	0.7049	-0.673	-1.5944	0.0046	0.0818
100108552_TGI_at	Acbd4	67131	-0.5772	-1.4919	1.1405e-07	1.2759e-05	-0.2384	-1.1797	0.0068	0.2518	-0.1812	-1.1338	0.1078	0.7369	-0.2852	-1.2186	0.0015	0.1063	-0.2867	-1.2199	0.0024	0.054
100081558_TGI_at	Plxna2	18845	-0.5809	-1.4958	0.0137	0.0781	-0.0492	-1.0347	0.8176	0.9676	-0.2806	-1.2147	0.3228	0.925	-0.2681	-1.2042	0.2133	0.766	-0.6689	-1.5899	0.0051	0.0867
100108946_TGI_at	Ggt6	71522	-0.582	-1.4969	0.0002	0.0037	-0.5961	-1.5116	7.9583e-05	0.0534	-0.5748	-1.4895	0.0026	0.177	-0.4491	-1.3652	0.0019	0.125	-0.4942	-1.4085	0.0014	0.0363
100121048_TGI_at	Klhl5	71778	-0.5865	-1.5016	2.5837e-05	0.0007	-0.0533	-1.0376	0.6461	0.9222	-0.2844	-1.2179	0.0697	0.6605	-0.3223	-1.2503	0.0081	0.2433	-0.4152	-1.3335	0.0016	0.0413
100088374_TGI_at	Pgbd1	319207	-0.5899	-1.5051	0.0041	0.0323	-0.3622	-1.2853	0.0538	0.4873	-0.241	-1.1818	0.3228	0.925	-0.2321	-1.1746	0.2096	0.7657	-0.6541	-1.5736	0.0017	0.0418
100117122_TGI_at	Klhl26	234378	-0.5913	-1.5066	8.8601e-05	0.0018	-0.3802	-1.3015	0.0048	0.2217	-0.3478	-1.2726	0.045	0.5744	-0.3543	-1.2784	0.0082	0.2443	-0.3997	-1.3192	0.0051	0.0876
100114221_TGI_at	Tbcel	272589	-0.5929	-1.5083	7.7896e-05	0.0017	-0.0662	-1.0469	0.6021	0.9075	-0.2906	-1.2232	0.0891	0.7068	-0.2346	-1.1766	0.0703	0.5532	-0.6225	-1.5396	3.9655e-05	0.0036
100120610_TGI_at	Htatip2	53415	-0.5946	-1.5101	0.0003	0.0042	-0.4817	-1.3963	0.0014	0.1468	-0.2337	-1.1758	0.2131	0.8553	-0.2048	-1.1526	0.1503	0.7084	-0.548	-1.462	0.0007	0.0241
100116435_TGI_at	Arhgef16	230972	-0.5956	-1.5111	0.0005	0.0068	-0.4293	-1.3466	0.0061	0.2414	-0.3883	-1.3088	0.0539	0.6059	-0.2382	-1.1795	0.1147	0.6478	-0.5792	-1.494	0.0007	0.0241
100114591_TGI_at	Ptp4a3	19245	-0.6015	-1.5173	0.0023	0.0212	-0.0684	-1.0485	0.6954	0.9368	-0.2474	-1.187	0.2873	0.9107	-0.256	-1.1942	0.1478	0.7061	-0.5755	-1.4902	0.0034	0.0675
100120763_TGI_at	Ercc3	13872	-0.602	-1.5178	1.517e-08	3.0394e-06	-0.3156	-1.2446	0.0003	0.0784	-0.3104	-1.24	0.0051	0.2351	-0.1318	-1.0957	0.1028	0.6281	-0.5222	-1.4361	2.8917e-07	9.683e-05
100083486_TGI_at	Syt1	20979	-0.6028	-1.5187	0.0004	0.0055	-0.3224	-1.2504	0.0331	0.4213	-0.4094	-1.3281	0.0403	0.5558	-0.1927	-1.1429	0.194	0.7563	-0.651	-1.5703	0.0002	0.0088
100081266_TGI_at	Prss53	330657	-0.6054	-1.5214	0.0051	0.0381	-0.2361	-1.1778	0.2261	0.7225	0.3053	1.2356	0.2366	0.8762	-0.1174	-1.0848	0.5441	0.9174	0.6528	1.5722	0.0028	0.0584
100121212_TGI_at	Cxcl12	20315	-0.6075	-1.5236	8.293e-13	2.2846e-09	-0.1504	-1.1099	0.0082	0.2732	-0.2132	-1.1593	0.0049	0.2341	-0.1377	-1.1001	0.0148	0.3197	-0.3232	-1.2511	1.8201e-06	0.0004
100105475_TGI_at	Ablim2	231148	-0.6083	-1.5245	0.0095	0.0604	-0.6255	-1.5427	0.005	0.2275	-0.4637	-1.3791	0.1031	0.7303	-0.6008	-1.5166	0.0068	0.2277	-0.8581	-1.8126	0.0004	0.0179
100116932_TGI_at	Pex11c	69129	-0.6113	-1.5277	1.2933e-07	1.3703e-05	-0.2053	-1.1529	0.0261	0.3902	-0.3191	-1.2475	0.0098	0.3133	-0.1813	-1.1339	0.0478	0.4912	-0.345	-1.2701	0.0008	0.0255
100110075_TGI_at	Tbcel	272589	-0.6159	-1.5325	0.0009	0.0107	-0.0861	-1.0615	0.5967	0.906	-0.406	-1.325	0.0648	0.6498	-0.3249	-1.2526	0.0512	0.4977	-0.6444	-1.5631	0.0006	0.0215
100113910_TGI_at	Pla2g15	192654	-0.6207	-1.5376	9.0345e-05	0.0018	-0.3301	-1.2571	0.0179	0.3459	-0.3456	-1.2706	0.0574	0.6242	-0.1904	-1.1411	0.1613	0.7219	-0.499	-1.4132	0.0011	0.0326
100104231_TGI_at	Dab2	13132	-0.6211	-1.538	1.7679e-05	0.0006	-0.2308	-1.1735	0.0598	0.5006	-0.4501	-1.3662	0.0069	0.2673	-0.3871	-1.3078	0.0024	0.136	-0.4613	-1.3768	0.0008	0.0261
100113948_TGI_at	Mta3	116871	-0.622	-1.539	1.8001e-05	0.0006	-0.3074	-1.2374	0.014	0.3262	-0.4333	-1.3503	0.0092	0.3063	-0.3432	-1.2685	0.0066	0.2236	-0.5978	-1.5135	3.2416e-05	0.0032
100106831_TGI_at	Manbal	69161	-0.6224	-1.5395	5.0965e-05	0.0012	-0.3109	-1.2404	0.0202	0.3625	-0.1157	-1.0835	0.4988	0.9709	-0.0717	-1.051	0.5787	0.9284	-0.4041	-1.3232	0.0051	0.0876
100114565_TGI_at	Slc12a7	20499	-0.6226	-1.5396	0.0005	0.0063	-0.2655	-1.202	0.0905	0.573	-0.4183	-1.3363	0.0455	0.5756	-0.3481	-1.2729	0.0285	0.4034	-0.5001	-1.4144	0.0038	0.0733
100081069_TGI_at	Tapbpl	213233	-0.6226	-1.5397	4.4928e-07	3.5363e-05	-0.1952	-1.1448	0.0496	0.4776	-0.155	-1.1134	0.2306	0.871	-0.0873	-1.0624	0.3696	0.8562	-0.3014	-1.2323	0.0054	0.0899
100120910_TGI_at	Spnb3	20743	-0.6241	-1.5413	2.4255e-06	0.0001	-0.3121	-1.2415	0.0055	0.2347	-0.3841	-1.305	0.0092	0.3063	-0.3009	-1.2319	0.0072	0.2332	-0.5316	-1.4455	3.1289e-05	0.0031
100109288_TGI_at	Mmd	67468	-0.6348	-1.5528	0.0003	0.004	-0.2055	-1.1531	0.173	0.6788	-0.3325	-1.2592	0.0976	0.7221	-0.2715	-1.2071	0.0744	0.567	-0.5137	-1.4277	0.0023	0.0521
100089645_TGI_at	Inf2	70435	-0.6349	-1.5528	0.0001	0.0022	-0.2105	-1.1571	0.1378	0.6411	-0.5303	-1.4442	0.0064	0.2606	-0.3217	-1.2498	0.0261	0.3922	-0.4509	-1.3669	0.0041	0.0757
100106370_TGI_at	Nr2f6	13864	-0.6394	-1.5576	4.1158e-08	6.2557e-06	-0.2584	-1.1961	0.0055	0.2347	-0.1205	-1.0871	0.3055	0.9198	-0.2184	-1.1634	0.0173	0.3359	-0.319	-1.2475	0.0015	0.0388
100087694_TGI_at	Mcoln2	68279	-0.6396	-1.558	0.0083	0.0544	-0.3857	-1.3065	0.0826	0.5583	-0.4604	-1.3759	0.116	0.7526	-0.2858	-1.2191	0.1944	0.7566	-0.8491	-1.8013	0.0007	0.0241
100102831_TGI_at	Krt18	16668	-0.6422	-1.5607	6.2845e-08	8.3436e-06	-0.3274	-1.2548	0.0008	0.1201	-0.4592	-1.3748	0.0004	0.0797	-0.2263	-1.1698	0.0162	0.3303	-0.4149	-1.3332	0.0001	0.0066
100085420_TGI_at	Flot1	14251	-0.6442	-1.5628	9.2559e-08	1.0747e-05	-0.2686	-1.2046	0.0058	0.238	-0.2928	-1.225	0.021	0.4337	-0.123	-1.089	0.1884	0.7516	-0.5479	-1.462	2.0044e-06	0.0004
100108198_TGI_at	Nr2f2	11819	-0.6499	-1.569	4.437e-08	6.6521e-06	-0.1761	-1.1298	0.0564	0.4917	-0.4633	-1.3787	0.0004	0.0773	-0.4673	-1.3825	6.9625e-06	0.0054	-0.3482	-1.273	0.0008	0.0255
100119216_TGI_at	Cirbp	12696	-0.6548	-1.5743	7.8962e-05	0.0017	-0.3482	-1.273	0.0169	0.3419	-0.9302	-1.9055	1.1916e-05	0.0131	-0.2463	-1.1861	0.0849	0.5938	-1.4497	-2.7315	7.4091e-12	1.6329e-07
100120930_TGI_at	Usf2	22282	-0.6596	-1.5796	2.3198e-05	0.0007	-0.2949	-1.2268	0.0275	0.3986	-0.4494	-1.3655	0.012	0.3423	-0.3061	-1.2364	0.0225	0.3657	-0.5599	-1.4742	0.0002	0.0109
100103237_TGI_at	Rin2	74030	-0.6597	-1.5797	2.6562e-06	0.0001	-0.307	-1.2371	0.0096	0.2924	-0.9431	-1.9227	2.1277e-07	0.0016	-0.5372	-1.4512	2.753e-05	0.0129	-0.3655	-1.2884	0.004	0.0753
100079775_TGI_at	2310001H17Rik	76432	-0.6597	-1.5798	7.1381e-06	0.0003	-0.2427	-1.1832	0.0489	0.4746	-0.157	-1.115	0.3257	0.9262	-0.3787	-1.3002	0.003	0.153	-0.3658	-1.2886	0.0063	0.0996
100082934_TGI_at	Gba2	230101	-0.66	-1.58	2.8974e-05	0.0008	-0.3176	-1.2463	0.0199	0.3614	-0.127	-1.092	0.4666	0.9635	-0.0395	-1.0278	0.7637	0.9651	-0.4399	-1.3565	0.003	0.0623
100092270_TGI_at	Tnks1bp1	228140	-0.6628	-1.5832	0.0002	0.0036	-0.2201	-1.1649	0.158	0.6613	-0.1116	-1.0805	0.584	0.9795	-0.2136	-1.1596	0.1704	0.7306	-0.5056	-1.4197	0.0035	0.069
100115105_TGI_at	Tspan4	64540	-0.6646	-1.5851	7.2648e-05	0.0016	-0.0779	-1.0555	0.582	0.9027	-0.2313	-1.1739	0.2207	0.8613	-0.0147	-1.0103	0.9171	0.9879	-0.6845	-1.6072	4.8352e-05	0.004
100083027_TGI_at	Adrbk2	320129	-0.666	-1.5867	0.0031	0.0262	-0.3739	-1.2959	0.0672	0.5208	-0.9144	-1.8848	0.0013	0.1248	-0.1848	-1.1367	0.3573	0.8526	-0.8494	-1.8017	0.0003	0.0124
100099635_TGI_at	Wnt5a	22418	-0.6671	-1.5879	0.007	0.0482	-0.4856	-1.4002	0.0338	0.4224	-0.51	-1.4241	0.0883	0.7048	-0.3268	-1.2542	0.1464	0.7046	-0.9478	-1.929	0.0002	0.0119
100096713_TGI_at	Atp7b	11979	-0.6678	-1.5886	0.0001	0.0026	-0.2527	-1.1915	0.097	0.5868	-0.2643	-1.201	0.1865	0.8361	-0.2497	-1.189	0.1009	0.6253	-0.4603	-1.3758	0.0059	0.0948
100101603_TGI_at	Gclm	14630	-0.6697	-1.5907	2.6068e-12	6.3836e-09	-0.2031	-1.1512	0.0022	0.171	-0.0794	-1.0566	0.3382	0.933	-0.0499	-1.0352	0.4252	0.8781	-0.3781	-1.2996	1.3121e-06	0.0003
100097741_TGI_at	Smyd4	319822	-0.6703	-1.5914	0.002	0.0193	-0.5376	-1.4516	0.0075	0.2608	-0.9458	-1.9263	0.0006	0.0903	-0.4236	-1.3413	0.0321	0.4217	-0.6864	-1.6093	0.0016	0.0411
100097701_TGI_at	Rasl11b	68939	-0.6731	-1.5945	0.0002	0.0035	-0.373	-1.295	0.0207	0.3642	-0.3451	-1.2703	0.0992	0.7265	-0.4931	-1.4075	0.0028	0.1489	-0.8425	-1.7931	8.8874e-06	0.0012
100085558_TGI_at	Tmem53	68777	-0.6752	-1.5968	4.123e-07	3.3285e-05	-0.2538	-1.1923	0.0193	0.3592	-0.374	-1.2959	0.0098	0.3133	-0.2868	-1.2199	0.0089	0.2501	-0.4815	-1.3962	9.526e-05	0.0064
100114123_TGI_at	Tmtc4	70551	-0.6755	-1.5971	2.3408e-05	0.0007	-0.1191	-1.0861	0.3717	0.8142	-0.2523	-1.1911	0.1559	0.8126	-0.2552	-1.1935	0.0603	0.5256	-0.4557	-1.3714	0.0024	0.0532
100101288_TGI_at	Sox12	20667	-0.6887	-1.6118	0.0001	0.0026	-0.4022	-1.3215	0.0125	0.3173	-0.3268	-1.2542	0.1152	0.7518	-0.3448	-1.27	0.0304	0.4118	-0.7082	-1.6338	9.9528e-05	0.0065
100105872_TGI_at	A830052D11Rik	402767	-0.6888	-1.6119	0.0002	0.0036	-0.3028	-1.2335	0.0637	0.5096	-0.2382	-1.1796	0.2629	0.8967	-0.3711	-1.2934	0.0246	0.3843	-0.5432	-1.4572	0.0026	0.0561
100099713_TGI_at	Ppap2b	67916	-0.6889	-1.6121	1.965e-08	3.7014e-06	-0.1654	-1.1215	0.078	0.546	-0.409	-1.3278	0.0017	0.1439	-0.2218	-1.1662	0.02	0.3546	-0.4289	-1.3462	8.03e-05	0.0057
100113785_TGI_at	4931408D14Rik	77059	-0.6892	-1.6123	0.0064	0.0451	-0.3046	-1.2351	0.1835	0.6867	-0.6086	-1.5248	0.0478	0.5871	-0.2879	-1.2209	0.2082	0.7656	-1.297	-2.4572	3.5921e-06	0.0006
100093322_TGI_at	Slc2a9	117591	-0.69	-1.6132	2.4027e-05	0.0007	-0.0852	-1.0609	0.5309	0.8837	-0.2949	-1.2268	0.1066	0.7353	-0.2098	-1.1565	0.128	0.6728	-0.422	-1.3397	0.0055	0.0906
100111828_TGI_at	Arhgef10l	72754	-0.69	-1.6133	1.553e-05	0.0005	-0.205	-1.1527	0.1259	0.6239	-0.5774	-1.4921	0.002	0.1552	-0.4427	-1.3591	0.0017	0.1164	-0.6466	-1.5655	4.0631e-05	0.0036
100104812_TGI_at	Rfc3	69263	-0.6908	-1.6142	3.7753e-06	0.0002	-0.142	-1.1035	0.2444	0.7361	-0.3137	-1.2429	0.0557	0.6167	-0.1485	-1.1084	0.224	0.7738	-0.7	-1.6245	3.0165e-06	0.0005
100108476_TGI_at	Nostrin	329416	-0.6924	-1.616	3.3619e-08	5.4481e-06	-0.1739	-1.1281	0.0723	0.5371	-0.2504	-1.1895	0.0514	0.6018	0.006	1.0042	0.9494	0.9926	-0.2893	-1.222	0.0062	0.0982
100083284_TGI_at	Rab3d	19340	-0.6942	-1.618	0.0008	0.0095	-0.2253	-1.169	0.2159	0.7127	-0.2959	-1.2276	0.2191	0.8597	-0.1233	-1.0893	0.4949	0.9022	-0.581	-1.4958	0.0041	0.076
100093335_TGI_at	Cxcl12	20315	-0.6979	-1.6221	2.0977e-05	0.0006	-0.4006	-1.3201	0.0053	0.2299	-0.1836	-1.1357	0.3108	0.9229	-0.2622	-1.1993	0.0599	0.5244	-0.4493	-1.3654	0.0033	0.0672
100118079_TGI_at	Nfkbie	18037	-0.7012	-1.6258	0.0041	0.032	-0.1516	-1.1108	0.4866	0.8651	-0.3929	-1.3131	0.1768	0.8287	-0.2242	-1.1681	0.3054	0.8256	-0.7221	-1.6496	0.0032	0.0648
100079145_TGI_at	Tomm40l	641376	-0.7014	-1.6261	3.4797e-05	0.0009	-0.1778	-1.1312	0.2135	0.7094	-0.2271	-1.1705	0.2295	0.8702	-0.1316	-1.0955	0.3551	0.8518	-0.5797	-1.4945	0.0004	0.0167
100104524_TGI_at	Ugt2b35	243085	-0.7036	-1.6285	9.7923e-07	6.2736e-05	-0.0481	-1.0339	0.6732	0.9306	-0.2143	-1.1601	0.1611	0.8184	0.0897	1.0642	0.4332	0.8823	-0.5418	-1.4558	6.3269e-05	0.0049
100108702_TGI_at	Fam149a	212326	-0.7105	-1.6363	8.3047e-05	0.0017	-0.2731	-1.2084	0.0797	0.5505	-0.029	-1.0203	0.8856	0.9994	-0.0921	-1.0659	0.5471	0.9177	-0.47	-1.3851	0.0059	0.0947
100102048_TGI_at	Lphn2	99633	-0.7176	-1.6444	1.3706e-08	2.797e-06	-0.1748	-1.1288	0.0694	0.5263	-0.2509	-1.19	0.0497	0.5967	-0.1296	-1.094	0.1737	0.7355	-0.3547	-1.2787	0.001	0.0302
100088413_TGI_at	Sh3yl1	24057	-0.7188	-1.6458	0.0002	0.0036	0.1406	1.1024	0.4002	0.8278	-0.0689	-1.0489	0.7543	0.9921	-0.0235	-1.0164	0.8877	0.9844	-0.7391	-1.6691	0.0002	0.0087
100104218_TGI_at	Ssbp3	72475	-0.72	-1.6472	4.0978e-09	1.1729e-06	-0.1953	-1.145	0.0344	0.424	-0.3	-1.2312	0.015	0.3751	-0.1895	-1.1404	0.0398	0.4633	-0.4459	-1.3622	3.2472e-05	0.0032
100095531_TGI_at	Trim14	74735	-0.7237	-1.6514	9.3183e-05	0.0019	-0.4739	-1.3889	0.0043	0.2161	-0.6051	-1.5211	0.0057	0.2465	-0.4709	-1.386	0.0045	0.1851	-0.6026	-1.5185	0.0008	0.0266
100084752_TGI_at	2210403K04Rik	100042498	-0.7244	-1.6522	1.625e-06	9.136e-05	-0.4368	-1.3536	0.0008	0.1201	-0.5061	-1.4202	0.0029	0.1851	-0.3752	-1.297	0.0034	0.1617	-0.4542	-1.37	0.001	0.0306
100098908_TGI_at	Pth1r	19228	-0.7268	-1.6549	3.9914e-07	3.258e-05	-0.3467	-1.2717	0.0036	0.1986	-0.3771	-1.2988	0.0148	0.374	-0.3418	-1.2673	0.004	0.1765	-0.3805	-1.3018	0.0027	0.0577
100106093_TGI_at	Nr3c2	110784	-0.7296	-1.6581	0.0001	0.0025	0.0714	1.0507	0.6612	0.926	-0.4014	-1.3208	0.0684	0.657	-0.1605	-1.1177	0.3272	0.8377	-0.7066	-1.6319	0.0002	0.0105
100082725_TGI_at	2900042A17Rik	72906	-0.7308	-1.6596	0.0005	0.0065	-0.5242	-1.4382	0.006	0.2414	-0.8054	-1.7476	0.0017	0.1446	-0.5489	-1.4629	0.0042	0.1797	-0.7279	-1.6563	0.0005	0.0196
100093336_TGI_at	D730039F16Rik	77996	-0.7345	-1.6638	5.6318e-06	0.0002	-0.2682	-1.2043	0.0474	0.4701	-0.4943	-1.4086	0.007	0.2684	-0.3384	-1.2643	0.0137	0.309	-0.5823	-1.4973	0.0002	0.009
100111067_TGI_at	Akr1c19	432720	-0.7406	-1.6708	2.1588e-06	0.0001	-0.1763	-1.13	0.1654	0.6685	-0.0101	-1.007	0.9514	0.9994	0.1506	1.1101	0.2343	0.7809	-0.569	-1.4835	0.0001	0.0073
100083100_TGI_at	Axin2	12006	-0.7426	-1.6732	0.0003	0.0046	-0.3879	-1.3084	0.0337	0.4224	-0.6154	-1.532	0.0119	0.342	-0.6085	-1.5247	0.0014	0.1009	-0.554	-1.4682	0.0052	0.0882
100090115_TGI_at	Cc2d2a	231214	-0.7464	-1.6776	0.0008	0.0097	-0.2002	-1.1489	0.3064	0.7738	-0.5693	-1.4838	0.032	0.5081	-0.3251	-1.2527	0.1007	0.6246	-0.6974	-1.6216	0.0016	0.0409
100113986_TGI_at	Fam20c	80752	-0.7498	-1.6816	4.4796e-07	3.5363e-05	-0.2728	-1.2081	0.0238	0.3803	-0.1198	-1.0866	0.4389	0.9593	-0.1488	-1.1086	0.2065	0.7649	-0.6233	-1.5404	1.1086e-05	0.0014
100096486_TGI_at	Klf3	16599	-0.7572	-1.6902	0.0002	0.0029	0.1287	1.0933	0.4543	0.8505	0.4195	1.3375	0.0704	0.6616	0.2684	1.2044	0.1234	0.6643	0.842	1.7925	3.9679e-05	0.0036
100115448_TGI_at	4430402I18Rik	381218	-0.7572	-1.6902	0.001	0.0111	-0.1437	-1.1047	0.4758	0.8591	-0.4266	-1.344	0.1144	0.7492	-0.7718	-1.7074	0.0004	0.055	-0.6731	-1.5945	0.003	0.0618
100117444_TGI_at	Slc36a1	215335	-0.7575	-1.6906	1.9919e-05	0.0006	-0.1552	-1.1136	0.2949	0.769	-0.2866	-1.2198	0.1466	0.8007	-0.1479	-1.108	0.318	0.8319	-0.6664	-1.5871	0.0001	0.0074
100110578_TGI_at	Lrrc3	237387	-0.7612	-1.6949	9.3337e-07	6.068e-05	-0.3722	-1.2944	0.0043	0.2161	-0.4654	-1.3807	0.0066	0.262	-0.2536	-1.1922	0.0449	0.4829	-0.6721	-1.5934	7.9353e-06	0.0011
100120536_TGI_at	Ccdc57	71276	-0.7624	-1.6963	2.6419e-05	0.0007	-0.1929	-1.1431	0.206	0.7035	-0.0979	-1.0702	0.6243	0.9817	-0.3348	-1.2612	0.0316	0.4191	-0.4888	-1.4033	0.0039	0.0746
100112870_TGI_at	Svil	225115	-0.7673	-1.7021	0.0002	0.0037	-0.2348	-1.1768	0.193	0.6944	-0.5831	-1.498	0.0175	0.4025	-0.4062	-1.3252	0.0276	0.3984	-0.6561	-1.5759	0.0013	0.0349
100087477_TGI_at			-0.7763	-1.7127	5.9802e-09	1.5879e-06	-0.1334	-1.0969	0.1793	0.6834	-0.3967	-1.3165	0.0039	0.2089	-0.1941	-1.144	0.0538	0.5034	-0.597	-1.5125	1.2624e-06	0.0003
100097853_TGI_at	Slc25a35	71998	-0.7815	-1.7189	0.0016	0.0161	-0.3817	-1.3029	0.0858	0.5649	-0.7049	-1.6301	0.0185	0.4121	-0.4016	-1.321	0.0712	0.5555	-0.8541	-1.8076	0.0007	0.0233
100120722_TGI_at	2200002D01Rik	72275	-0.7897	-1.7288	0.0002	0.0028	-0.0699	-1.0496	0.695	0.9365	-0.2167	-1.1621	0.3604	0.9403	-0.3844	-1.3053	0.0362	0.4442	-0.7028	-1.6277	0.0006	0.0223
100093786_TGI_at	Lhfpl2	218454	-0.7903	-1.7294	1.0812e-06	6.7501e-05	-0.2433	-1.1837	0.0649	0.513	-0.9577	-1.9422	1.8097e-06	0.0057	-0.5937	-1.5091	4.242e-05	0.0164	-0.5707	-1.4852	0.0002	0.0089
100106513_TGI_at	1700019G17Rik	75541	-0.7922	-1.7317	0.0016	0.016	-0.5521	-1.4662	0.0161	0.3376	-0.3729	-1.2949	0.2059	0.852	-0.442	-1.3584	0.0508	0.496	-0.7694	-1.7046	0.0021	0.0487
100090793_TGI_at	1700119H24Rik	76649	-0.7963	-1.7367	8.5918e-05	0.0018	-0.3601	-1.2835	0.0413	0.4513	-0.455	-1.3708	0.0506	0.6006	-0.1508	-1.1102	0.3814	0.8615	-0.574	-1.4887	0.003	0.0621
100094852_TGI_at	Vmac	106639	-0.7981	-1.7388	9.6507e-09	2.2155e-06	-0.2895	-1.2222	0.0075	0.2605	-0.0131	-1.0091	0.9236	0.9994	-0.2623	-1.1994	0.0146	0.3165	-0.5162	-1.4302	2.994e-05	0.003
100117953_TGI_at	Ckb	12709	-0.8036	-1.7455	4.5788e-06	0.0002	-0.1128	-1.0814	0.4296	0.8396	-0.2962	-1.2279	0.1216	0.7638	-0.1132	-1.0816	0.4282	0.88	-0.4675	-1.3827	0.0035	0.069
100090046_TGI_at	1810058I24Rik	67705	-0.8072	-1.7498	1.0024e-07	1.1506e-05	-0.1945	-1.1444	0.1005	0.5895	-0.2645	-1.2012	0.0918	0.7109	-0.1235	-1.0894	0.2917	0.8181	-0.5483	-1.4623	7.0201e-05	0.0053
100106952_TGI_at	Sh3bp2	24055	-0.8169	-1.7617	5.2821e-07	4.0142e-05	-0.5075	-1.4216	0.0003	0.0797	-0.7709	-1.7063	5.0976e-05	0.0261	-0.3869	-1.3076	0.0043	0.1813	-0.6433	-1.5619	2.8791e-05	0.003
100093738_TGI_at	Slc9a3r1	26941	-0.8192	-1.7644	1.6274e-08	3.1741e-06	-0.2328	-1.1751	0.037	0.434	-0.2	-1.1487	0.1682	0.8247	-0.1743	-1.1284	0.1136	0.6469	-0.3883	-1.3089	0.0016	0.041
100113622_TGI_at	Rtn4rl1	237847	-0.8226	-1.7685	1.1599e-06	7.0423e-05	-0.4419	-1.3584	0.0021	0.1689	-0.784	-1.7219	7.9549e-05	0.0351	-0.5465	-1.4606	0.0002	0.0407	-0.5137	-1.4277	0.0009	0.0277
100116338_TGI_at	Kalrn	545156	-0.8231	-1.7693	3.4699e-07	2.898e-05	-0.2121	-1.1584	0.0991	0.5886	-0.4556	-1.3714	0.0092	0.3063	-0.3945	-1.3145	0.0033	0.1585	-0.4885	-1.403	0.0008	0.0255
100096116_TGI_at	Car1	12346	-0.8252	-1.7718	6.5656e-06	0.0003	-0.2726	-1.208	0.074	0.5379	-0.2412	-1.182	0.2265	0.8675	-0.0508	-1.0358	0.7339	0.9617	-0.58	-1.4949	0.0007	0.0248
100092837_TGI_at	Syne1	64009	-0.8267	-1.7737	2.5862e-05	0.0007	-0.4679	-1.3831	0.0065	0.2482	-0.454	-1.3698	0.0412	0.5588	-0.123	-1.089	0.4534	0.8886	-0.5263	-1.4402	0.0041	0.0763
100116356_TGI_at	Tlr12	384059	-0.8319	-1.78	0.0004	0.0055	-0.2072	-1.1545	0.309	0.776	-0.3491	-1.2738	0.197	0.8456	-0.3517	-1.276	0.0883	0.601	-0.9555	-1.9393	6.8417e-05	0.0051
100079927_TGI_at	Dhfr	13361	-0.8318	-1.78	5.27e-05	0.0012	-0.1782	-1.1314	0.3059	0.7736	-0.4931	-1.4075	0.0363	0.5334	-0.1226	-1.0887	0.4794	0.8979	-0.5373	-1.4512	0.0055	0.0906
100095110_TGI_at	Psmb10	19171	-0.8417	-1.7922	1.9513e-08	3.7014e-06	-0.1612	-1.1182	0.1564	0.66	-0.2082	-1.1553	0.1661	0.8245	0.0389	1.0273	0.7293	0.9604	-0.4658	-1.3811	0.0003	0.0152
100109556_TGI_at	Ccdc148	227933	-0.8427	-1.7934	8.2664e-05	0.0017	-0.6096	-1.5258	0.0017	0.1525	-0.0476	-1.0335	0.8424	0.9991	-0.6105	-1.5268	0.0016	0.113	-0.6545	-1.5741	0.0015	0.0386
100085186_TGI_at	5530400N10Rik	71420	-0.8429	-1.7936	0.0002	0.0033	-0.3361	-1.2624	0.0884	0.5699	0.0342	1.024	0.8936	0.9994	-0.1476	-1.1077	0.4471	0.8859	-0.6808	-1.603	0.0019	0.0461
100105133_TGI_at	Ssbp3	72475	-0.844	-1.795	1.6565e-09	5.795e-07	-0.349	-1.2737	0.0013	0.1412	-0.1172	-1.0846	0.3824	0.9506	-0.1527	-1.1117	0.1361	0.6859	-0.3375	-1.2636	0.003	0.0625
100109342_TGI_at	Phldb2	208177	-0.8475	-1.7994	1.695e-05	0.0005	-0.2377	-1.1791	0.1501	0.6522	-0.6179	-1.5346	0.0064	0.2606	-0.1659	-1.1219	0.3117	0.8289	-0.8101	-1.7533	3.3121e-05	0.0032
100103595_TGI_at	Tiam2	24001	-0.8476	-1.7995	0.0016	0.0162	-0.3196	-1.248	0.1815	0.6848	-1.1125	-2.1622	0.001	0.1107	-0.8762	-1.8355	0.0006	0.0682	-0.7785	-1.7154	0.0034	0.0681
100091995_TGI_at	Dhfr	13361	-0.8478	-1.7997	8.7282e-06	0.0003	-0.3986	-1.3183	0.0143	0.329	-0.5297	-1.4437	0.0139	0.3607	-0.3818	-1.3029	0.0186	0.3442	-0.4777	-1.3925	0.0062	0.0976
100096100_TGI_at	Lrrc29	234684	-0.8481	-1.8001	2.1229e-06	0.0001	-0.3912	-1.3114	0.0093	0.2912	-0.4242	-1.3418	0.0305	0.4999	-0.2656	-1.2021	0.0704	0.554	-0.8362	-1.7854	2.7102e-06	0.0005
100115368_TGI_at	Itpka	228550	-0.8483	-1.8004	2.9169e-05	0.0008	-0.4944	-1.4087	0.0056	0.235	-0.2802	-1.2143	0.215	0.8572	-0.381	-1.3022	0.0292	0.4053	-0.5316	-1.4455	0.005	0.0862
100121206_TGI_at	Rec8	56739	-0.8562	-1.8102	0.0069	0.0479	-0.4274	-1.3448	0.1383	0.642	-0.5173	-1.4313	0.1741	0.8269	-0.3584	-1.282	0.2119	0.7657	-1.1216	-2.1759	0.0006	0.0223
100105364_TGI_at	Emp2	13731	-0.8605	-1.8157	3.7541e-08	5.7825e-06	-0.4745	-1.3894	0.0003	0.074	-0.3893	-1.3098	0.0167	0.3934	-0.1845	-1.1364	0.1247	0.6657	-0.4911	-1.4055	0.0003	0.0152
100109051_TGI_at	Phldb2	208177	-0.8632	-1.8191	5.5843e-06	0.0002	-0.1622	-1.119	0.2979	0.7702	-0.4912	-1.4056	0.0207	0.4302	-0.097	-1.0695	0.5317	0.9153	-0.7778	-1.7145	2.8254e-05	0.003
100107357_TGI_at	Prlr	19116	-0.8643	-1.8204	0.0003	0.0044	0.037	1.026	0.8568	0.9765	-0.3638	-1.2868	0.185	0.8358	-0.0379	-1.0266	0.8533	0.9785	-0.7067	-1.632	0.0023	0.0522
100096342_TGI_at	Bcat2	12036	-0.8659	-1.8225	1.0951e-07	1.2441e-05	-0.5819	-1.4968	3.8063e-05	0.0365	-0.6432	-1.5617	0.0004	0.0773	-0.4131	-1.3316	0.002	0.1279	-0.426	-1.3435	0.0026	0.0565
100103455_TGI_at	Fam84a	105005	-0.8726	-1.831	6.4693e-05	0.0014	-0.2709	-1.2066	0.1466	0.6493	-0.3822	-1.3033	0.1223	0.7647	-0.5281	-1.442	0.0064	0.2194	-0.7229	-1.6505	0.0006	0.023
100105044_TGI_at	Rnf152	320311	-0.8749	-1.8339	0.0017	0.0172	-0.2843	-1.2178	0.2519	0.7414	-0.9299	-1.9052	0.0066	0.262	-0.8989	-1.8646	0.0007	0.0745	-1.1977	-2.2938	4.4792e-05	0.0038
100113331_TGI_at	Pcsk4	18551	-0.8814	-1.8422	4.5618e-05	0.0011	-0.2806	-1.2147	0.1274	0.6266	-0.5546	-1.4688	0.0254	0.4748	-0.3076	-1.2376	0.0958	0.6162	-0.9107	-1.88	2.8535e-05	0.003
100099596_TGI_at	Wdr6	83669	-0.8838	-1.8453	6.704e-06	0.0003	-0.3781	-1.2996	0.0227	0.3739	-0.4227	-1.3404	0.0518	0.6039	-0.2806	-1.2147	0.0859	0.596	-0.7489	-1.6805	7.8331e-05	0.0056
100115313_TGI_at	Cda	72269	-0.8839	-1.8453	0.0028	0.0243	-0.7462	-1.6774	0.0067	0.2517	-1.3352	-2.5231	0.0004	0.0786	-0.7956	-1.7359	0.0041	0.1771	-0.9389	-1.917	0.0016	0.0409
100088987_TGI_at	Hhat	226861	-0.8876	-1.8501	0.0003	0.0051	-0.2549	-1.1933	0.2377	0.7329	-0.3989	-1.3185	0.1641	0.8224	-0.0596	-1.0422	0.7804	0.9684	-0.9449	-1.9251	0.0002	0.0091
100107277_TGI_at	Efr3b	668212	-0.8902	-1.8535	0.0014	0.0143	-0.2434	-1.1838	0.3218	0.7852	-0.72	-1.6472	0.0308	0.5008	-0.252	-1.1909	0.3052	0.8256	-0.9661	-1.9536	0.0006	0.0218
100095791_TGI_at	Dlc1	50768	-0.8981	-1.8637	2.6724e-07	2.3654e-05	-0.4449	-1.3613	0.0022	0.17	-0.8225	-1.7684	4.7195e-05	0.0248	-0.7666	-1.7012	1.7028e-06	0.0025	-0.6252	-1.5425	9.7401e-05	0.0065
100119670_TGI_at	Airn	104103	-0.9207	-1.893	4.535e-05	0.0011	-0.4132	-1.3316	0.0342	0.4237	-0.4415	-1.358	0.0839	0.6966	-0.5374	-1.4514	0.0069	0.229	-0.7218	-1.6493	0.0009	0.0277
100080059_TGI_at	Dixdc1	330938	-0.9272	-1.9016	1.0171e-05	0.0004	-0.6146	-1.5312	0.001	0.1265	-0.6763	-1.598	0.005	0.235	-0.5587	-1.4729	0.0024	0.1353	-0.6368	-1.5549	0.0012	0.0342
100090569_TGI_at	Wwox	80707	-0.9279	-1.9024	0.0006	0.008	-0.5842	-1.4992	0.0172	0.3436	-0.8149	-1.7592	0.0124	0.3446	-0.5883	-1.5034	0.0165	0.3303	-0.9566	-1.9408	0.0005	0.0181
100085689_TGI_at	Cyp2g1	13108	-0.9335	-1.9099	0.0045	0.0343	-0.2744	-1.2095	0.3511	0.8023	-0.2044	-1.1522	0.5981	0.9804	0.0187	1.0131	0.949	0.9925	-1.2438	-2.3682	0.0003	0.0124
100080023_TGI_at	Hes6	55927	-0.9356	-1.9127	1.6099e-07	1.591e-05	-0.2352	-1.1771	0.0945	0.5823	-0.1829	-1.1352	0.3195	0.9243	-0.0989	-1.071	0.475	0.8968	-0.4757	-1.3906	0.0023	0.0522
100087226_TGI_at	Dbp	13170	-0.9358	-1.913	9.1831e-05	0.0019	-0.2651	-1.2017	0.1956	0.6954	-0.2478	-1.1874	0.3576	0.9402	-0.1536	-1.1124	0.4498	0.8867	-0.8159	-1.7604	0.0005	0.0191
100098377_TGI_at	Cldn3	12739	-0.9389	-1.9171	5.788e-08	7.8742e-06	-0.3812	-1.3024	0.006	0.2414	-0.3977	-1.3174	0.0273	0.4822	-0.4184	-1.3365	0.0028	0.1489	-0.7065	-1.6319	1.0579e-05	0.0013
100111896_TGI_at	Slc35d2	70484	-0.9602	-1.9456	8.1377e-09	1.9709e-06	-0.3169	-1.2457	0.0135	0.3259	-0.44	-1.3566	0.0098	0.3134	-0.2886	-1.2215	0.0235	0.375	-0.5658	-1.4802	9.8019e-05	0.0065
100090816_TGI_at			-0.962	-1.948	0.0005	0.0069	0.2554	1.1936	0.2917	0.7673	0.5195	1.4334	0.1084	0.7373	0.5365	1.4505	0.0306	0.4131	-0.9728	-1.9626	0.0005	0.0184
100119123_TGI_at	Prep	19072	-0.9663	-1.9538	1.1596e-08	2.5557e-06	-0.1361	-1.099	0.2828	0.7615	-0.1609	-1.118	0.3365	0.9324	-0.0055	-1.0038	0.9653	0.9944	-0.4835	-1.3981	0.0008	0.0266
100081045_TGI_at	Gna14	14675	-0.9776	-1.9692	0.0002	0.0029	-0.2393	-1.1804	0.2826	0.7615	-0.9625	-1.9487	0.0021	0.1559	-0.1084	-1.078	0.6244	0.9395	-0.7414	-1.6718	0.0029	0.0614
100119065_TGI_at	Ngef	53972	-0.9803	-1.9729	5.5357e-06	0.0002	-0.5563	-1.4705	0.0029	0.1839	-0.428	-1.3454	0.0714	0.6618	-0.4216	-1.3395	0.0206	0.3569	-0.6521	-1.5714	0.0011	0.0329
100111306_TGI_at			-0.9812	-1.9741	0.0005	0.0063	-0.1571	-1.1151	0.5181	0.8791	-0.2096	-1.1564	0.5146	0.9728	-0.3097	-1.2394	0.2065	0.7649	-1.1298	-2.1883	8.2516e-05	0.0058
100119038_TGI_at	Tm4sf1	17112	-0.9967	-1.9954	2.958e-05	0.0008	-0.3023	-1.2331	0.1343	0.6357	-1.0217	-2.0303	0.0004	0.0773	-0.3568	-1.2806	0.0789	0.5794	-0.8488	-1.8009	0.0002	0.012
100094042_TGI_at	Hdhd3	72748	-0.999	-1.9986	7.0562e-07	4.9684e-05	-0.1966	-1.146	0.2212	0.7179	-0.5777	-1.4924	0.0088	0.3034	-0.2772	-1.2118	0.0876	0.5988	-1.0885	-2.1265	1.3394e-07	6.4174e-05
100099189_TGI_at			-1.0119	-2.0165	1.1212e-06	6.9409e-05	-0.1135	-1.0819	0.4933	0.8676	-0.498	-1.4122	0.0276	0.484	-0.2936	-1.2257	0.0817	0.586	-0.5897	-1.505	0.0017	0.0421
100090066_TGI_at	Wnt5b	22419	-1.0237	-2.0332	6.5184e-05	0.0014	-0.6485	-1.5676	0.0045	0.2172	-0.3024	-1.2332	0.2933	0.9136	-0.1478	-1.1079	0.495	0.9022	-0.6979	-1.6222	0.004	0.0753
100115304_TGI_at	Stxbp6	217517	-1.0342	-2.0479	6.1724e-08	8.3163e-06	-0.1773	-1.1308	0.2275	0.724	-0.7514	-1.6835	0.0004	0.0757	-0.4286	-1.3459	0.0053	0.199	-0.5281	-1.4421	0.0014	0.0379
100083068_TGI_at	Gpr12	14738	-1.0503	-2.071	2.6298e-05	0.0007	-0.1473	-1.1075	0.48	0.861	-0.1357	-1.0986	0.6222	0.9817	-0.2473	-1.1869	0.2386	0.7857	-1.1268	-2.1838	8.9406e-06	0.0012
100084434_TGI_at	2810459M11Rik	72792	-1.0852	-2.1217	3.9841e-11	6.0006e-08	-0.4055	-1.3245	0.0008	0.1201	-0.3827	-1.3037	0.0131	0.3523	-0.4409	-1.3575	0.0003	0.0468	-0.5033	-1.4174	0.0001	0.0078
100115642_TGI_at	Rab3il1	74760	-1.0959	-2.1375	4.045e-05	0.001	-0.5605	-1.4747	0.0159	0.3365	-0.5633	-1.4777	0.0627	0.6436	-0.7007	-1.6253	0.0032	0.1566	-1.0627	-2.0888	6.2231e-05	0.0048
100108885_TGI_at	Rnf43	207742	-1.0968	-2.1388	9.9573e-06	0.0004	-0.5203	-1.4343	0.0142	0.3287	-0.6788	-1.6008	0.0155	0.3807	-0.6696	-1.5906	0.0021	0.1279	-0.9847	-1.9789	4.9679e-05	0.0041
100113671_TGI_at	Rnf152	320311	-1.1109	-2.1598	3.6805e-05	0.0009	-0.4274	-1.3449	0.0635	0.5093	-1.052	-2.0735	0.001	0.1152	-0.8905	-1.8539	0.0003	0.0468	-1.4539	-2.7394	4.1159e-07	0.0001
100084708_TGI_at	Fbxo21	231670	-1.1115	-2.1607	1.7325e-08	3.3494e-06	-0.4722	-1.3872	0.0026	0.1804	-0.4218	-1.3396	0.0358	0.5323	-0.3221	-1.2502	0.034	0.4335	-0.6272	-1.5446	0.0003	0.0123
100108479_TGI_at	Apol7a	75761	-1.1298	-2.1883	3.2768e-08	5.3495e-06	-0.2861	-1.2193	0.0698	0.5274	-0.5031	-1.4172	0.0177	0.4043	-0.3334	-1.26	0.036	0.4431	-0.773	-1.7089	2.9784e-05	0.003
100102318_TGI_at	Slc2a5	56485	-1.1594	-2.2336	2.8317e-07	2.4765e-05	-0.2135	-1.1595	0.2296	0.725	-0.3816	-1.3028	0.1072	0.7358	-0.3999	-1.3194	0.0279	0.3995	-0.8538	-1.8073	4.7174e-05	0.004
100115217_TGI_at			-1.165	-2.2423	2.622e-05	0.0007	-0.4214	-1.3392	0.0737	0.5371	-1.0866	-2.1237	0.001	0.1107	-0.3384	-1.2644	0.1477	0.7061	-1.4661	-2.7628	5.5577e-07	0.0002
100086193_TGI_at	Adh4	26876	-1.1678	-2.2467	6.9308e-11	7.6314e-08	-0.2579	-1.1957	0.0413	0.4513	-0.7283	-1.6567	6.269e-05	0.0294	-0.4979	-1.4121	0.0002	0.0407	-0.5334	-1.4473	0.0002	0.0105
100112555_TGI_at	Nr2f2	11819	-1.1876	-2.2777	6.7843e-08	8.6824e-06	-0.149	-1.1088	0.3773	0.8158	-0.5825	-1.4974	0.012	0.3423	-0.2368	-1.1784	0.1638	0.725	-0.5736	-1.4883	0.0025	0.0548
100103055_TGI_at	Prlr	19116	-1.1909	-2.2829	0.0055	0.04	0.2131	1.1592	0.5786	0.9013	-0.4729	-1.3879	0.3534	0.9386	-0.0916	-1.0656	0.811	0.9735	-1.7156	-3.2843	0.0001	0.0082
100106682_TGI_at			-1.1946	-2.2888	4.4895e-06	0.0002	0.0759	1.054	0.7195	0.9436	-0.3631	-1.2862	0.1988	0.8473	-0.0944	-1.0676	0.6553	0.9475	-0.9226	-1.8955	0.0002	0.01
100081693_TGI_at	Nav2	78286	-1.2006	-2.2984	3.8062e-05	0.001	-0.2074	-1.1546	0.3969	0.8264	-0.8205	-1.766	0.0146	0.3713	-0.5506	-1.4647	0.0288	0.4045	-0.8024	-1.744	0.0034	0.0683
100104413_TGI_at	Cxcl12	20315	-1.2009	-2.2989	1.8663e-14	2.0566e-10	-0.3231	-1.2511	0.0014	0.1455	-0.4658	-1.3811	0.0006	0.0894	-0.2887	-1.2216	0.0038	0.1708	-0.5866	-1.5017	7.9702e-07	0.0002
100109229_TGI_at	Prlr	19116	-1.2041	-2.3039	6.9235e-05	0.0015	-0.0181	-1.0126	0.9433	0.9887	-0.3757	-1.2975	0.2695	0.8995	-0.0529	-1.0374	0.8356	0.9756	-1.0637	-2.0903	0.0003	0.0146
100100542_TGI_at	Tgm1	21816	-1.2045	-2.3046	0.0002	0.003	-0.686	-1.6088	0.0159	0.3361	-0.903	-1.87	0.0164	0.3898	-0.7106	-1.6364	0.0127	0.3002	-1.109	-2.157	0.0004	0.018
100084444_TGI_at	Kcnk5	16529	-1.2108	-2.3147	2.0173e-07	1.8999e-05	0.0819	1.0584	0.6506	0.923	0.528	1.4419	0.0322	0.5084	0.3584	1.282	0.0531	0.5019	0.7809	1.7182	0.0002	0.0109
100118891_TGI_at	Cd276	102657	-1.2468	-2.3731	5.5139e-05	0.0013	-0.463	-1.3784	0.0809	0.5544	-0.5714	-1.486	0.1025	0.7303	-0.1094	-1.0788	0.674	0.9507	-1.2186	-2.3272	7.5371e-05	0.0056
100079220_TGI_at	Tiam1	21844	-1.2585	-2.3924	0.0002	0.0032	-0.1076	-1.0774	0.7087	0.9408	-0.4488	-1.3649	0.2428	0.8831	-0.1179	-1.0852	0.6822	0.9533	-1.4518	-2.7355	2.7031e-05	0.0029
100119935_TGI_at	Pcdh18	73173	-1.277	-2.4233	1.3156e-05	0.0004	-0.1917	-1.1421	0.4291	0.8395	-0.7738	-1.7097	0.0196	0.4216	-1.0984	-2.1412	5.0862e-05	0.0178	-1.4397	-2.7126	1.8003e-06	0.0004
100082714_TGI_at	AW549542	100993	-1.2925	-2.4496	4.3038e-09	1.2161e-06	-0.5032	-1.4174	0.0033	0.1931	-0.479	-1.3937	0.0295	0.4958	-0.2026	-1.1508	0.213	0.7658	-0.556	-1.4702	0.0023	0.0519
100117338_TGI_at	Hunk	26559	-1.2967	-2.4567	7.1811e-06	0.0003	-0.6529	-1.5724	0.0084	0.2747	-0.9327	-1.9088	0.0047	0.2293	-0.6964	-1.6205	0.0052	0.1968	-0.7738	-1.7097	0.0036	0.0698
100107123_TGI_at	Fbxo21	231670	-1.308	-2.4759	4.5437e-13	1.6165e-09	-0.406	-1.325	0.001	0.1275	-0.5403	-1.4542	0.0009	0.1092	-0.4604	-1.376	0.0002	0.0414	-0.689	-1.6121	1.4863e-06	0.0003
100079615_TGI_at	Asap3	230837	-1.3193	-2.4954	1.657e-05	0.0005	-0.6244	-1.5416	0.0177	0.3442	-0.9004	-1.8666	0.0102	0.3174	-0.5645	-1.4789	0.0308	0.4131	-1.1529	-2.2236	0.0001	0.0071
100095518_TGI_at	Ccdc30	73332	-1.3473	-2.5444	8.9844e-07	5.9821e-05	-0.25	-1.1892	0.2542	0.7424	-0.663	-1.5833	0.0259	0.4776	-0.3705	-1.2928	0.0944	0.6137	-0.9438	-1.9235	0.0002	0.0105
100092697_TGI_at	1810046K07Rik	69809	-1.3497	-2.5487	6.3812e-05	0.0014	-0.5415	-1.4555	0.0628	0.5076	-0.9699	-1.9587	0.0134	0.3541	-0.6399	-1.5582	0.0293	0.406	-1.1203	-2.1739	0.0006	0.0225
100109061_TGI_at	Dnajc12	30045	-1.3668	-2.579	4.199e-05	0.001	-0.3897	-1.3101	0.1684	0.672	-0.8972	-1.8625	0.0194	0.4202	-0.2026	-1.1508	0.4698	0.8948	-0.8873	-1.8497	0.0046	0.0817
100106453_TGI_at	Lin7a	108030	-1.4024	-2.6433	3.6616e-08	5.683e-06	-0.045	-1.0317	0.8151	0.9672	-0.2658	-1.2023	0.3001	0.9172	-0.0942	-1.0675	0.6251	0.9398	-0.6326	-1.5503	0.0035	0.069
100107716_TGI_at	Col3a1	12825	-1.4219	-2.6794	1.3041e-05	0.0004	-0.4014	-1.3208	0.1409	0.6422	-0.7974	-1.738	0.0298	0.4964	-0.665	-1.5855	0.0173	0.3358	-0.8696	-1.8271	0.004	0.0748
100112089_TGI_at	Tnfrsf19	29820	-1.4376	-2.7087	8.0665e-08	9.8423e-06	-0.416	-1.3343	0.0481	0.4723	-0.5817	-1.4966	0.0373	0.5371	-0.4186	-1.3366	0.0468	0.4907	-0.7266	-1.6547	0.0018	0.0438
100109262_TGI_at	Rfx4	71137	-1.4449	-2.7224	1.8345e-07	1.7578e-05	-0.5678	-1.4822	0.0113	0.3062	-1.6169	-3.0672	1.421e-06	0.0057	-1.1236	-2.1789	6.0148e-06	0.0051	-0.9223	-1.8951	0.0002	0.0114
100096558_TGI_at	D130043K22Rik	210108	-1.451	-2.7339	4.8121e-06	0.0002	-0.1716	-1.1263	0.5065	0.8739	-0.5517	-1.4659	0.1116	0.7435	-0.1927	-1.1429	0.4561	0.8889	-0.9829	-1.9765	0.0009	0.0277
100093683_TGI_at	Prlr	19116	-1.4519	-2.7357	1.1548e-05	0.0004	-0.1066	-1.0767	0.6956	0.937	-0.3048	-1.2352	0.3995	0.9563	-0.1283	-1.093	0.6378	0.9418	-1.0318	-2.0445	0.0009	0.0289
100095011_TGI_at	Hsd3b2	15493	-1.4629	-2.7565	4.6372e-14	3.4066e-10	-0.3993	-1.3189	0.0016	0.1515	-0.5914	-1.5067	0.0005	0.085	-0.2919	-1.2242	0.0175	0.337	-0.6211	-1.5381	1.4418e-05	0.0017
100100254_TGI_at	Tnfaip8l3	244882	-1.4901	-2.809	3.5067e-08	5.6003e-06	-0.4464	-1.3627	0.0339	0.4224	-0.976	-1.967	0.0008	0.1056	-0.6595	-1.5795	0.0024	0.1367	-1.0974	-2.1397	1.0211e-05	0.0013
100099966_TGI_at	Zfp395	380912	-1.4979	-2.8244	5.2994e-08	7.5331e-06	-0.6423	-1.5608	0.0038	0.203	-1.2729	-2.4164	4.3878e-05	0.0236	-0.9111	-1.8805	9.258e-05	0.0246	-0.781	-1.7183	0.0011	0.0322
100118249_TGI_at			-1.498	-2.8245	8.3865e-07	5.6871e-05	-0.4274	-1.3448	0.082	0.5577	-1.1175	-2.1697	0.0011	0.1189	-0.174	-1.1282	0.4713	0.8952	-1.2172	-2.325	2.6131e-05	0.0028
100100320_TGI_at	0610031O16Rik	68369	-1.5089	-2.8459	9.0093e-06	0.0003	-0.7747	-1.7109	0.008	0.2702	-2.0825	-4.2355	1.6337e-06	0.0057	-0.7942	-1.7341	0.0067	0.2256	-1.4805	-2.7905	1.2151e-05	0.0015
100084867_TGI_at	Hsd3b5	15496	-1.519	-2.866	5.5691e-08	7.737e-06	-0.103	-1.074	0.6287	0.9169	-0.378	-1.2995	0.1844	0.8358	-0.2072	-1.1544	0.333	0.8411	-0.8137	-1.7577	0.0008	0.0274
100116913_TGI_at	Aox1	11761	-1.5523	-2.9328	2.4011e-05	0.0007	-0.8745	-1.8333	0.0065	0.2482	-0.3505	-1.275	0.3877	0.9523	-0.1121	-1.0808	0.7136	0.9586	-1.1063	-2.1529	0.0015	0.0383
100117681_TGI_at	Olfml1	244198	-1.6285	-3.0918	5.1343e-13	1.6165e-09	-0.5894	-1.5046	0.0002	0.0618	-0.5904	-1.5057	0.0033	0.1902	-0.3413	-1.2669	0.0213	0.3588	-0.9737	-1.9639	1.4575e-07	6.5554e-05
100081073_TGI_at	Spsb4	211949	-1.6545	-3.1482	4.7392e-08	6.9171e-06	-0.4219	-1.3397	0.0726	0.5371	-0.7458	-1.6769	0.0183	0.4093	-0.6818	-1.6041	0.005	0.1945	-1.1998	-2.2971	1.621e-05	0.0019
100087689_TGI_at	Pld6	194908	-1.6684	-3.1785	2.0995e-13	1.1568e-09	-0.8978	-1.8632	1.971e-07	0.0028	-1.4321	-2.6985	3.5507e-09	3.9127e-05	-0.8411	-1.7914	6.9074e-07	0.0018	-1.0428	-2.0602	3.0343e-08	2.2682e-05
100120072_TGI_at	Osgin1	71839	-1.6726	-3.188	2.6405e-06	0.0001	-1.0704	-2.1	0.0006	0.103	-0.6782	-1.6001	0.0799	0.6852	-0.7044	-1.6294	0.0181	0.3405	-1.718	-3.2897	1.6538e-06	0.0004
100082313_TGI_at	D0H4S114	27528	-1.9957	-3.988	0.0008	0.0094	-0.2172	-1.1625	0.6751	0.931	-0.4728	-1.3878	0.4912	0.97	-0.2664	-1.2028	0.6074	0.9344	-1.8437	-3.5893	0.0017	0.0426
100093433_TGI_at	Dclk3	245038	-1.996	-3.989	6.7616e-10	2.8657e-07	-0.9084	-1.877	0.0003	0.0816	-0.5465	-1.4605	0.0786	0.6848	-0.6178	-1.5345	0.0103	0.2657	-1.3638	-2.5736	1.9873e-06	0.0004
100112134_TGI_at	Fam65b	193385	-2.7254	-6.6133	3.5099e-10	1.8867e-07	-0.6132	-1.5296	0.0507	0.4799	-1.507	-2.8422	0.0006	0.0911	-0.7462	-1.6774	0.0188	0.3462	-2.0642	-4.1819	1.7484e-07	7.41e-05
100099005_TGI_at	Cyp7a1	13122	-2.9271	-7.6058	2.9396e-09	9.1248e-07	-0.8012	-1.7425	0.0306	0.4089	-0.4948	-1.4091	0.3006	0.9174	0.277	1.2116	0.4418	0.8842	-1.3495	-2.5483	0.001	0.0306
