# Supplementary material for: Pharmacological AMPK activation induces transcriptional responses congruent to exercise in skeletal and cardiac muscle, adipose tissues and liver
Source: PLoS One. 2019 Feb 27;14(2):e0211568. doi: 10.1371/journal.pone.0211568 (PMC6392219; doi:10.1371/journal.pone.0211568)
Supplement: S21 Table — 59 probesets robustly regulated only by acute exercise, and not by acute AMPK activator treatment, in liver (at least 1.5-fold change and FDR_BH <0.1). See corresponding heat map in S19 Fig. (XLSX) [file pone.0211568.s051.xlsx]

## Sheet: S21_Table
			Liver
			Acute
			LA2, 30mpk				LA2, 3mpk				SA2, 20mpk				SA2, 3mpk				Exercise
probesetid	Gene Symbol	Entrez Gene ID	Log2FC	Fold Change	Raw p	FDR_BH	Log2FC	Fold Change	Raw p	FDR_BH	Log2FC	Fold Change	Raw p	FDR_BH	Log2FC	Fold Change	Raw p	FDR_BH	Log2FC	Fold Change	Raw p	FDR_BH
100110124_TGI_at	2010109N18Rik	66550	0.0575	1.0407	0.8234	0.927	0.0786	1.056	0.7466	0.9494	-0.1576	-1.1154	0.6244	0.9817	0.5438	1.4578	0.0302	0.411	1.5417	2.9114	5.8203e-07	0.0002
100110492_TGI_at	Ogn	18295	0.1472	1.1074	0.5373	0.7659	0.5659	1.4803	0.0155	0.3338	0.2629	1.1999	0.3783	0.9488	0.5451	1.4591	0.0193	0.3498	0.8622	1.8178	0.0008	0.0267
100081875_TGI_at			0.1298	1.0942	0.4107	0.6712	0.0943	1.0676	0.5253	0.8816	-0.0241	-1.0169	0.9019	0.9994	-0.0572	-1.0404	0.6998	0.9558	0.7835	1.7214	1.3186e-05	0.0016
100115866_TGI_at	Kcnj16	16517	0.0999	1.0717	0.6441	0.8346	-0.1177	-1.085	0.5641	0.897	-0.1361	-1.099	0.6139	0.9816	0.0216	1.0151	0.9157	0.9878	0.7686	1.7036	0.001	0.0299
100113242_TGI_at	Slc25a15	18408	0.1415	1.1031	0.4591	0.7074	0.0691	1.0491	0.7007	0.9384	0.0942	1.0675	0.6919	0.9903	0.1151	1.083	0.5228	0.9114	0.7656	1.7001	0.0003	0.0121
100079569_TGI_at	2210402C17Rik	72288	-0.188	-1.1392	0.4552	0.7049	0.1408	1.1025	0.5525	0.8934	-0.1965	-1.1459	0.531	0.9778	0.0935	1.067	0.6928	0.9544	0.7613	1.695	0.0041	0.0763
100097552_TGI_at	1700029J07Rik	69479	0.2544	1.1928	0.2154	0.4693	0.2379	1.1793	0.219	0.7155	0.2285	1.1716	0.3698	0.9461	0.3002	1.2314	0.1231	0.6638	0.7593	1.6926	0.0006	0.0218
100119867_TGI_at	Enc1	13803	0.057	1.0403	0.7612	0.8974	-0.1858	-1.1374	0.2971	0.77	-0.1122	-1.0809	0.632	0.9822	-0.0738	-1.0525	0.677	0.9519	0.744	1.6749	0.0003	0.0136
100080981_TGI_at	Kynu	70789	0.1669	1.1226	0.1662	0.4054	-0.0793	-1.0565	0.4812	0.8612	0.1105	1.0796	0.4582	0.9628	0.0438	1.0308	0.6965	0.9551	0.7419	1.6723	2.6348e-07	9.1005e-05
100086898_TGI_at			-0.2054	-1.153	0.2391	0.5001	-0.0723	-1.0514	0.6578	0.9251	0.2118	1.1581	0.3289	0.9279	-0.2182	-1.1633	0.1857	0.7486	0.7396	1.6697	0.0001	0.0073
100115812_TGI_at	4930562F07Rik	75255	0.1409	1.1026	0.5673	0.7854	0.1727	1.1271	0.458	0.8516	0.0437	1.0308	0.8867	0.9994	0.3923	1.3125	0.0968	0.6178	0.7283	1.6567	0.005	0.0865
100099327_TGI_at	Thap2	66816	-0.0238	-1.0166	0.918	0.9671	0.2876	1.2206	0.1919	0.6942	0.2321	1.1746	0.4226	0.9576	0.0145	1.0101	0.9469	0.9923	0.7205	1.6478	0.0033	0.0668
100116423_TGI_at	Esrrb	26380	0.1389	1.1011	0.4771	0.7208	-0.1724	-1.1269	0.3505	0.8016	0.0394	1.0277	0.871	0.9994	0.13	1.0943	0.4804	0.8983	0.687	1.6099	0.0011	0.0316
100085350_TGI_at	Hif3a	53417	0.2614	1.1986	0.1618	0.3985	0.2585	1.1963	0.1427	0.6447	0.1815	1.1341	0.4317	0.9576	0.1985	1.1475	0.2576	0.7987	0.6784	1.6003	0.0007	0.0241
100120679_TGI_at	Rsf1	233532	0.0343	1.0241	0.8499	0.9386	0.2503	1.1894	0.149	0.6505	-0.0434	-1.0305	0.848	0.9994	0.0565	1.04	0.741	0.9618	0.6676	1.5884	0.0007	0.0241
100117910_TGI_at	Dnmbp	71972	0.1476	1.1078	0.3751	0.6391	0.0442	1.0311	0.7771	0.9579	0.2066	1.154	0.3203	0.9248	0.2487	1.1881	0.1172	0.6541	0.6579	1.5778	0.0003	0.0133
100104784_TGI_at			0.0526	1.0371	0.767	0.9006	0.1944	1.1443	0.2495	0.7397	0.2408	1.1817	0.2804	0.907	0.3569	1.2806	0.0384	0.4568	0.6562	1.5759	0.0007	0.0233
100094272_TGI_at	Ppargc1b	170826	-0.0593	-1.0419	0.7758	0.9052	-0.2668	-1.2031	0.1791	0.6833	0.0567	1.0401	0.8271	0.9973	0.017	1.0119	0.9308	0.9911	0.6403	1.5586	0.0037	0.0718
100083736_TGI_at	Zcchc7	319885	0.0937	1.0671	0.6554	0.8406	0.0439	1.0309	0.8243	0.9685	0.0477	1.0336	0.8554	0.9994	0.2376	1.179	0.2337	0.7804	0.6359	1.5539	0.0042	0.0764
100090625_TGI_at	Pcdh20	219257	0.2326	1.175	0.1782	0.4225	0.1304	1.0946	0.4199	0.8364	-0.0184	-1.0129	0.931	0.9994	0.2584	1.1961	0.1144	0.6471	0.6352	1.5532	0.0006	0.0223
100099125_TGI_at	3110009E18Rik	73103	-0.1332	-1.0967	0.3983	0.6611	0.2003	1.149	0.181	0.6844	-0.2319	-1.1744	0.2404	0.8805	-0.1776	-1.131	0.2344	0.7809	0.6265	1.5438	0.0003	0.0128
100091243_TGI_at	Nedd4l	83814	0.2537	1.1923	0.1608	0.3967	-0.0253	-1.0177	0.8804	0.9797	0.2597	1.1972	0.2477	0.8858	0.2833	1.217	0.0984	0.6208	0.6203	1.5372	0.0012	0.0345
100082336_TGI_at	Mafb	16658	-0.1599	-1.1172	0.3016	0.5703	0.4354	1.3523	0.0045	0.2166	0.0571	1.0404	0.7659	0.9928	0.1877	1.1389	0.2002	0.7609	0.6191	1.5359	0.0002	0.0119
100081356_TGI_at	Ppargc1b	170826	0.207	1.1543	0.2789	0.5471	-0.0608	-1.043	0.7341	0.947	0.0375	1.0263	0.8741	0.9994	-0.0514	-1.0363	0.7739	0.9679	0.6152	1.5318	0.0024	0.0529
100087936_TGI_at	Chic2	74277	0.156	1.1142	0.2614	0.527	-0.0112	-1.0078	0.931	0.9871	0.0554	1.0392	0.747	0.9918	0.164	1.1204	0.2117	0.7657	0.6084	1.5245	7.6778e-05	0.0056
100086446_TGI_at	Pdgfrl	68797	-0.1897	-1.1405	0.2296	0.4884	-0.3879	-1.3085	0.0118	0.3112	-0.1473	-1.1075	0.4516	0.9628	-0.1311	-1.0952	0.3762	0.8603	0.6019	1.5177	0.0004	0.0171
100121411_TGI_at	Rffl	67338	0.0045	1.0031	0.9742	0.9891	-0.2707	-1.2064	0.0463	0.4681	0.132	1.0958	0.4521	0.9628	-0.1649	-1.1211	0.2169	0.7688	0.6008	1.5166	0.0001	0.0073
100085654_TGI_at	Sdpr	20324	-0.0333	-1.0233	0.7878	0.912	0.0261	1.0182	0.8228	0.9683	-0.0913	-1.0653	0.5541	0.9783	0.1038	1.0746	0.375	0.8596	0.5989	1.5146	2.0195e-05	0.0023
100111590_TGI_at			0.0512	1.0362	0.6444	0.8347	-0.1118	-1.0806	0.2885	0.766	0.0761	1.0542	0.5826	0.9795	-0.1077	-1.0775	0.3061	0.8262	0.5855	1.5006	5.2677e-06	0.0008
100097844_TGI_at	Fgr	14191	0.13	1.0943	0.3918	0.6557	0.0631	1.0447	0.6581	0.9251	0.1256	1.091	0.5064	0.9718	0.0584	1.0413	0.6819	0.9533	-0.5851	-1.5001	0.0004	0.0165
100089087_TGI_at	Mid1ip1	68041	0.0277	1.0194	0.8689	0.9464	0.1712	1.126	0.2838	0.7624	-0.1163	-1.0839	0.58	0.9795	-0.2132	-1.1593	0.1838	0.7479	-0.5897	-1.505	0.0011	0.0325
100098095_TGI_at	Dsp	109620	-0.0877	-1.0627	0.6128	0.8143	0.0799	1.057	0.6247	0.915	0.0775	1.0552	0.7196	0.9918	-0.0985	-1.0707	0.5468	0.9177	-0.5915	-1.5069	0.0014	0.0382
100096360_TGI_at	Daam1	208846	-0.0428	-1.0301	0.8154	0.9237	0.3346	1.2611	0.059	0.4993	0.1474	1.1076	0.5206	0.9751	0.0944	1.0676	0.5859	0.9298	-0.5982	-1.5138	0.0022	0.0515
100105592_TGI_at	Acot6	217700	-0.0408	-1.0287	0.8361	0.9328	-0.0402	-1.0282	0.8289	0.9694	-0.1131	-1.0815	0.6461	0.9826	-0.2417	-1.1824	0.1985	0.7608	-0.5991	-1.5148	0.0041	0.0762
100110318_TGI_at	Ppp1r16b	228852	0.1058	1.0761	0.4529	0.7032	0.0224	1.0157	0.8653	0.9781	-0.1915	-1.1419	0.2778	0.9052	-0.2335	-1.1757	0.0838	0.5903	-0.6008	-1.5165	0.0001	0.0073
100097257_TGI_at	Foxc2	14234	0.2054	1.153	0.3387	0.6055	0.0839	1.0599	0.6771	0.932	-0.0572	-1.0404	0.8299	0.9977	-0.1145	-1.0826	0.5703	0.9256	-0.6148	-1.5314	0.0062	0.0982
100120711_TGI_at	Ciapin1	109006	-0.064	-1.0454	0.6625	0.8453	-0.1477	-1.1078	0.2885	0.766	-0.0943	-1.0675	0.6063	0.9806	-0.1479	-1.1079	0.2879	0.8155	-0.6174	-1.5341	0.0001	0.0083
100101010_TGI_at	AV356131	101807	-0.1592	-1.1167	0.3357	0.6025	-0.0054	-1.0038	0.9722	0.9944	-0.1236	-1.0895	0.5475	0.9783	-0.1668	-1.1225	0.2856	0.8153	-0.6272	-1.5445	0.0005	0.0184
100102015_TGI_at	Syncrip	56403	-0.1903	-1.141	0.274	0.5422	-0.1433	-1.1044	0.3809	0.8181	-0.1279	-1.0927	0.5532	0.9783	0.032	1.0224	0.8441	0.9768	-0.6394	-1.5577	0.0006	0.023
100084858_TGI_at	Daam1	208846	-0.2172	-1.1625	0.0863	0.2691	0.0807	1.0576	0.4916	0.8669	-0.1514	-1.1106	0.3311	0.9298	0.0182	1.0127	0.8761	0.9823	-0.6478	-1.5668	6.3782e-06	0.001
100100737_TGI_at	Kank2	235041	-0.2315	-1.1741	0.2618	0.5275	-0.0172	-1.012	0.9288	0.9868	-0.2284	-1.1716	0.3731	0.9474	-0.0741	-1.0527	0.7012	0.956	-0.7303	-1.6589	0.0009	0.0292
100108046_TGI_at	2310047K21Rik	71928	-0.034	-1.0239	0.8846	0.9534	0.0119	1.0082	0.9572	0.9915	-0.0756	-1.0538	0.7961	0.9945	-0.3114	-1.2409	0.1645	0.7252	-0.7369	-1.6666	0.0031	0.0639
100107300_TGI_at	Stub1	56424	-0.2075	-1.1547	0.34	0.6066	-0.1738	-1.128	0.3962	0.8263	0.0716	1.0509	0.7907	0.9942	-0.2032	-1.1512	0.3221	0.8351	-0.7376	-1.6675	0.0015	0.0386
100088852_TGI_at	Jub	16475	-0.1833	-1.1355	0.375	0.6391	-0.2834	-1.217	0.1494	0.651	-0.2503	-1.1895	0.3319	0.9298	-0.1989	-1.1478	0.3082	0.8273	-0.7392	-1.6692	0.0009	0.0277
100100128_TGI_at	Dnajb4	67035	0.0198	1.0138	0.925	0.9698	-0.4298	-1.347	0.0353	0.4268	0.0025	1.0017	0.9924	0.9994	-0.5729	-1.4875	0.006	0.2135	-0.7405	-1.6707	0.0011	0.0318
100108118_TGI_at	Hddc2	69692	-0.0499	-1.0352	0.8265	0.9282	0.053	1.0374	0.8052	0.9643	-0.1773	-1.1308	0.5337	0.9778	0.208	1.1551	0.3359	0.843	-0.7527	-1.685	0.002	0.0476
100081749_TGI_at	Pdxk	216134	-0.2402	-1.1811	0.2457	0.509	-0.0351	-1.0246	0.8561	0.9765	-0.1824	-1.1348	0.4772	0.9669	0.032	1.0224	0.8685	0.9809	-0.7539	-1.6863	0.0007	0.0241
100090016_TGI_at	Rxrg	20183	-0.2394	-1.1805	0.1792	0.4239	-0.0396	-1.0278	0.8116	0.9659	-0.1976	-1.1468	0.3707	0.9467	-0.2516	-1.1906	0.1354	0.6846	-0.8061	-1.7485	4.673e-05	0.004
100092645_TGI_at	Ttc17	74569	0.0036	1.0025	0.9882	0.9952	-0.0252	-1.0176	0.9125	0.9851	-0.0442	-1.0311	0.8839	0.9994	0.1163	1.0839	0.6124	0.9355	-0.8121	-1.7558	0.0018	0.0439
100098365_TGI_at	Il1a	16175	-0.026	-1.0182	0.9094	0.9631	0.2132	1.1593	0.3251	0.7874	-0.2614	-1.1987	0.3614	0.9404	-0.3291	-1.2563	0.1323	0.6784	-0.8146	-1.7588	0.001	0.0294
100110599_TGI_at	Mogat2	233549	-0.0595	-1.0421	0.8059	0.9195	0.1135	1.0819	0.6194	0.9129	-0.0261	-1.0183	0.931	0.9994	-0.0204	-1.0142	0.9289	0.9905	-0.8214	-1.7671	0.0016	0.04
100116188_TGI_at	Dusp5	240672	0.1421	1.1035	0.5477	0.7721	-0.0071	-1.0049	0.9747	0.9949	-0.1552	-1.1136	0.5981	0.9804	-0.3463	-1.2713	0.1252	0.666	-0.8351	-1.784	0.001	0.0307
100100716_TGI_at	Extl1	56219	0.0122	1.0085	0.9439	0.9771	0.1423	1.1036	0.387	0.8218	-0.1745	-1.1286	0.4221	0.9576	-0.1006	-1.0722	0.5397	0.9167	-0.8546	-1.8082	1.6104e-05	0.0019
100108517_TGI_at	Gpr146	80290	-0.247	-1.1867	0.0998	0.2957	0.0265	1.0186	0.8486	0.9744	-0.164	-1.1204	0.3747	0.9479	-0.2778	-1.2123	0.0514	0.4978	-0.9187	-1.8904	2.6427e-07	9.1005e-05
100118375_TGI_at	Gga2	74105	0.048	1.0338	0.8476	0.9376	0.1338	1.0972	0.5708	0.898	0.1569	1.1149	0.6151	0.9816	-0.2259	-1.1695	0.3405	0.8435	-0.9372	-1.9148	0.0006	0.0211
100099661_TGI_at	Srebf1	20787	-0.1555	-1.1138	0.5478	0.7722	-0.0473	-1.0333	0.846	0.9737	-0.1147	-1.0828	0.7217	0.9918	-0.1035	-1.0744	0.6709	0.95	-0.97	-1.9588	0.0005	0.0209
100087723_TGI_at	BC026600	414070	-0.0866	-1.0619	0.7684	0.9011	-0.4202	-1.3381	0.1353	0.6372	-0.0666	-1.0473	0.8557	0.9994	-0.7793	-1.7163	0.0074	0.2364	-1.2142	-2.3201	0.0002	0.0097
100091053_TGI_at	Wee1	22390	0.093	1.0666	0.6562	0.8412	0.0772	1.055	0.6949	0.9364	-0.0028	-1.0019	0.9915	0.9994	0.0304	1.0213	0.8773	0.9823	-1.3553	-2.5584	1.1688e-07	5.7244e-05
100084528_TGI_at	Gdf6	242316	-0.1687	-1.1241	0.5881	0.7971	-0.4939	-1.4083	0.0982	0.5878	0.2217	1.1661	0.5684	0.9783	-0.5885	-1.5037	0.0505	0.4952	-1.6105	-3.0537	7.233e-06	0.001
