# Supplementary material for: Pharmacological AMPK activation induces transcriptional responses congruent to exercise in skeletal and cardiac muscle, adipose tissues and liver
Source: PLoS One. 2019 Feb 27;14(2):e0211568. doi: 10.1371/journal.pone.0211568 (PMC6392219; doi:10.1371/journal.pone.0211568)
Supplement: S22 Table — 13 probesets significantly regulated only after acute AMPK activator treatment (at least 1.5-fold change and FDR_BH <0.1 by LA2, and at least 1.2 fold change and FDR_BH p<0.1 by SA2), and not by acute exercise, in liver. See corresponding heat map in S20 Fig. (XLSX) [file pone.0211568.s052.xlsx]

## Sheet: S22_Table
			Liver
			Acute
			LA2, 30mpk				LA2, 3mpk				SA2, 20mpk				SA2, 3mpk				Exercise
probesetid	Gene Symbol	Entrez Gene ID	Log2FC	Fold Change	Raw p	FDR_BH	Log2FC	Fold Change	Raw p	FDR_BH	Log2FC	Fold Change	Raw p	FDR_BH	Log2FC	Fold Change	Raw p	FDR_BH	Log2FC	Fold Change	Raw p	FDR_BH
100117911_TGI_at	Gck	103988	1.5246	2.8771	7.5215e-09	1.8419e-06	0.8063	1.7488	0.0002	0.0596	0.9798	1.9722	0.0005	0.0821	0.6365	1.5546	0.0022	0.1304	0.2365	1.1782	0.2561	0.6734
100088567_TGI_at	Il12rb1	16161	1.4137	2.6642	4.3564e-11	6.0006e-08	0.5955	1.511	0.0002	0.0653	1.0221	2.0309	5.1117e-06	0.0075	0.8282	1.7755	1.5496e-06	0.0024	0.1144	1.0825	0.4617	0.824
100081304_TGI_at	Rusc1	72296	1.2033	2.3027	3.0832e-13	1.359e-09	0.268	1.2041	0.0132	0.324	0.7087	1.6344	7.5495e-06	0.0098	0.3108	1.2404	0.0046	0.1862	0.0389	1.0274	0.7235	0.9304
100106785_TGI_at	Timm10	30059	0.9075	1.8757	1.2085e-10	1.0297e-07	0.301	1.232	0.0036	0.1989	0.5176	1.4316	0.0003	0.065	0.3423	1.2678	0.0011	0.091	0.1864	1.1379	0.0778	0.4102
100103462_TGI_at	Spag9	70834	0.8362	1.7853	3.2489e-08	5.3435e-06	0.3617	1.2849	0.0029	0.1839	0.6099	1.5261	0.0002	0.0624	0.3901	1.3105	0.0014	0.1044	0.2138	1.1597	0.0835	0.424
100101428_TGI_at	Ccdc93	70829	0.7702	1.7055	1.4627e-06	8.3947e-05	0.259	1.1967	0.0481	0.4724	0.6679	1.5888	0.0003	0.0718	0.4256	1.3431	0.0018	0.1207	-0.2071	-1.1544	0.1319	0.5155
100091414_TGI_at	Adal	75894	0.7238	1.6515	3.6464e-06	0.0002	0.4329	1.35	0.0014	0.1473	0.6191	1.536	0.0006	0.0954	0.3418	1.2673	0.0098	0.2604	0.1638	1.1202	0.2265	0.6431
100108444_TGI_at	Tmem106b	71900	0.5893	1.5045	4.4734e-08	6.6615e-06	0.3362	1.2624	0.0002	0.0623	0.4225	1.3402	0.0003	0.0748	0.4678	1.383	1.2934e-06	0.0024	0.0472	1.0332	0.5868	0.8841
100081444_TGI_at	Cth	107869	-0.5868	-1.5019	0.0001	0.0024	-0.572	-1.4866	8.2039e-05	0.0534	-0.7958	-1.7361	4.0926e-05	0.0226	-0.329	-1.2562	0.0152	0.3228	0.2507	1.1898	0.0756	0.404
100119982_TGI_at	Hal	15109	-0.6705	-1.5916	1.4958e-07	1.5191e-05	-0.3367	-1.2629	0.0015	0.1473	-0.544	-1.4581	0.0002	0.0517	-0.4044	-1.3235	0.0002	0.037	-0.1305	-1.0946	0.2166	0.6333
100104867_TGI_at	Arhgef19	213649	-0.7311	-1.6599	4.3418e-06	0.0002	-0.6976	-1.6218	3.5445e-06	0.0124	-0.736	-1.6655	0.0001	0.0414	-0.4531	-1.369	0.0011	0.091	-0.1955	-1.1451	0.1587	0.5627
100080877_TGI_at	Ccl9	20308	-0.8357	-1.7848	6.2883e-09	1.6304e-06	-0.3219	-1.25	0.0041	0.2117	-0.6516	-1.5709	3.7207e-05	0.0226	-0.1726	-1.1271	0.1092	0.6413	-0.1244	-1.0901	0.2717	0.6856
100095381_TGI_at	Ncald	52589	-1.1974	-2.2932	6.5427e-08	8.6343e-06	-0.4787	-1.3935	0.0071	0.2544	-0.8401	-1.7902	0.0005	0.0873	-0.683	-1.6055	0.0002	0.0413	-0.2172	-1.1625	0.2299	0.6464
