# Supplementary material for: Pharmacological AMPK activation induces transcriptional responses congruent to exercise in skeletal and cardiac muscle, adipose tissues and liver
Source: PLoS One. 2019 Feb 27;14(2):e0211568. doi: 10.1371/journal.pone.0211568 (PMC6392219; doi:10.1371/journal.pone.0211568)
Supplement: S23 Table — 243 probesets significantly regulated only after acute LA2 treatment (at least 1.5-fold change and FDR_BH <0.1 by LA2, and not significantly changed by either SA2 or by acute exercise (< +/- 1.2 fold change and FDR_BH p>0.2) in liver. See corresponding heat map in S21 Fig. (XLSX) [file pone.0211568.s053.xlsx]

## Sheet: S23_Table
			Liver
			Acute
			LA2, 30mpk				LA2, 3mpk				SA2, 20mpk				SA2, 3mpk				Exercise
probesetid	Gene Symbol	Entrez Gene ID	Log2FC	Fold Change	Raw p	FDR_BH	Log2FC	Fold Change	Raw p	FDR_BH	Log2FC	Fold Change	Raw p	FDR_BH	Log2FC	Fold Change	Raw p	FDR_BH	Log2FC	Fold Change	Raw p	FDR_BH
100099877_TGI_at	E2f8	108961	1.9042	3.743	0.0002	0.0031	0.4183	1.3364	0.3381	0.7947	0.0303	1.0212	0.9579	0.9994	0.0573	1.0405	0.8949	0.9859	0.1374	1.0999	0.7655	0.9418
100101413_TGI_at	Btg3	12228	1.4014	2.6415	4.8396e-06	0.0002	-0.1477	-1.1078	0.5538	0.8934	0.1861	1.1377	0.5727	0.9788	0.5001	1.4143	0.0503	0.4952	0.1336	1.097	0.6135	0.8944
100115352_TGI_at	Dusp4	319520	1.3024	2.4664	5.1024e-06	0.0002	0.484	1.3987	0.0426	0.4536	0.1876	1.1389	0.5421	0.978	0.3138	1.243	0.1816	0.7441	-0.1029	-1.0739	0.6763	0.9165
100083967_TGI_at	Klf6	23849	1.157	2.2299	5.3577e-08	7.5331e-06	0.1632	1.1198	0.3161	0.7816	-0.0102	-1.0071	0.9619	0.9994	0.1486	1.1085	0.3606	0.8527	-0.1363	-1.0991	0.4286	0.8033
100109561_TGI_at	Sgk3	170755	1.1369	2.1991	7.4344e-08	9.2049e-06	0.5846	1.4996	0.0008	0.1201	-0.0563	-1.0398	0.7922	0.9945	0.1775	1.1309	0.2754	0.8099	-0.1838	-1.1359	0.2867	0.7004
100094000_TGI_at	B130052P14Rik	105442	1.1307	2.1896	1.6183e-06	9.1219e-05	0.119	1.086	0.5288	0.8826	-0.0646	-1.0458	0.7957	0.9945	0.1373	1.0999	0.4677	0.8936	0.0575	1.0407	0.7736	0.9451
100089435_TGI_at	Dusp8	18218	1.1085	2.1563	1.5604e-06	8.8405e-05	0.3085	1.2384	0.1004	0.5895	0.1464	1.1068	0.5492	0.9783	-0.1074	-1.0773	0.5611	0.9223	0.1996	1.1484	0.3108	0.7202
100084481_TGI_at	9330182L19Rik	77557	1.0474	2.0668	5.6497e-06	0.0002	0.3333	1.2599	0.0821	0.5577	0.1473	1.1075	0.554	0.9783	0.4546	1.3704	0.0197	0.3524	0.0975	1.0699	0.6251	0.8991
100086320_TGI_at	Agpat9	231510	1.0295	2.0413	0.0002	0.0028	-0.001	-1.0007	0.9967	0.9991	-0.1494	-1.1091	0.6271	0.9817	0.0666	1.0472	0.7744	0.9679	-0.1713	-1.1261	0.4879	0.839
100094571_TGI_at	Galc	14420	1.0177	2.0247	5.6115e-07	4.2065e-05	0.5162	1.4302	0.0025	0.1757	0.1275	1.0924	0.548	0.9783	0.1541	1.1127	0.3386	0.843	-0.0656	-1.0465	0.6996	0.9235
100087900_TGI_at	Tiparp	99929	0.9932	1.9907	1.4096e-05	0.0005	0.2659	1.2024	0.1641	0.6664	0.0363	1.0255	0.8844	0.9994	-0.0287	-1.0201	0.8792	0.9827	0.2013	1.1497	0.3175	0.7269
100102292_TGI_at	Mmp8	17394	0.9786	1.9705	0.0004	0.0054	0.5177	1.4317	0.0344	0.424	0.1635	1.12	0.6032	0.9806	0.4944	1.4088	0.0428	0.476	0.1087	1.0782	0.6663	0.9136
100083145_TGI_at	Tsc22d2	72033	0.969	1.9575	3.5634e-08	5.6095e-06	0.4805	1.3953	0.0008	0.1201	0.1454	1.1061	0.41	0.9576	0.1684	1.1238	0.2097	0.7657	0.2537	1.1923	0.0779	0.4103
100114826_TGI_at	Tmem87b	72477	0.9547	1.9382	6.3607e-05	0.0014	0.1283	1.093	0.5245	0.8815	-0.0619	-1.0438	0.8159	0.9956	0.2332	1.1754	0.2503	0.7936	0.1085	1.0781	0.6115	0.8938
100114777_TGI_at	St8sia3	20451	0.9332	1.9095	9.5828e-06	0.0003	0.6206	1.5375	0.0009	0.123	0.111	1.0799	0.628	0.9817	0.4208	1.3387	0.0191	0.3489	-0.0886	-1.0633	0.6296	0.9007
100115239_TGI_at	Cldn14	56173	0.9327	1.9088	8.1775e-06	0.0003	0.2324	1.1748	0.1795	0.6835	0.2102	1.1569	0.3556	0.9402	0.263	1.2	0.1301	0.6748	0.1659	1.1219	0.3632	0.7632
100091382_TGI_at	Rprd1a	225283	0.9229	1.896	0.0002	0.0028	0.1517	1.1109	0.467	0.8561	0.2347	1.1766	0.3957	0.9553	0.2755	1.2104	0.1902	0.7535	0.1698	1.1249	0.443	0.8128
100113664_TGI_at	Pspc1	66645	0.9207	1.893	1.6019e-05	0.0005	0.6742	1.5957	0.0005	0.0936	0.262	1.1991	0.2652	0.8979	0.4734	1.3884	0.0103	0.2657	0.0335	1.0235	0.8577	0.9685
100091961_TGI_at	Fam107b	66540	0.918	1.8895	0.0003	0.0045	0.1228	1.0888	0.5747	0.8998	-0.1933	-1.1434	0.5046	0.9718	0.0493	1.0348	0.8214	0.9737	0.0941	1.0674	0.6847	0.919
100086174_TGI_at	Lonrf3	74365	0.9082	1.8767	0.0017	0.0172	0.071	1.0504	0.7808	0.9589	0.1884	1.1395	0.5774	0.9789	-0.1174	-1.0848	0.6459	0.9434	0.0107	1.0074	0.9685	0.992
100079823_TGI_at	Zbtb24	268294	0.8846	1.8462	0.0014	0.0148	0.409	1.3278	0.0993	0.5886	-0.0342	-1.024	0.9155	0.9994	0.3972	1.317	0.109	0.641	-0.1505	-1.1099	0.5611	0.8725
100092895_TGI_at	Plekhg5	269608	0.883	1.8442	2.0212e-06	0.0001	0.137	1.0997	0.3604	0.8072	0.1492	1.109	0.4508	0.9628	0.0948	1.0679	0.5256	0.9128	-0.0771	-1.0549	0.6261	0.8993
100113736_TGI_at			0.8804	1.8408	0.0003	0.0048	0.1454	1.106	0.4914	0.8669	0.0271	1.019	0.9225	0.9994	-0.3327	-1.2593	0.1202	0.659	0.0728	1.0517	0.7447	0.9359
100092013_TGI_at	Cd83	12522	0.8712	1.8291	0.0046	0.0351	0.2105	1.1571	0.4442	0.8464	-0.1773	-1.1308	0.6254	0.9817	0.0415	1.0292	0.8796	0.9828	-0.2469	-1.1867	0.3979	0.782
100105933_TGI_at	Chi3l1	12654	0.8621	1.8177	0.0026	0.0233	0.0069	1.0048	0.9782	0.9958	0.0121	1.0084	0.9712	0.9994	0.2636	1.2005	0.302	0.8241	0.0407	1.0286	0.8797	0.972
100090959_TGI_at	Impact	16210	0.8491	1.8014	0.0003	0.0041	0.3055	1.2358	0.1324	0.634	0.0912	1.0653	0.7302	0.9918	0.0893	1.0639	0.6554	0.9475	-0.1794	-1.1324	0.3997	0.7831
100095176_TGI_at	Pik3r1	18708	0.8356	1.7845	2.769e-06	0.0001	0.3439	1.2692	0.021	0.3659	0.2412	1.182	0.209	0.8545	0.4482	1.3644	0.0033	0.1594	0.0639	1.0453	0.6753	0.9164
100093733_TGI_at	Thsd7a	330267	0.8316	1.7797	0.0008	0.0099	0.1244	1.09	0.5673	0.8976	0.0901	1.0645	0.7536	0.9921	0.1961	1.1456	0.3687	0.8554	0.1767	1.1303	0.4444	0.8137
100109616_TGI_at	Fam107b	66540	0.8189	1.7641	2.5483e-07	2.2923e-05	0.2299	1.1728	0.069	0.5257	0.1476	1.1077	0.3693	0.9458	0.1072	1.0772	0.388	0.8634	0.2008	1.1494	0.1315	0.515
100084564_TGI_at	A930007I19Rik	77779	0.8159	1.7604	0.001	0.0109	0.2746	1.2097	0.2078	0.7054	-0.0402	-1.0283	0.8879	0.9994	0.1059	1.0761	0.624	0.9394	-0.17	-1.125	0.4591	0.8226
100114397_TGI_at	Klhl24	75785	0.8159	1.7604	1.1627e-05	0.0004	0.2569	1.1949	0.0993	0.5886	-0.0294	-1.0206	0.8845	0.9994	0.1685	1.1239	0.2746	0.8088	0.1444	1.1053	0.376	0.7689
100089387_TGI_at	Atg4c	242557	0.8129	1.7567	0.0008	0.0092	0.4391	1.3557	0.0422	0.4522	0.186	1.1376	0.5045	0.9718	0.2355	1.1773	0.2661	0.8057	0.1447	1.1055	0.5171	0.8538
100119696_TGI_at	Rbm12b	72397	0.8107	1.754	0.0001	0.0025	0.2195	1.1643	0.2284	0.7246	0.2088	1.1557	0.3842	0.9507	0.0044	1.003	0.9806	0.9969	0.2492	1.1885	0.1979	0.611
100119468_TGI_at	Dlat	235339	0.8038	1.7457	3.1785e-06	0.0002	0.4655	1.3808	0.0018	0.1579	0.2131	1.1592	0.2516	0.8874	0.2726	1.208	0.0562	0.5107	-0.0639	-1.0453	0.6655	0.9134
100096152_TGI_at	Gcnt2	14538	0.8021	1.7437	6.971e-09	1.763e-06	0.4964	1.4107	1.9389e-05	0.0323	0.1022	1.0734	0.4508	0.9628	0.2034	1.1514	0.0521	0.4982	0.1117	1.0805	0.3056	0.7163
100087747_TGI_at	Nudt21	68219	0.8012	1.7425	0.0192	0.0986	0.3572	1.2809	0.2545	0.7424	-0.133	-1.0966	0.7464	0.9918	0.1569	1.1149	0.6142	0.9361	0.1464	1.1068	0.6572	0.9115
100097547_TGI_at	Fnip1	216742	0.7967	1.7371	0.0002	0.0037	0.4213	1.3391	0.0276	0.3986	0.2536	1.1921	0.3035	0.9191	0.1931	1.1432	0.2998	0.8224	0.1694	1.1246	0.3901	0.7782
100084331_TGI_at	Nfx1	74164	0.793	1.7327	0.0002	0.0035	0.5117	1.4257	0.0078	0.2657	0.0534	1.0377	0.8255	0.9969	0.0642	1.0455	0.7261	0.9603	-0.0435	-1.0306	0.8226	0.9576
100087338_TGI_at	Slc20a1	20515	0.79	1.729	4.2053e-05	0.001	0.3286	1.2558	0.0476	0.4704	0.1472	1.1074	0.492	0.97	-0.0256	-1.0179	0.874	0.9818	-0.1711	-1.1259	0.3209	0.7299
100106090_TGI_at	Far2	330450	0.7897	1.7287	0.0008	0.0095	0.2767	1.2114	0.1826	0.6859	0.0043	1.003	0.9874	0.9994	0.3125	1.2418	0.1335	0.6799	0.017	1.0119	0.9376	0.9851
100090182_TGI_at	Dido1	23856	0.789	1.7278	1.6629e-05	0.0005	0.0011	1.0008	0.9942	0.999	0.2627	1.1997	0.1948	0.8422	0.3116	1.2411	0.0453	0.4851	0.0512	1.0361	0.7499	0.9381
100082786_TGI_at	Hspd1	15510	0.7856	1.7238	0.0016	0.0165	0.2653	1.2019	0.2313	0.7265	0.0506	1.0357	0.8617	0.9994	-0.0739	-1.0526	0.7364	0.9618	0.2577	1.1956	0.2721	0.6862
100089565_TGI_at	Stx7	53331	0.7757	1.712	6.7259e-07	4.7817e-05	0.1747	1.1288	0.1616	0.6638	0.2522	1.191	0.1277	0.772	0.3494	1.274	0.007	0.231	0.2462	1.186	0.0657	0.3782
100110312_TGI_at	Actg1	11465	0.7675	1.7024	4.0137e-06	0.0002	0.1071	1.0771	0.4287	0.8395	0.1447	1.1055	0.4192	0.9576	0.0947	1.0678	0.4838	0.899	-0.2568	-1.1948	0.0787	0.4119
100110581_TGI_at	Zfp655	72611	0.7656	1.7	5.7475e-07	4.271e-05	0.2429	1.1834	0.0497	0.4778	-0.2212	-1.1657	0.1709	0.8263	-0.1521	-1.1112	0.2118	0.7657	0.028	1.0196	0.8269	0.9592
100101081_TGI_at	Phf20l1	239510	0.7613	1.695	0.0002	0.0039	0.4625	1.3779	0.0129	0.3198	0.12	1.0867	0.6113	0.9813	0.3922	1.3124	0.0329	0.4269	0.1259	1.0912	0.5067	0.848
100096786_TGI_at	Ireb2	64602	0.7569	1.6898	0.0003	0.0041	0.2649	1.2016	0.1423	0.6444	0.0157	1.0109	0.947	0.9994	0.2908	1.2233	0.1082	0.6401	-0.1018	-1.0731	0.5903	0.8847
100084182_TGI_at			0.7494	1.6811	8.8883e-08	1.0518e-05	0.29	1.2226	0.0099	0.2933	-0.0632	-1.0448	0.6566	0.9831	-0.0995	-1.0714	0.3567	0.8524	0.0349	1.0245	0.7593	0.9397
100083804_TGI_at	Usp34	17847	0.7491	1.6807	7.2626e-05	0.0016	0.3195	1.2479	0.0507	0.4799	-0.0756	-1.0538	0.7199	0.9918	0.3356	1.2619	0.0406	0.4652	0.0281	1.0197	0.8677	0.97
100115947_TGI_at	Rad1	19355	0.7445	1.6754	0.0002	0.0029	0.3772	1.2988	0.0302	0.4083	0.1985	1.1475	0.3755	0.9479	0.3153	1.2443	0.0673	0.5463	0.0862	1.0615	0.6302	0.9011
100079605_TGI_at	Fbxo44	230903	0.7424	1.673	0.0003	0.0041	-0.0107	-1.0074	0.9511	0.9896	0.1022	1.0734	0.6586	0.9844	0.1479	1.1079	0.3993	0.8688	0.0781	1.0556	0.6736	0.9157
100121083_TGI_at	Snx13	217463	0.7284	1.6568	0.001	0.0114	0.1181	1.0853	0.5437	0.8896	0.0205	1.0143	0.9363	0.9994	0.344	1.2692	0.0824	0.5868	0.0975	1.0699	0.6361	0.903
100120075_TGI_at	Naa15	74838	0.7196	1.6468	0.0054	0.0397	0.4971	1.4114	0.0368	0.4333	0.1664	1.1222	0.5871	0.9799	0.4742	1.3891	0.0459	0.4873	0.2546	1.193	0.3024	0.7134
100084068_TGI_at	Snx30	209131	0.7187	1.6457	0.0023	0.021	0.7072	1.6327	0.0015	0.1496	-0.0148	-1.0103	0.9572	0.9994	0.0915	1.0655	0.6607	0.9482	-0.1067	-1.0768	0.6293	0.9006
100081904_TGI_at	Fnip1	216742	0.7168	1.6436	5.7045e-08	7.8087e-06	0.3581	1.2817	0.001	0.1265	-0.0212	-1.0148	0.8731	0.9994	0.1914	1.1419	0.0628	0.5349	0.0166	1.0116	0.876	0.9708
100087396_TGI_at	Tgs1	116940	0.7164	1.6431	0.0026	0.0228	0.1168	1.0844	0.5789	0.9013	-0.0233	-1.0163	0.9332	0.9994	0.1109	1.0799	0.5984	0.9328	0.143	1.1042	0.5223	0.857
100119419_TGI_at	Atp6v0e	11974	0.7155	1.6421	0.0019	0.0184	0.0144	1.01	0.9435	0.9887	-0.1587	-1.1163	0.5557	0.9783	-0.006	-1.0041	0.9766	0.9962	0.085	1.0607	0.6933	0.9219
100092533_TGI_at	Wdfy3	72145	0.7136	1.6398	0.0121	0.0714	0.2865	1.2197	0.2685	0.7514	-0.0138	-1.0096	0.9675	0.9994	0.1985	1.1475	0.4413	0.8839	0.0114	1.0079	0.9667	0.9917
100093798_TGI_at	AI413582	106672	0.7002	1.6248	8.356e-08	1.0119e-05	0.2826	1.2164	0.0072	0.2565	0.1936	1.1437	0.1489	0.8052	0.1475	1.1076	0.1459	0.704	0.0011	1.0008	0.9915	0.9978
100099276_TGI_at	2210037E17Rik	73665	0.6963	1.6204	5.8861e-05	0.0013	0.3914	1.3117	0.0103	0.2997	0.1715	1.1263	0.3762	0.9484	0.0966	1.0692	0.509	0.9077	-0.0121	-1.0084	0.9377	0.9851
100079200_TGI_at	Zcchc2	227449	0.6954	1.6193	1.3673e-06	7.9719e-05	-0.1263	-1.0915	0.2751	0.7567	-0.0333	-1.0234	0.8264	0.9972	-0.1414	-1.103	0.2227	0.7725	-0.1988	-1.1478	0.1086	0.4774
100094961_TGI_at	Rpusd2	271842	0.6938	1.6176	0.0014	0.0143	0.2069	1.1542	0.2801	0.7601	0.1758	1.1296	0.4859	0.9686	0.1555	1.1138	0.4153	0.8743	0.153	1.1119	0.4496	0.8163
100112609_TGI_at	Stam	20844	0.6912	1.6146	2.3705e-08	4.1137e-06	0.3226	1.2506	0.0013	0.1393	0.2428	1.1833	0.0543	0.6086	0.1668	1.1226	0.0789	0.5794	0.075	1.0534	0.4486	0.816
100092603_TGI_at	Tom1l2	216810	0.6902	1.6135	0.0034	0.0281	0.2558	1.194	0.2257	0.7218	0.241	1.1818	0.3859	0.9511	0.2281	1.1713	0.279	0.8118	-0.0227	-1.0159	0.9183	0.9821
100102150_TGI_at	Lcorl	209707	0.6898	1.6131	0.0037	0.0297	0.4669	1.3822	0.032	0.4154	0.2542	1.1927	0.365	0.9441	0.2716	1.2072	0.2029	0.762	0.0763	1.0543	0.7333	0.9338
100097186_TGI_at	Lbp	16803	0.6854	1.6082	0.0021	0.0197	0.0848	1.0605	0.6666	0.9272	-0.1171	-1.0845	0.653	0.9828	0.2481	1.1876	0.2118	0.7657	0.0528	1.0373	0.8001	0.9526
100089338_TGI_at	E130102H24Rik	77866	0.685	1.6077	2.09e-05	0.0006	0.1728	1.1272	0.2005	0.7	0.2421	1.1827	0.1757	0.8271	0.368	1.2905	0.0086	0.2497	0.1708	1.1256	0.2322	0.6486
100109773_TGI_at	Adarb1	110532	0.6839	1.6064	1.4809e-05	0.0005	0.0099	1.0069	0.9392	0.9879	0.1474	1.1076	0.3946	0.9544	0.1371	1.0997	0.2961	0.8218	0.2093	1.1561	0.1357	0.5226
100088240_TGI_at	Mapk6	50772	0.6812	1.6034	8.4653e-06	0.0003	0.4859	1.4005	0.0004	0.0861	0.167	1.1227	0.3167	0.9235	0.3609	1.2842	0.0062	0.2167	0.0283	1.0198	0.8312	0.9602
100092826_TGI_at	Zfp120	104348	0.6775	1.5994	3.3084e-05	0.0009	0.2439	1.1842	0.0794	0.5505	0.0905	1.0647	0.616	0.9816	0.24	1.181	0.0842	0.5922	0.2213	1.1658	0.1314	0.515
100103731_TGI_at	Srpk2	20817	0.6751	1.5967	0.0005	0.0067	0.3034	1.2341	0.0771	0.5446	0.1616	1.1185	0.4688	0.9645	0.0764	1.0544	0.6495	0.9453	-0.1608	-1.1179	0.3695	0.7668
100115324_TGI_at			0.6741	1.5956	0.0015	0.015	0.2108	1.1573	0.2611	0.7459	-0.1023	-1.0735	0.6778	0.9877	0.6676	1.5884	0.0009	0.082	-0.0116	-1.0081	0.953	0.9883
100108348_TGI_at	Bzw1	66882	0.674	1.5955	0.0003	0.0045	0.1863	1.1379	0.2485	0.7394	0.0367	1.0258	0.8622	0.9994	0.3318	1.2586	0.0438	0.4788	0.2519	1.1907	0.1436	0.5379
100084975_TGI_at	1010001N08Rik	68434	0.6684	1.5893	0.0068	0.0474	-0.242	-1.1826	0.2782	0.7579	0.0991	1.0711	0.7351	0.9918	0.1996	1.1483	0.37	0.8563	0.1011	1.0726	0.6671	0.9138
100107050_TGI_at	A930001N09Rik	77128	0.667	1.5878	0.0031	0.026	-0.0144	-1.01	0.9427	0.9887	-0.1463	-1.1067	0.5805	0.9795	0.1981	1.1471	0.3245	0.836	0.0809	1.0577	0.7029	0.9247
100087541_TGI_at	4632432E15Rik	74046	0.6668	1.5876	0.0054	0.0399	-0.0187	-1.013	0.9306	0.9871	0.0316	1.0221	0.9113	0.9994	-0.0826	-1.059	0.7	0.9558	0.2603	1.1977	0.2563	0.6736
100111800_TGI_at	Atf6	226641	0.6661	1.5867	1.562e-07	1.5594e-05	0.2641	1.2009	0.0101	0.2962	0.2201	1.1649	0.0959	0.7202	0.3022	1.2331	0.0037	0.1686	-0.1593	-1.1168	0.1315	0.515
100100549_TGI_at	Pttg1	30939	0.6649	1.5854	0.0095	0.0601	0.1783	1.1316	0.441	0.8456	0.0672	1.0477	0.8257	0.9969	-0.1727	-1.1272	0.4555	0.8887	-0.0987	-1.0708	0.6869	0.9201
100114057_TGI_at	Aacs	78894	0.6641	1.5845	0.0008	0.0098	0.2669	1.2033	0.1288	0.6286	0.2315	1.174	0.3152	0.9235	0.0982	1.0704	0.5713	0.9256	-0.2042	-1.1521	0.2697	0.6844
100119188_TGI_at	Mospd1	70380	0.6582	1.5781	5.8996e-07	4.334e-05	0.3317	1.2585	0.0027	0.1812	0.2195	1.1643	0.116	0.7526	0.3482	1.273	0.0017	0.117	0.057	1.0403	0.6054	0.892
100081724_TGI_at	B630005N14Rik	101148	0.6571	1.5769	0.0088	0.0567	0.2513	1.1903	0.2691	0.7515	0.2105	1.1571	0.4818	0.9678	0.273	1.2083	0.2305	0.7773	0.0996	1.0715	0.6774	0.9168
100079763_TGI_at	Cs	12974	0.6555	1.5752	1.6287e-10	1.1814e-07	0.2203	1.165	0.0036	0.1984	0.1872	1.1386	0.053	0.6059	0.0586	1.0414	0.4134	0.8737	0.0895	1.064	0.2408	0.6567
100121064_TGI_at	Aifm2	71361	0.6542	1.5737	0.0015	0.0155	-0.0994	-1.0714	0.5841	0.9036	-0.0287	-1.0201	0.9046	0.9994	0.1421	1.1035	0.435	0.8829	0.0093	1.0064	0.9616	0.9905
100096887_TGI_at	Stau2	29819	0.6537	1.5732	0.0115	0.0688	0.1069	1.0769	0.6472	0.9223	0.2424	1.183	0.434	0.9577	0.2307	1.1734	0.3257	0.8365	-0.2534	-1.192	0.3092	0.7182
100091193_TGI_at	Ergic2	67456	0.6481	1.5671	0.0065	0.0457	0.3199	1.2483	0.1395	0.642	0.0914	1.0654	0.7461	0.9918	0.2061	1.1536	0.3369	0.843	0.1676	1.1232	0.4603	0.8232
100119743_TGI_at	D15Mgi29	106097	0.6475	1.5664	0.0054	0.0396	-0.0121	-1.0084	0.9537	0.9899	0.2282	1.1714	0.4085	0.9576	0.4612	1.3767	0.0315	0.4188	0.0327	1.0229	0.882	0.9727
100101507_TGI_at	Cxcr4	12767	0.6468	1.5657	0.0006	0.0073	0.2241	1.168	0.1739	0.6792	0.1953	1.1449	0.367	0.945	0.2225	1.1668	0.1769	0.7383	0.1894	1.1403	0.2764	0.6907
100104819_TGI_at	Rbbp6	19647	0.6467	1.5656	0.001	0.0111	0.2048	1.1525	0.2373	0.7326	0.2228	1.167	0.3297	0.9288	0.0181	1.0126	0.9162	0.9879	0.0118	1.0082	0.9483	0.987
100119820_TGI_at	2310035K24Rik	69596	0.6448	1.5635	3.0396e-06	0.0001	0.1906	1.1413	0.0932	0.5797	0.0893	1.0638	0.5456	0.9781	0.0361	1.0253	0.746	0.9618	-0.1234	-1.0893	0.3	0.7107
100105858_TGI_at	Ttc37	218343	0.6444	1.5631	0.0009	0.0107	0.3714	1.2936	0.0342	0.4237	0.1854	1.1371	0.4119	0.9576	0.3324	1.2591	0.0565	0.5115	0.1728	1.1272	0.3409	0.7469
100111552_TGI_at	Qsox2	227638	0.644	1.5627	0.0001	0.0022	0.2675	1.2037	0.0646	0.5117	0.2356	1.1774	0.2127	0.8553	0.2782	1.2127	0.0551	0.5073	-0.0949	-1.068	0.528	0.8588
100111029_TGI_at	Tmem22	245020	0.6425	1.561	0.013	0.0752	0.2412	1.182	0.3056	0.7736	0.1844	1.1364	0.5518	0.9783	0.2075	1.1547	0.3772	0.8609	0.198	1.1471	0.4265	0.8015
100098431_TGI_at	Masp1	17174	0.6399	1.5583	0.0033	0.0279	0.06	1.0425	0.7566	0.952	-0.0159	-1.0111	0.9504	0.9994	0.1992	1.1481	0.3069	0.8267	0.0765	1.0544	0.7098	0.9252
100110150_TGI_at	Tmem64	100201	0.6366	1.5547	6.0382e-07	4.4211e-05	0.4212	1.3391	0.0002	0.0585	0.2395	1.1806	0.0778	0.6832	0.169	1.1243	0.0989	0.6215	0.1994	1.1482	0.0675	0.3821
100104339_TGI_at	Supt7l	72195	0.6357	1.5537	0.0007	0.0091	0.1934	1.1434	0.243	0.7353	0.1648	1.121	0.4494	0.9623	0.099	1.071	0.5472	0.9177	0.2278	1.1711	0.1956	0.6082
100104489_TGI_at	Flcn	216805	0.6356	1.5536	1.1683e-05	0.0004	0.2995	1.2308	0.0158	0.3358	-0.2535	-1.1921	0.1141	0.7485	-0.3544	-1.2784	0.0049	0.1928	-0.0385	-1.027	0.761	0.9404
100093628_TGI_at	Hist1h2ah	319168	0.6354	1.5533	4.1118e-06	0.0002	0.0682	1.0484	0.5425	0.8892	0.1245	1.0901	0.4021	0.9563	0.0079	1.0055	0.9435	0.9919	0.1575	1.1154	0.189	0.6009
100081658_TGI_at	5730409N24Rik	70485	0.6325	1.5503	0.0117	0.0696	0.0418	1.0294	0.8535	0.9756	0.1176	1.085	0.6946	0.9903	0.1001	1.0718	0.6587	0.948	-0.031	-1.0217	0.8971	0.9772
100093813_TGI_at	Cast	12380	0.6315	1.5492	1.4432e-06	8.3048e-05	0.2032	1.1512	0.058	0.4964	0.1654	1.1214	0.2364	0.8762	0.0555	1.0392	0.5965	0.9321	0.0892	1.0638	0.4231	0.8004
100114818_TGI_at	Araf	11836	0.6314	1.5491	0.0004	0.006	0.1699	1.125	0.2773	0.7571	0.0181	1.0126	0.9298	0.9994	0.0394	1.0277	0.7996	0.9707	-0.1078	-1.0776	0.5134	0.851
100097534_TGI_at	Kdm3a	104263	0.6265	1.5438	0.0002	0.003	-0.0478	-1.0337	0.7375	0.948	0.0204	1.0143	0.9136	0.9994	0.2016	1.1499	0.1627	0.7237	0.2077	1.1548	0.1747	0.5844
100103251_TGI_at	Socs4	67296	0.6242	1.5413	0.0021	0.0199	0.2769	1.2116	0.1283	0.6282	0.1323	1.0961	0.5775	0.9789	0.0445	1.0313	0.804	0.9723	0.101	1.0725	0.596	0.8869
100115126_TGI_at	Tcte3	21647	0.6234	1.5405	0.0142	0.0799	-0.295	-1.2269	0.2043	0.702	-0.0743	-1.0528	0.807	0.9953	0.1665	1.1223	0.4704	0.8948	-0.1605	-1.1177	0.5114	0.8502
100107600_TGI_at	Zbtb10	229055	0.6222	1.5392	0.0003	0.0049	0.1153	1.0832	0.4418	0.8457	-0.0724	-1.0514	0.7143	0.9918	-0.1371	-1.0997	0.361	0.8527	0.0582	1.0411	0.7136	0.9267
100081003_TGI_at	Tgoln1	22134	0.6221	1.5391	4.1675e-06	0.0002	0.261	1.1983	0.0215	0.3674	0.2093	1.1562	0.1541	0.8112	0.1138	1.0821	0.302	0.8241	0.2281	1.1713	0.0554	0.3467
100095178_TGI_at	Tbck	271981	0.6216	1.5386	0.017	0.0906	0.0868	1.062	0.7133	0.9422	0.1563	1.1144	0.6173	0.9817	0.2398	1.1808	0.313	0.8294	0.1166	1.0841	0.642	0.905
100113589_TGI_at	Dlat	235339	0.6193	1.5361	1.3215e-06	7.7252e-05	0.2027	1.1509	0.0528	0.4848	0.2325	1.1749	0.0912	0.7109	0.1207	1.0873	0.2411	0.7885	-0.0013	-1.0009	0.9903	0.9976
100105735_TGI_at	Wdr37	207615	0.6191	1.5359	0.0026	0.023	0.4385	1.3552	0.0201	0.3616	0.1268	1.0918	0.5987	0.9804	0.3511	1.2756	0.0594	0.5231	0.1124	1.081	0.5608	0.8723
100103253_TGI_at	Specc1	432572	0.6138	1.5303	0.0047	0.0357	0.0696	1.0494	0.7194	0.9436	-0.0839	-1.0599	0.7435	0.9918	0.2059	1.1534	0.2913	0.8178	-0.2498	-1.189	0.2285	0.6446
100093621_TGI_at	Nucks1	98415	0.6137	1.5302	7.0009e-06	0.0003	0.0619	1.0438	0.5796	0.9013	0.1727	1.1271	0.246	0.8855	0.1866	1.1381	0.1003	0.6238	0.1766	1.1302	0.1412	0.534
100095899_TGI_at	Tmx3	67988	0.6103	1.5266	0.0112	0.0675	0.1305	1.0947	0.5485	0.8917	0.1322	1.096	0.6456	0.9826	0.263	1.2	0.23	0.7773	0.212	1.1583	0.3596	0.7608
100084495_TGI_at	Ostm1	14628	0.6102	1.5265	2.6333e-07	2.3511e-05	0.237	1.1785	0.0138	0.3259	0.2559	1.1941	0.0416	0.5598	0.2464	1.1863	0.0107	0.2718	-0.0201	-1.014	0.8376	0.962
100120926_TGI_at	Larp4	207214	0.6057	1.5218	3.8887e-07	3.2098e-05	0.3089	1.2387	0.002	0.164	0.2615	1.1987	0.0399	0.5539	0.1649	1.1211	0.0838	0.5903	0.1859	1.1376	0.0667	0.3804
100092864_TGI_at	Cep170	545389	0.6052	1.5212	1.68e-05	0.0005	0.1995	1.1483	0.0923	0.5785	0.254	1.1925	0.1047	0.7331	-0.0252	-1.0176	0.8283	0.9742	0.1776	1.131	0.1552	0.5579
100080050_TGI_at	Fastkd2	75619	0.6041	1.5201	0.0133	0.0764	0.277	1.2116	0.2141	0.7104	0.1363	1.0991	0.641	0.9826	0.3406	1.2663	0.1286	0.6748	-0.044	-1.031	0.8508	0.9659
100101313_TGI_at	Ilf3	16201	0.6034	1.5193	7.1425e-05	0.0015	0.3917	1.312	0.0039	0.2077	0.0055	1.0038	0.974	0.9994	0.4446	1.3609	0.0013	0.0975	-0.1155	-1.0834	0.3977	0.782
100121117_TGI_at	Rragc	54170	0.6033	1.5192	1.0322e-11	2.0681e-08	0.2966	1.2283	1.1683e-05	0.0234	0.2087	1.1557	0.0106	0.3218	0.2231	1.1673	0.0005	0.0591	-0.1158	-1.0836	0.0705	0.3895
100093447_TGI_at	9530039L23Rik	78422	0.6029	1.5187	0.0023	0.0215	-0.0075	-1.0052	0.9661	0.9931	-0.0632	-1.0448	0.7851	0.9941	-0.0568	-1.0402	0.7457	0.9618	-0.0635	-1.045	0.7327	0.9338
100079993_TGI_at	Snx13	217463	0.5953	1.5108	0.0006	0.0074	0.3758	1.2975	0.0161	0.3376	0.1867	1.1382	0.3495	0.9366	0.3245	1.2522	0.0359	0.4431	0.2121	1.1584	0.1877	0.5992
100106941_TGI_at	Tmem41b	233724	0.5943	1.5097	0.001	0.0111	0.4318	1.3489	0.0089	0.2845	0.1933	1.1434	0.3562	0.9402	0.1397	1.1016	0.3777	0.8612	0.1891	1.14	0.2618	0.6781
100082744_TGI_at	Tns1	21961	0.5939	1.5093	0.0036	0.0291	0.0039	1.0027	0.9829	0.9965	0.2173	1.1625	0.3669	0.945	0.2725	1.2079	0.138	0.6893	0.1717	1.1263	0.3739	0.7682
100094485_TGI_at	Usp3	235441	0.5936	1.5091	0.0177	0.0928	-0.2986	-1.23	0.1933	0.6944	0.1046	1.0752	0.7278	0.9918	-0.1324	-1.0961	0.5604	0.9219	-0.1085	-1.0781	0.6526	0.9094
100085906_TGI_at	Nudt4	71207	0.592	1.5073	1.1597e-07	1.2819e-05	0.3048	1.2353	0.001	0.1281	0.2611	1.1984	0.0263	0.4794	0.2117	1.1581	0.0177	0.3383	0.0971	1.0696	0.2901	0.7026
100081925_TGI_at	Ankrd12	106585	0.5912	1.5065	0.0061	0.0434	0.2991	1.2304	0.1268	0.6251	0.2062	1.1536	0.4209	0.9576	0.3353	1.2616	0.0882	0.601	0.025	1.0175	0.9028	0.9785
100099437_TGI_at	Gabpa	14390	0.5905	1.5057	0.0004	0.0059	0.3433	1.2687	0.0222	0.3697	0.1646	1.1209	0.3925	0.9544	0.2513	1.1903	0.0889	0.602	0.0828	1.0591	0.5907	0.885
100096686_TGI_at	Fgd4	224014	0.5899	1.5051	0.0047	0.0354	0.1774	1.1308	0.3428	0.7981	-0.0861	-1.0615	0.7264	0.9918	0.2555	1.1938	0.1746	0.7359	-0.0933	-1.0668	0.6366	0.9031
100094732_TGI_at	Mapk6	50772	0.5897	1.5049	4.6307e-07	3.619e-05	0.3275	1.2548	0.0009	0.1265	0.0118	1.0082	0.9227	0.9994	0.1716	1.1263	0.0678	0.5465	-0.1235	-1.0894	0.2096	0.6255
100108890_TGI_at			0.5893	1.5046	0.0042	0.0326	0.2203	1.165	0.2334	0.7287	0.1035	1.0744	0.6695	0.9867	0.2381	1.1795	0.1985	0.7608	-0.0248	-1.0174	0.8983	0.9773
100112382_TGI_at	Fbxw2	30050	0.5886	1.5038	1.1015e-05	0.0004	0.2545	1.1929	0.0254	0.3861	0.0791	1.0564	0.5874	0.9799	0.2014	1.1498	0.0733	0.5617	-0.0358	-1.0251	0.7592	0.9397
100085236_TGI_at	Ppara	19013	0.5854	1.5005	0.0055	0.04	0.183	1.1352	0.3341	0.7927	0.1525	1.1115	0.5413	0.9778	0.0523	1.0369	0.7813	0.9684	0.0662	1.0469	0.7406	0.9352
100091827_TGI_at	Mmp2	17390	-0.5856	-1.5006	0.0009	0.0105	-0.2098	-1.1566	0.1787	0.6831	0.0807	1.0576	0.6924	0.9903	-0.0306	-1.0214	0.8428	0.9768	-0.0926	-1.0663	0.5718	0.8788
100101639_TGI_at	Ube2l6	56791	-0.5871	-1.5022	0.0046	0.0351	0.0094	1.0065	0.9594	0.9918	-0.189	-1.14	0.441	0.9608	-0.1551	-1.1135	0.4034	0.8709	-0.1242	-1.0899	0.5274	0.8585
100089489_TGI_at	Oraov1	72284	-0.5879	-1.5031	0.0004	0.0053	-0.1502	-1.1097	0.2953	0.7695	0.0017	1.0012	0.9928	0.9994	-0.208	-1.1551	0.15	0.7082	-0.1838	-1.1359	0.2283	0.6443
100096782_TGI_at	Stx17	67727	-0.59	-1.5052	0.0001	0.0022	-0.2641	-1.2009	0.0476	0.4704	-0.154	-1.1126	0.3724	0.9469	-0.1799	-1.1328	0.1712	0.7307	-0.2359	-1.1776	0.0929	0.4462
100109867_TGI_at	Rnf135	71956	-0.5942	-1.5096	0.0002	0.0028	-0.2749	-1.2099	0.0461	0.4676	-0.0313	-1.0219	0.8601	0.9994	-0.2047	-1.1524	0.1329	0.6794	0.026	1.0182	0.855	0.9674
100106031_TGI_at	Nfe2l3	18025	-0.5943	-1.5098	0.0097	0.0613	-0.4077	-1.3265	0.0548	0.4883	0.1503	1.1098	0.5838	0.9795	-0.1515	-1.1107	0.4657	0.8931	0.0025	1.0017	0.9909	0.9976
100080504_TGI_at	Lrrc3	237387	-0.5961	-1.5117	2.0605e-08	3.8008e-06	-0.2331	-1.1754	0.0055	0.2348	-0.1431	-1.1043	0.1797	0.8321	-0.2127	-1.1589	0.0107	0.2719	-0.203	-1.1511	0.0206	0.202
100101831_TGI_at	Tifab	212937	-0.5965	-1.5121	0.0049	0.0369	-0.2864	-1.2196	0.1361	0.6377	-0.2217	-1.1661	0.3784	0.9488	0.073	1.0519	0.7001	0.9558	0.0355	1.0249	0.8596	0.9687
100093253_TGI_at	Tuba1a	22142	-0.5983	-1.5139	0.0003	0.0045	-0.0709	-1.0504	0.619	0.9129	0.0275	1.0192	0.884	0.9994	-0.0985	-1.0707	0.4902	0.9014	0.0697	1.0495	0.6446	0.9061
100096650_TGI_at	Smoc2	64074	-0.5992	-1.5148	0.0195	0.0996	-0.3409	-1.2666	0.149	0.6505	-0.1214	-1.0878	0.6939	0.9903	-0.2803	-1.2145	0.2332	0.7803	-0.1584	-1.116	0.5226	0.8571
100121428_TGI_at	Sc5d	235293	-0.601	-1.5168	0.0065	0.0459	0.2576	1.1955	0.1982	0.6988	-0.1586	-1.1162	0.5458	0.9781	-0.2522	-1.1911	0.2075	0.7656	-0.1827	-1.135	0.3867	0.7758
100116332_TGI_at	Galnt10	171212	-0.6015	-1.5173	0.0037	0.03	-0.1261	-1.0914	0.4952	0.8685	0.1409	1.1026	0.5641	0.9783	0.1225	1.0886	0.5077	0.9071	0.0604	1.0427	0.7576	0.9397
100116990_TGI_at	Cmtm7	102545	-0.6022	-1.518	0.0029	0.0249	-0.2029	-1.151	0.2612	0.746	-0.1653	-1.1214	0.4866	0.9688	0.0562	1.0397	0.7538	0.9638	-0.1817	-1.1343	0.3415	0.7473
100098766_TGI_at	Ccnb2	12442	-0.6025	-1.5183	0.016	0.0874	-0.1266	-1.0917	0.5773	0.9006	-0.1237	-1.0895	0.6801	0.9877	-0.2778	-1.2124	0.2248	0.7742	0.2285	1.1716	0.3446	0.7488
100094316_TGI_at	Ldb2	16826	-0.6056	-1.5217	0.0046	0.0351	-0.1407	-1.1025	0.4617	0.8539	-0.0789	-1.0562	0.7544	0.9921	-0.3562	-1.2801	0.0676	0.5464	-0.1444	-1.1053	0.4763	0.8316
100085247_TGI_at	Fez2	225020	-0.6089	-1.5251	2.3019e-08	4.0585e-06	-0.2242	-1.1681	0.0089	0.2845	-0.169	-1.1243	0.1243	0.7668	-0.1418	-1.1033	0.0891	0.6024	-0.207	-1.1543	0.0214	0.2068
100115309_TGI_at	Slc39a4	72027	-0.609	-1.5252	0.0006	0.008	-0.4215	-1.3393	0.0093	0.2912	-0.025	-1.0175	0.9026	0.9994	-0.0799	-1.0569	0.6063	0.9343	-0.2584	-1.1961	0.1213	0.4992
100100917_TGI_at	Gbp6	229900	-0.609	-1.5252	0.008	0.0529	0.0852	1.0608	0.6798	0.933	0.0275	1.0192	0.9197	0.9994	0.125	1.0905	0.5452	0.9175	-0.133	-1.0966	0.5441	0.8654
100117926_TGI_at	2900018E21Rik	72943	-0.6097	-1.5259	0.0024	0.0216	-0.1329	-1.0965	0.4554	0.851	-0.2535	-1.1921	0.2836	0.9079	-0.3526	-1.2768	0.0527	0.5005	-0.172	-1.1266	0.3633	0.7632
100110881_TGI_at	Ccdc3	74186	-0.6146	-1.5311	0.0122	0.0717	-0.4267	-1.3442	0.0599	0.5007	0.0758	1.0539	0.7959	0.9945	-0.0109	-1.0076	0.9607	0.9938	0.0097	1.0067	0.9671	0.9918
100087233_TGI_at	Gatsl2	80909	-0.6165	-1.5332	0.0011	0.0122	-0.3942	-1.3142	0.0217	0.3677	0.0178	1.0124	0.9352	0.9994	-0.1267	-1.0918	0.4459	0.8853	-0.0571	-1.0404	0.745	0.936
100102690_TGI_at	Serpina11	380780	-0.618	-1.5348	2.1287e-06	0.0001	-0.2633	-1.2002	0.0156	0.3358	-0.2248	-1.1686	0.1104	0.7414	-0.0746	-1.053	0.4774	0.897	-0.2503	-1.1894	0.029	0.2443
100090451_TGI_at	A730017L22Rik	613258	-0.6183	-1.535	2.1985e-05	0.0006	-0.1296	-1.094	0.2874	0.7654	-0.09	-1.0644	0.5741	0.9788	-0.1732	-1.1275	0.1576	0.7173	-0.0762	-1.0543	0.5531	0.8701
100094829_TGI_at	Tln2	70549	-0.6183	-1.5351	0.0008	0.0094	-0.3531	-1.2773	0.0328	0.4195	-0.1689	-1.1242	0.4278	0.9576	-0.0299	-1.021	0.8518	0.978	-0.0893	-1.0639	0.6001	0.8891
100110403_TGI_at	Erlin1	226144	-0.6192	-1.536	9.4612e-06	0.0003	-0.0641	-1.0454	0.577	0.9006	-0.1428	-1.1041	0.349	0.9362	-0.0923	-1.0661	0.4227	0.8763	-0.1775	-1.1309	0.1499	0.5505
100090496_TGI_at	9230105E10Rik	319236	-0.6233	-1.5404	0.004	0.0316	-0.1449	-1.1056	0.4538	0.8505	-0.2273	-1.1706	0.375	0.9479	-0.1427	-1.104	0.4605	0.8914	-0.1808	-1.1335	0.3788	0.7701
100089766_TGI_at	Pld4	104759	-0.6277	-1.5451	0.0016	0.016	-0.3139	-1.2431	0.0785	0.5481	-0.1317	-1.0956	0.5695	0.9783	0.0338	1.0237	0.8464	0.9776	-0.239	-1.1801	0.2021	0.6173
100120645_TGI_at	Tmem106a	217203	-0.6293	-1.5469	0.0001	0.0021	-0.0413	-1.0291	0.7637	0.955	0.2411	1.1819	0.1901	0.8396	0.0749	1.0533	0.5868	0.9298	0.0434	1.0306	0.7659	0.9419
100111177_TGI_at	Thy1	21838	-0.6295	-1.5471	0.0178	0.0932	-0.3353	-1.2617	0.1695	0.6733	0.0925	1.0662	0.7718	0.9928	-0.0723	-1.0514	0.7642	0.9653	-0.1975	-1.1467	0.4416	0.8124
100084733_TGI_at	Armcx2	67416	-0.6305	-1.5481	0.0015	0.0152	-0.1859	-1.1375	0.29	0.7663	-0.1041	-1.0749	0.652	0.9826	-0.2027	-1.1509	0.2491	0.7923	-0.1345	-1.0977	0.4684	0.8292
100087570_TGI_at	Ampd2	109674	-0.6317	-1.5494	5.2203e-06	0.0002	-0.2456	-1.1856	0.0346	0.4251	-0.0036	-1.0025	0.9807	0.9994	-0.2011	-1.1496	0.0806	0.5842	-0.1133	-1.0817	0.3461	0.7497
100109881_TGI_at	C630004H02Rik	217310	-0.6321	-1.5498	0.0003	0.0042	-0.3497	-1.2743	0.0236	0.3797	-0.2513	-1.1903	0.2077	0.8535	-0.3385	-1.2644	0.0282	0.401	-0.2204	-1.165	0.1692	0.5784
100120015_TGI_at	Gamt	14431	-0.6335	-1.5513	1.7566e-05	0.0005	-0.1603	-1.1175	0.1939	0.6948	-0.1435	-1.1045	0.3766	0.9484	-0.1862	-1.1378	0.1329	0.6794	-0.2166	-1.162	0.1003	0.462
100110058_TGI_at	Spcs2	66624	-0.634	-1.5519	9.9777e-05	0.002	-0.0429	-1.0302	0.756	0.9518	0.0124	1.0086	0.9461	0.9994	0.1719	1.1265	0.2178	0.7689	0.1738	1.1281	0.2395	0.655
100090715_TGI_at	Ntn3	18209	-0.6351	-1.5531	0.002	0.019	-0.3444	-1.2696	0.0632	0.5092	-0.1122	-1.0809	0.64	0.9826	-0.4339	-1.3509	0.0209	0.3581	0.0009	1.0006	0.9962	0.999
100094813_TGI_at	Irf1	16362	-0.6363	-1.5543	3.4827e-05	0.0009	-0.5099	-1.4239	0.0003	0.0784	-0.0442	-1.0311	0.7945	0.9945	-0.1019	-1.0732	0.4293	0.8805	-0.2117	-1.1581	0.1259	0.5063
100096177_TGI_at	Gbp6	229900	-0.642	-1.5605	0.0001	0.0022	-0.123	-1.089	0.385	0.8209	-0.1285	-1.0931	0.4919	0.97	0.1062	1.0764	0.4526	0.8878	-0.2055	-1.1531	0.1745	0.584
100106168_TGI_at	Usp7	252870	-0.6431	-1.5617	0.0035	0.0286	-0.1541	-1.1127	0.4324	0.8407	-0.0484	-1.0341	0.8515	0.9994	-0.1118	-1.0806	0.568	0.9249	-0.1146	-1.0827	0.5812	0.8829
100090823_TGI_at	Syne1	64009	-0.645	-1.5637	0.0008	0.0096	-0.397	-1.3168	0.0224	0.3705	-0.2098	-1.1565	0.3473	0.9362	-0.2597	-1.1972	0.1275	0.6715	-0.2193	-1.1642	0.2223	0.6407
100108290_TGI_at	A930036K24Rik	77829	-0.6453	-1.5641	0.0067	0.0468	-0.0974	-1.0699	0.6483	0.9223	0.1401	1.102	0.62	0.9817	-0.0807	-1.0575	0.7054	0.9562	0.1833	1.1355	0.4197	0.7977
100109214_TGI_at	Smarcb1	20587	-0.6453	-1.5641	1.0422e-07	1.1901e-05	-0.1551	-1.1135	0.102	0.5929	-0.041	-1.0288	0.7397	0.9918	-0.0508	-1.0359	0.586	0.9298	-0.0117	-1.0081	0.906	0.9794
100119300_TGI_at	Ptrf	19285	-0.646	-1.5648	0.0004	0.0053	-0.3493	-1.274	0.0305	0.4089	-0.2519	-1.1908	0.2279	0.8693	-0.3425	-1.268	0.0337	0.4316	-0.0625	-1.0442	0.7067	0.9251
100105313_TGI_at	Plxnb1	235611	-0.6462	-1.565	0.0003	0.0042	-0.2511	-1.1901	0.1062	0.5989	-0.2045	-1.1523	0.3146	0.9235	-0.0799	-1.057	0.6013	0.9333	-0.1983	-1.1474	0.2252	0.6426
100085754_TGI_at	Ddc	13195	-0.651	-1.5703	0.0158	0.0864	-0.4055	-1.3246	0.103	0.5953	0.1678	1.1233	0.6042	0.9806	0.0246	1.0172	0.9198	0.9887	0.1861	1.1376	0.4741	0.8306
100111251_TGI_at	Vav1	22324	-0.6533	-1.5728	0.0035	0.0289	-0.2651	-1.2017	0.1877	0.6907	-0.0692	-1.0491	0.7925	0.9945	0.19	1.1408	0.3422	0.8449	0.1222	1.0884	0.5633	0.8741
100084080_TGI_at	Ppil1	68816	-0.6566	-1.5763	2.7082e-08	4.6053e-06	-0.1751	-1.129	0.0547	0.4883	-0.2181	-1.1632	0.0696	0.6603	-0.2924	-1.2247	0.0021	0.1279	-0.0764	-1.0544	0.4198	0.7977
100098368_TGI_at	Tek	21687	-0.6596	-1.5796	8.3019e-07	5.6646e-05	0.0005	1.0004	0.9961	0.999	-0.1553	-1.1137	0.2716	0.9019	-0.248	-1.1875	0.0238	0.377	0.1243	1.09	0.2726	0.6866
100120522_TGI_at	Rtn1	104001	-0.6633	-1.5837	2.485e-05	0.0007	-0.3073	-1.2374	0.0233	0.3774	-0.2014	-1.1498	0.2485	0.8858	-0.1714	-1.1262	0.1948	0.7577	-0.072	-1.0512	0.6042	0.8914
100103622_TGI_at	Epb4.1l4b	54357	-0.6639	-1.5843	3.653e-07	3.038e-05	-0.2928	-1.225	0.0064	0.2482	-0.2323	-1.1747	0.0916	0.7109	-0.2483	-1.1878	0.0192	0.3491	-0.1688	-1.1241	0.125	0.5049
100104769_TGI_at	Lect1	16840	-0.6671	-1.5879	0.0046	0.0353	-0.1977	-1.1469	0.3493	0.8011	-0.0235	-1.0164	0.9326	0.9994	-0.1607	-1.1178	0.446	0.8853	-0.0871	-1.0622	0.696	0.9221
100089654_TGI_at	Tpst1	22021	-0.6678	-1.5887	2.0386e-07	1.9118e-05	-0.1694	-1.1246	0.0954	0.5842	0.0007	1.0005	0.9956	0.9994	-0.0396	-1.0278	0.6916	0.9543	-0.0273	-1.0191	0.796	0.9517
100113275_TGI_at	Far1	67420	-0.67	-1.5911	0.0002	0.0028	0.2297	1.1726	0.1336	0.635	-0.0616	-1.0436	0.7578	0.9923	0.2341	1.1761	0.1266	0.6694	0.1235	1.0894	0.4418	0.8124
100119785_TGI_at	Selm	114679	-0.6728	-1.5941	2.8763e-05	0.0008	-0.227	-1.1704	0.0963	0.5868	-0.0448	-1.0315	0.8006	0.9945	-0.0805	-1.0574	0.5486	0.9179	-0.0811	-1.0578	0.5688	0.8775
100099434_TGI_at	Ppapdc1b	71910	-0.6739	-1.5954	0.0012	0.0133	-0.2468	-1.1866	0.1823	0.6855	-0.0807	-1.0575	0.7389	0.9918	0.1044	1.0751	0.5688	0.9253	-0.2225	-1.1668	0.2554	0.6723
100085724_TGI_at	Oaf	102644	-0.6777	-1.5996	3.0148e-10	1.7034e-07	-0.2397	-1.1807	0.0029	0.1836	-0.2141	-1.16	0.0375	0.5383	-0.208	-1.1551	0.0087	0.2497	-0.0505	-1.0356	0.5299	0.8593
100083247_TGI_at	Preb	50907	-0.6853	-1.608	0.0001	0.0025	-0.0027	-1.0019	0.9858	0.9972	0.2561	1.1943	0.2102	0.8547	0.0961	1.0689	0.5305	0.915	0.1022	1.0734	0.5294	0.8591
100113681_TGI_at	AI118078	244886	-0.687	-1.61	0.0013	0.0139	-0.5438	-1.4578	0.0059	0.2398	-0.0709	-1.0504	0.7751	0.993	-0.0417	-1.0293	0.8241	0.9741	-0.013	-1.009	0.9479	0.9868
100102136_TGI_at	Fam169b	434197	-0.6896	-1.6128	2.0681e-07	1.9313e-05	-0.2515	-1.1904	0.0187	0.3533	-0.128	-1.0928	0.3504	0.9372	-0.1528	-1.1117	0.1436	0.7023	-0.1254	-1.0908	0.2552	0.6721
100094495_TGI_at	E330033B04Rik	319722	-0.6902	-1.6135	0.0011	0.012	-0.2656	-1.2021	0.1567	0.66	0.0947	1.0678	0.6991	0.9916	-0.4728	-1.3878	0.0142	0.3143	0.0471	1.0332	0.8104	0.9541
100106322_TGI_at	Tcea3	21401	-0.6916	-1.6151	5.6086e-08	7.737e-06	-0.3055	-1.2358	0.003	0.1873	-0.2327	-1.175	0.0755	0.6755	-0.2049	-1.1526	0.0399	0.4634	-0.178	-1.1313	0.0894	0.4375
100101360_TGI_at	Fam72a	108900	-0.6969	-1.621	0.0121	0.0715	-0.0378	-1.0265	0.8803	0.9797	0.2514	1.1903	0.4504	0.9628	0.3676	1.2902	0.1484	0.7061	0.1703	1.1253	0.5231	0.8573
100087762_TGI_at	Nfix	18032	-0.6986	-1.6229	5.6411e-05	0.0013	-0.327	-1.2544	0.0299	0.4075	-0.0622	-1.0441	0.7472	0.9918	-0.095	-1.0681	0.5158	0.9099	-0.2418	-1.1825	0.1239	0.5033
100085684_TGI_at	Ecscr	68545	-0.699	-1.6233	1.0696e-08	2.4053e-06	-0.273	-1.2083	0.0044	0.2166	-0.2212	-1.1657	0.0712	0.6616	-0.1433	-1.1044	0.1201	0.6589	-0.2178	-1.163	0.0284	0.2422
100082608_TGI_at	Pkhd1	241035	-0.6995	-1.6239	0.0089	0.0574	-0.1307	-1.0948	0.5876	0.9041	-0.1825	-1.1349	0.5671	0.9783	-0.0648	-1.0459	0.7877	0.9693	-0.111	-1.08	0.6639	0.9128
100111624_TGI_at	Lifr	16880	-0.7026	-1.6274	0.0092	0.0588	0.0448	1.0315	0.8535	0.9756	-0.0924	-1.0661	0.7735	0.9929	-0.0749	-1.0533	0.7577	0.9648	0.069	1.049	0.7888	0.9498
100100868_TGI_at	1700094D03Rik	73545	-0.7035	-1.6284	0.0075	0.0505	-0.2729	-1.2083	0.2518	0.7414	-0.0652	-1.0462	0.8346	0.9983	-0.4603	-1.3758	0.0571	0.5128	-0.0675	-1.0479	0.7877	0.9498
100088640_TGI_at	Pcolce	18542	-0.7064	-1.6317	9.9818e-06	0.0004	-0.3831	-1.3041	0.0056	0.2362	-0.2502	-1.1894	0.1551	0.8122	-0.1833	-1.1355	0.1679	0.7294	-0.2058	-1.1533	0.1449	0.5406
100099351_TGI_at	Plekha6	240753	-0.7175	-1.6444	0.0002	0.0035	-0.2749	-1.2099	0.1032	0.5959	-0.1542	-1.1128	0.4832	0.968	-0.4098	-1.3285	0.0174	0.3363	0.0588	1.0416	0.738	0.9349
100105987_TGI_at	Txndc5	105245	-0.7187	-1.6457	1.1841e-08	2.5837e-06	-0.2141	-1.16	0.0271	0.3961	-0.0852	-1.0609	0.4928	0.9702	-0.0261	-1.0183	0.7803	0.9684	-0.192	-1.1423	0.0593	0.3597
100092453_TGI_at	Lrrk1	233328	-0.7231	-1.6507	1.3694e-05	0.0005	-0.3035	-1.2341	0.0319	0.4153	-0.0968	-1.0694	0.594	0.9804	-0.136	-1.0988	0.3243	0.836	-0.1119	-1.0807	0.4429	0.8128
100112273_TGI_at	Zfp503	218820	-0.7256	-1.6536	0.0012	0.0132	-0.2389	-1.1801	0.2293	0.725	-0.0222	-1.0155	0.932	0.9994	-0.2905	-1.2231	0.1457	0.7038	-0.0254	-1.0178	0.9031	0.9785
100116383_TGI_at	Mcm10	70024	-0.7287	-1.6571	2.1801e-05	0.0006	-0.148	-1.108	0.3019	0.7708	-0.1323	-1.096	0.4838	0.968	-0.268	-1.2042	0.0658	0.5415	-0.1152	-1.0831	0.4473	0.8149
100119850_TGI_at	Anxa2	12306	-0.7304	-1.6591	2.1448e-05	0.0006	-0.1564	-1.1145	0.2765	0.757	-0.1496	-1.1092	0.4297	0.9576	-0.0302	-1.0212	0.832	0.9748	0.0174	1.0121	0.9085	0.9801
100100620_TGI_at	Zfp750	319530	-0.7382	-1.6681	6.1811e-05	0.0014	0.0577	1.0408	0.7102	0.9408	-0.0717	-1.0509	0.727	0.9918	-0.0743	-1.0529	0.6323	0.9412	0.2055	1.1531	0.2163	0.6329
100082906_TGI_at	Crip1	12925	-0.7405	-1.6708	4.9897e-08	7.1407e-06	-0.1999	-1.1486	0.0586	0.4976	-0.1885	-1.1396	0.1724	0.8263	0.0341	1.0239	0.7413	0.9618	-0.0917	-1.0656	0.4042	0.7859
100089325_TGI_at	Pak1	18479	-0.7468	-1.6781	0.0046	0.0351	-0.3654	-1.2883	0.1259	0.6239	0.0484	1.0341	0.8762	0.9994	-0.2259	-1.1695	0.3393	0.843	0.1987	1.1477	0.4271	0.802
100095968_TGI_at	1700029G01Rik	66938	-0.7478	-1.6792	1.8801e-05	0.0006	-0.2465	-1.1863	0.0946	0.5823	-0.195	-1.1447	0.3116	0.9232	-0.1958	-1.1454	0.1811	0.7433	-0.254	-1.1925	0.104	0.4693
100109399_TGI_at	Itgal	16408	-0.7489	-1.6805	0.0004	0.0057	-0.2309	-1.1736	0.2119	0.7083	-0.0576	-1.0407	0.812	0.9956	0.1515	1.1107	0.4101	0.8722	-0.1167	-1.0842	0.5488	0.8679
100101252_TGI_at	Zbtb20	56490	-0.7523	-1.6845	0.0176	0.0926	-0.1413	-1.1029	0.6234	0.9146	0.0967	1.0693	0.7993	0.9945	0.0587	1.0415	0.8382	0.9759	-0.0108	-1.0075	0.9717	0.9928
100093009_TGI_at	Slamf8	74748	-0.7554	-1.6881	0.0147	0.0822	0.0438	1.0309	0.8757	0.9791	-0.1067	-1.0768	0.7735	0.9929	0.3256	1.2532	0.2494	0.7923	-0.0907	-1.0649	0.7604	0.9404
100105908_TGI_at	Cobl	12808	-0.7556	-1.6884	0.0038	0.0305	0.1031	1.0741	0.6574	0.9251	0.2033	1.1513	0.5092	0.9724	0.2643	1.2011	0.259	0.7988	-0.2443	-1.1845	0.3243	0.7324
100087779_TGI_at	P2ry6	233571	-0.7576	-1.6906	0.0005	0.0063	-0.0577	-1.0408	0.7581	0.9525	0.2415	1.1822	0.3325	0.9298	0.3324	1.2591	0.0819	0.586	0.1919	1.1422	0.3369	0.7437
100115944_TGI_at	Trim35	66854	-0.7577	-1.6908	8.0542e-05	0.0017	-0.1794	-1.1324	0.2729	0.7553	-0.1688	-1.1242	0.4336	0.9576	-0.1685	-1.1239	0.3027	0.8242	-0.2312	-1.1738	0.1846	0.5968
100112312_TGI_at	Gss	14854	-0.7585	-1.6918	1.1128e-07	1.2552e-05	-0.1258	-1.0911	0.2563	0.7431	-0.0747	-1.0531	0.6079	0.9806	-0.1171	-1.0845	0.2902	0.8174	-0.2149	-1.1606	0.0713	0.3917
100109980_TGI_at	Abcc1	17250	-0.7639	-1.6981	0.0002	0.0028	-0.3765	-1.2982	0.0339	0.4224	0.1194	1.0863	0.6007	0.9806	-0.0208	-1.0145	0.9036	0.9869	-0.1823	-1.1347	0.3211	0.7301
100106998_TGI_at	Slc39a2	214922	-0.7647	-1.699	0.0003	0.0048	-0.3546	-1.2786	0.0588	0.4982	-0.0296	-1.0207	0.9027	0.9994	-0.2686	-1.2046	0.1481	0.7061	0.0765	1.0545	0.6938	0.9219
100108409_TGI_at	Casp1	12362	-0.7695	-1.7046	3.0162e-05	0.0008	-0.1705	-1.1255	0.2711	0.7531	-0.1834	-1.1355	0.3696	0.946	0.1613	1.1183	0.2974	0.8222	-0.0638	-1.0452	0.6958	0.9221
100112240_TGI_at	Rac2	19354	-0.7706	-1.706	0.0015	0.0152	-0.1829	-1.1352	0.3931	0.8245	-0.0987	-1.0708	0.7266	0.9918	0.1452	1.1059	0.497	0.9033	-0.1816	-1.1342	0.4237	0.8006
100105638_TGI_at	Slc7a7	20540	-0.7718	-1.7074	0.0004	0.0056	-0.2715	-1.2071	0.1549	0.6591	-0.0633	-1.0449	0.7993	0.9945	-0.0702	-1.0499	0.7095	0.9575	-0.1779	-1.1313	0.3755	0.7689
100080306_TGI_at	Fgfr4	14186	-0.772	-1.7076	1.8494e-05	0.0006	-0.2333	-1.1755	0.1238	0.6205	-0.2268	-1.1703	0.2546	0.8923	-0.2353	-1.1771	0.1208	0.6602	-0.1053	-1.0757	0.5069	0.848
100094162_TGI_at	D730047N16Rik	77988	-0.7903	-1.7295	0.0072	0.0493	-0.4718	-1.3868	0.0799	0.5508	-0.038	-1.0267	0.9134	0.9994	-0.009	-1.0063	0.9727	0.9962	-0.0978	-1.0702	0.7268	0.9319
100093012_TGI_at	Fam3c	27999	-0.7917	-1.7311	5.047e-05	0.0012	-0.4388	-1.3554	0.0105	0.3028	-0.2153	-1.161	0.3239	0.9257	-0.1415	-1.103	0.3905	0.8644	-0.027	-1.0189	0.8766	0.9708
100116300_TGI_at	Tbxas1	21391	-0.799	-1.7399	3.1014e-05	0.0008	-0.2256	-1.1693	0.1637	0.6664	-0.1578	-1.1156	0.4573	0.9628	0.1772	1.1307	0.2715	0.8073	-0.0191	-1.0133	0.9105	0.9805
100087336_TGI_at	Trim68	101700	-0.8081	-1.7509	0.0071	0.0488	-0.3343	-1.2607	0.2192	0.7158	-0.0228	-1.0159	0.9491	0.9994	-0.1109	-1.0799	0.6807	0.953	-0.1821	-1.1345	0.5249	0.8577
100116738_TGI_at	Fcgr1	14129	-0.8194	-1.7647	0.0003	0.004	-0.2324	-1.1748	0.231	0.7263	-0.2205	-1.1652	0.388	0.9523	0.036	1.0252	0.8515	0.978	-0.1129	-1.0814	0.5805	0.8827
100112661_TGI_at	Itih5	209378	-0.8272	-1.7742	0.0014	0.0143	-0.4128	-1.3313	0.0748	0.5388	-0.1865	-1.138	0.5352	0.9778	-0.0854	-1.061	0.7066	0.9565	-0.0164	-1.0115	0.9455	0.9868
100107000_TGI_at	Nuak2	74137	-0.8385	-1.7882	1.4297e-07	1.4862e-05	-0.5956	-1.5111	2.0505e-05	0.0323	-0.0738	-1.0525	0.6503	0.9826	-0.2298	-1.1727	0.0677	0.5464	-0.1716	-1.1263	0.1932	0.6056
100105528_TGI_at	1700001L05Rik	69291	-0.8396	-1.7896	0.0008	0.0095	0.0526	1.0371	0.8093	0.9655	0.0255	1.0178	0.9295	0.9994	-0.1332	-1.0967	0.5419	0.9169	-0.1361	-1.0989	0.5568	0.8718
100097172_TGI_at	D5Ertd121e	52230	-0.8423	-1.7929	0.002	0.0194	-0.2975	-1.229	0.2217	0.7185	-0.0307	-1.0215	0.9233	0.9994	-0.4317	-1.3488	0.0794	0.5816	-0.1852	-1.137	0.4703	0.8296
100106402_TGI_at	Micall2	231830	-0.8627	-1.8185	1.2491e-05	0.0004	-0.2978	-1.2292	0.0731	0.5371	-0.0427	-1.03	0.8426	0.9991	-0.1554	-1.1137	0.342	0.8448	-0.249	-1.1883	0.1543	0.5569
100095235_TGI_at	Loxl1	16949	-0.8653	-1.8217	0.0005	0.0065	-0.2591	-1.1967	0.2315	0.7266	-0.176	-1.1297	0.536	0.9778	-0.3668	-1.2895	0.0933	0.6137	-0.0568	-1.0401	0.803	0.9526
100110182_TGI_at	Hsd3b3	15494	-0.8689	-1.8263	1.4361e-09	5.165e-07	-0.1892	-1.1402	0.0731	0.5371	-0.2337	-1.1758	0.0934	0.7135	-0.2098	-1.1565	0.048	0.4917	-0.1739	-1.1281	0.1184	0.4951
100089806_TGI_at	Plekha6	240753	-0.9298	-1.9051	7.9554e-07	5.4962e-05	-0.3062	-1.2365	0.0456	0.4643	-0.1079	-1.0777	0.5848	0.9795	-0.3806	-1.3019	0.0143	0.3147	0.0521	1.0368	0.7418	0.9352
100102955_TGI_at	Plxnb1	235611	-0.9728	-1.9626	3.9832e-06	0.0002	-0.3446	-1.2698	0.0494	0.4768	-0.2407	-1.1816	0.2903	0.9128	-0.057	-1.0403	0.7388	0.9618	-0.1044	-1.0751	0.5652	0.8753
100092387_TGI_at			-0.9859	-1.9806	0.0007	0.0086	-0.4494	-1.3655	0.0813	0.5559	0.0567	1.0401	0.8652	0.9994	-0.0755	-1.0537	0.7652	0.9659	-0.0102	-1.0071	0.9697	0.9922
100083776_TGI_at			-0.9943	-1.9921	0.0002	0.0031	-0.2153	-1.1609	0.345	0.7998	-0.2028	-1.1509	0.5	0.9712	-0.1392	-1.1013	0.5402	0.9167	-0.0668	-1.0474	0.7811	0.9475
100102265_TGI_at	Cks1b	54124	-1.0098	-2.0136	5.7328e-06	0.0002	-0.0255	-1.0178	0.8882	0.9809	0.0845	1.0603	0.7246	0.9918	0.2668	1.2031	0.1466	0.7049	-0.2133	-1.1594	0.2709	0.6854
100086111_TGI_at	Nid2	18074	-1.0206	-2.0288	3.0791e-05	0.0008	-0.3732	-1.2953	0.0736	0.5371	-0.1816	-1.1341	0.5025	0.9718	-0.4792	-1.394	0.0235	0.3744	-0.0882	-1.063	0.6841	0.9187
100087524_TGI_at	Susd4	96935	-1.0617	-2.0874	6.2042e-06	0.0003	-0.4333	-1.3503	0.0285	0.403	-0.2052	-1.1528	0.4198	0.9576	-0.0604	-1.0428	0.7525	0.9638	-0.1712	-1.126	0.4014	0.7842
100116305_TGI_at	6330526H18Rik	76174	-1.1366	-2.1986	0.0005	0.0064	-0.35	-1.2746	0.2185	0.7148	-0.2286	-1.1717	0.5404	0.9778	-0.4935	-1.4079	0.0858	0.596	-0.1862	-1.1378	0.5339	0.8608
100101004_TGI_at	Dido1	23856	-1.1547	-2.2264	5.8569e-09	1.5741e-06	-0.1727	-1.1272	0.2406	0.7353	-0.0892	-1.0638	0.6442	0.9826	-0.3233	-1.2512	0.0317	0.4196	0.0626	1.0444	0.6858	0.9196
100104826_TGI_at	Tmem25	71687	-1.1706	-2.2511	1.3345e-09	5.0111e-07	-0.5378	-1.4518	0.0004	0.0861	-0.1705	-1.1255	0.3555	0.9402	-0.3723	-1.2944	0.0103	0.2666	0.212	1.1583	0.1553	0.558
100093668_TGI_at	Serpina12	68054	-1.3531	-2.5546	0.0005	0.0071	-0.3312	-1.2581	0.3318	0.7916	-0.136	-1.0989	0.7619	0.9927	-0.188	-1.1392	0.5801	0.9288	-0.1451	-1.1058	0.6871	0.9202
