# Supplementary material for: Pharmacological AMPK activation induces transcriptional responses congruent to exercise in skeletal and cardiac muscle, adipose tissues and liver
Source: PLoS One. 2019 Feb 27;14(2):e0211568. doi: 10.1371/journal.pone.0211568 (PMC6392219; doi:10.1371/journal.pone.0211568)
Supplement: S24 Table — (XLSX) [file pone.0211568.s054.xlsx]

## Sheet: S24_Table
					LA2, 30mpk			LA2, 3mpk			SA2, 20mpk			SA2, 3mpk			Exercise
	Pathway	probesetid	Gene Symbol	Entrez Gene ID	Fold Change	Raw p	FDR_BH	Fold Change	Raw p	FDR_BH	Fold Change	Raw p	FDR_BH	Fold Change	Raw p	FDR_BH	Fold Change	Raw p	FDR_BH
Heart	Glycogen Synthesis	100111715_TGI_at	Gys1	14936	1.3949	2.5072e-08	1.8715e-06	-1.0242	0.6118	0.8533	1.0414	0.4176	0.7213	1.0436	0.3663	0.8573	1.024	0.6146	0.8233
		100091829_TGI_at	Gyg	27357	1.3277	0.0051	0.0281	1.2137	0.0489	0.3055	1.2654	0.0252	0.1934	1.1903	0.0749	0.5716	1.177	0.0947	0.3291
		100096427_TGI_at	Gyg	27357	1.2599	0.0069	0.0352	1.193	0.0352	0.2667	1.2296	0.0209	0.1775	1.148	0.0954	0.6105	1.1701	0.0591	0.2515
		100091565_TGI_at	Ugp2	216558	1.1786	0.0004	0.004	1.0115	0.7876	0.9317	1.0589	0.2078	0.5288	1.0424	0.3298	0.8365	1.0634	0.1523	0.4226
		100082095_TGI_at	Gyg	27357	1.109	0.1115	0.2554	1.1538	0.0303	0.2511	1.0979	0.1734	0.4843	1.0821	0.2213	0.7648	1.1073	0.1166	0.3666
		100082996_TGI_at	Gbe1	74185	-1.0151	0.6126	0.7658	1.0155	0.6051	0.8498	-1.0292	0.362	0.6784	1.0012	0.9685	0.9973	-1.0194	0.5168	0.7642
		100115470_TGI_at	Gyg	27357	-1.0187	0.6787	0.8125	1.0517	0.2632	0.6143	1.0343	0.4772	0.7594	1.0042	0.9256	0.9916	-1.0272	0.5487	0.7839
		100113668_TGI_at	Gys2	232493	-2.2537	0.0115	0.0509	-2.01	0.0281	0.2426	-1.6539	0.1285	0.4209	-1.7208	0.0835	0.5836	1.2063	0.5422	0.78
	Glucose Degradation	100117911_TGI_at	Gck	103988	2.6553	5.9365e-07	2.3458e-05	1.3722	0.0565	0.3246	1.5951	0.0095	0.1193	1.6877	0.0025	0.1492	1.6325	0.0043	0.0514
		100091443_TGI_at	Hk2	15277	1.1131	0.0671	0.1804	1.0076	0.8952	0.9681	1.1348	0.0427	0.2506	1.0552	0.3502	0.849	1.0056	0.9216	0.9715
		100118242_TGI_at	Hk2	15277	1.111	0.0004	0.004	1.02	0.4654	0.7672	1.0619	0.0421	0.2487	1.016	0.5572	0.9251	-1.0082	0.7621	0.8996
		100085297_TGI_at	Pgm1	66681	1.1682	0.0497	0.1459	1.0073	0.9244	0.9778	1.1385	0.1187	0.4052	1.0737	0.3588	0.8541	1.0247	0.7518	0.8943
		100088137_TGI_at	Hk3	212032	-1.2432	0.01	0.0462	-1.1174	0.174	0.5196	-1.1338	0.1476	0.4482	-1.1203	0.1644	0.7145	-1.1205	0.1635	0.4393
		100079308_TGI_at	Hk1	15275	1.0206	0.6748	0.81	-1.0095	0.8461	0.9529	1.0247	0.6364	0.8498	1.0256	0.603	0.9372	-1.0284	0.5648	0.7934
	Glycolysis	100114857_TGI_at	Pfkp	56421	1.3113	3.6738e-05	0.0006	-1.0133	0.8186	0.9434	1.0347	0.579	0.8199	1.0355	0.5471	0.9222	1.0364	0.537	0.7764
		100114687_TGI_at	Pfkp	56421	1.2596	0.0044	0.0249	-1.0565	0.4726	0.7719	1.0171	0.8341	0.9379	1.0385	0.621	0.9457	-1.0011	0.9885	0.9968
		100092777_TGI_at	Pfkp	56421	1.2541	0.0007	0.0064	1.0737	0.2537	0.606	-1.019	0.7737	0.9147	-1.0091	0.883	0.9897	1.0733	0.2558	0.5495
		100110542_TGI_at	Eno2	13807	1.2398	0.049	0.1447	1.2121	0.0766	0.3692	1.0466	0.6859	0.8735	1.0406	0.7077	0.9637	-1.0604	0.5814	0.8036
		100101161_TGI_at	Pkm2	18746	1.2317	0.0058	0.031	1.1089	0.154	0.4946	1.2224	0.0115	0.1318	1.1009	0.1843	0.734	1.0747	0.3166	0.6066
		100081822_TGI_at	Pfkl	18641	1.1284	0.0746	0.1948	-1.1044	0.1399	0.4761	1.0743	0.3112	0.6359	1.0469	0.4906	0.9051	-1.0816	0.2409	0.5344
		100097235_TGI_at	Pgam2	56012	1.0137	0.4802	0.6643	-1.0121	0.533	0.8093	1.0056	0.785	0.9202	1.0017	0.9303	0.9924	-1.0104	0.5916	0.8094
		100081165_TGI_at	Pgk1	18655	1.0017	0.9199	0.9596	1.0065	0.7075	0.8989	-1.0184	0.3219	0.6432	1.0054	0.7558	0.9728	-1.0324	0.0702	0.2783
		100080952_TGI_at	Pkm2	18746	-1.0291	0.1996	0.3798	-1.0598	0.0121	0.1727	-1.0341	0.1591	0.4648	1.0029	0.8941	0.9907	-1.0701	0.004	0.0488
		100091432_TGI_at	Pfkm	18642	-1.0351	0.0698	0.1855	-1.019	0.3162	0.6607	-1.0127	0.5247	0.7875	-1.0066	0.7218	0.9681	-1.046	0.0201	0.1337
		100100145_TGI_at	Aldoc	11676	-1.0698	0.3575	0.554	-1.2924	0.0011	0.084	-1.1419	0.0927	0.3596	-1.1288	0.103	0.6285	-1.0049	0.946	0.9812
		100089207_TGI_at	Bpgm	12183	-1.095	0.2106	0.3937	-1.1319	0.0906	0.3978	-1.2602	0.0042	0.0778	-1.0436	0.5523	0.9235	1.1092	0.1541	0.4253
		100091109_TGI_at	Fbp2	14120	-1.1319	0.1625	0.3306	1.0054	0.9505	0.9856	-1.0854	0.3796	0.6941	-1.1142	0.2214	0.765	-1.22	0.0282	0.1636
		100080562_TGI_at	Bpgm	12183	-1.1628	0.0601	0.1669	-1.1832	0.0371	0.2722	-1.2392	0.0134	0.1424	-1.1182	0.1588	0.7059	-1.1383	0.1041	0.3454
		100097446_TGI_at	Fbp1	14121	-3.3427	0.0596	0.1658	-5.4232	0.0099	0.1631	-2.7795	0.1289	0.4213	-2.6081	0.1309	0.6699	-1.9516	0.288	0.5798
	FAO	100080599_TGI_at	Hadha	97212	1.2036	0.0002	0.0022	1.1066	0.0285	0.2439	1.1258	0.0165	0.1588	1.0175	0.6983	0.9616	1.0101	0.8213	0.9281
		100089396_TGI_at	Hadha	97212	1.167	0.0209	0.0786	1.0477	0.4701	0.7703	1.1385	0.0635	0.3013	1.0335	0.6089	0.9403	-1.0114	0.8603	0.9466
		100109689_TGI_at	Hadha	97212	1.1493	0.0311	0.1046	1.1145	0.0889	0.3944	1.1013	0.1511	0.4534	1.0296	0.6408	0.9502	1.0387	0.5443	0.7815
		100087696_TGI_at	Acsl6	216739	1.111	0.1389	0.2973	1.0284	0.6892	0.8916	1.0679	0.3788	0.6938	1.0374	0.6004	0.9368	1.0292	0.6814	0.8581
		100112832_TGI_at	Dci	13177	1.0688	0.0084	0.0405	1.0121	0.6173	0.8569	1.0414	0.1174	0.4024	-1.0216	0.3757	0.8619	-1.0244	0.3173	0.6072
		100106251_TGI_at	Ehhadh	74147	1.0285	0.7961	0.8886	-1.2194	0.0748	0.3658	-1.5939	0.0003	0.0152	-1.2188	0.0755	0.572	-1.3684	0.0063	0.0657
		100093101_TGI_at	Hadha	97212	1.0067	0.8528	0.9211	1.0016	0.9642	0.9885	1.0193	0.6172	0.8413	-1.016	0.6594	0.9544	-1.0739	0.054	0.2389
		100108893_TGI_at	Slc27a3	26568	-1.2144	0.0778	0.2002	-1.1872	0.1176	0.4441	-1.05	0.6695	0.8666	-1.1945	0.1055	0.6338	-1.0182	0.8672	0.9497
		100106990_TGI_at	Acsl3	74205	-1.2659	0.0105	0.0477	-1.0875	0.3423	0.681	-1.231	0.031	0.2146	-1.1881	0.0559	0.5223	-1.2644	0.0108	0.0924
		100105897_TGI_at	Acsl5	433256	-1.3224	0.006	0.0318	-1.1291	0.2125	0.5623	1.0106	0.9178	0.9722	-1.0313	0.7489	0.9722	1.0391	0.6907	0.8624
Muscle (Vastus)					LA2, 30mpk			LA2, 3mpk			SA2, 20mpk			SA2, 3mpk			Exercise
	Pathway	probesetid	Gene Symbol	Entrez Gene ID	Fold Change	Raw p	FDR_BH	Fold Change	Raw p	FDR_BH	Fold Change	Raw p	FDR_BH	Fold Change	Raw p	FDR_BH	Fold Change	Raw p	FDR_BH
	Glycogen Synthesis	100111715_TGI_at	Gys1	14936	1.1774	0.002	0.0164	-1.0374	0.4619	0.9087	-1.0427	0.4029	0.83	-1.0204	0.6845	0.9842	-1.095	0.0737	0.3323
		100091829_TGI_at	Gyg	27357	1.1615	0.4103	0.6517	1.1611	0.4115	0.8921	1.0532	0.775	0.9584	-1.1807	0.3615	0.925	1.0266	0.8847	0.9642
		100096427_TGI_at	Gyg	27357	1.136	0.3566	0.6054	1.1479	0.3189	0.8636	1.0858	0.5507	0.8937	-1.0857	0.551	0.9665	1.0235	0.8657	0.9569
		100091565_TGI_at	Ugp2	216558	1.2724	4.7876e-10	6.4677e-08	1.0819	0.0114	0.4549	1.1855	1.0639e-06	0.0004	1.0524	0.0934	0.7174	1.019	0.5299	0.8099
		100082095_TGI_at	Gyg	27357	1.1063	0.3578	0.6066	1.1201	0.3023	0.8548	1.0668	0.5549	0.8946	-1.0776	0.4953	0.9516	-1.0478	0.6695	0.883
		100082996_TGI_at	Gbe1	74185	-1.0706	0.1472	0.3549	-1.0749	0.1259	0.7434	-1.0709	0.146	0.6054	-1.0418	0.3806	0.9308	-1.2919	1.9264e-06	0.0003
		100115470_TGI_at	Gyg	27357	1.0287	0.5626	0.7693	1.0276	0.5779	0.9349	1.0267	0.5896	0.9078	-1.0153	0.7565	0.9876	-1.0779	0.1297	0.4417
		100113668_TGI_at	Gys2	232493	-1.3465	0.4066	0.649	-1.1511	0.6938	0.9594	-1.0578	0.8749	0.9807	-1.1909	0.6251	0.9787	-1.4171	0.3316	0.6764
	Glucose Degradation	100117911_TGI_at	Gck	103988	6.3484	2.4912e-13	1.1671e-10	1.3791	0.0722	0.6753	1.9421	0.0005	0.0273	1.5594	0.0146	0.4108	1.3136	0.1249	0.4344
		100091443_TGI_at	Hk2	15277	2.6027	2.0736e-12	7.4923e-10	1.0965	0.347	0.8717	1.4257	0.0007	0.0355	1.258	0.0225	0.4863	1.2677	0.0186	0.1529
		100118242_TGI_at	Hk2	15277	1.872	7.2116e-14	4.8777e-11	1.0241	0.6769	0.9568	1.3108	2.3467e-05	0.004	1.1702	0.0084	0.3215	1.1678	0.0092	0.0975
		100085297_TGI_at	Pgm1	66681	1.5014	0.0018	0.0154	1.1928	0.1558	0.7738	1.2759	0.0523	0.4011	1.1782	0.1859	0.827	1.0453	0.7181	0.9049
		100088137_TGI_at	Hk3	212032	1.0045	0.9773	0.991	1.041	0.8006	0.9752	1.1215	0.4726	0.864	1.0539	0.7415	0.9875	1.1449	0.3971	0.725
		100079308_TGI_at	Hk1	15275	-1.1943	0.0868	0.254	-1.0448	0.6675	0.956	1.0963	0.3688	0.8079	1.0291	0.7782	0.9883	1.1686	0.1314	0.4441
	Glycolysis	100114857_TGI_at	Pfkp	56421	-1.0531	0.5713	0.7751	1.0148	0.8722	0.9827	-1.0035	0.9695	0.996	-1.0209	0.821	0.9905	1.1425	0.1498	0.4706
		100114687_TGI_at	Pfkp	56421	1.0974	0.465	0.6964	1.0511	0.6943	0.9595	1.1129	0.401	0.8287	1.0745	0.5718	0.9702	1.3873	0.013	0.1213
		100092777_TGI_at	Pfkp	56421	-1.0218	0.7858	0.9027	-1.0918	0.2723	0.8412	-1.0767	0.3546	0.8001	-1.0269	0.7386	0.9872	1.0164	0.8376	0.9484
		100110542_TGI_at	Eno2	13807	1.3503	0.01	0.0557	1.2499	0.0514	0.6272	1.6643	4.2507e-05	0.0058	1.2726	0.036	0.5502	-1.0348	0.7598	0.9207
		100101161_TGI_at	Pkm2	18746	1.0248	0.7942	0.9072	-1.0148	0.8751	0.9827	-1.0039	0.9666	0.9955	-1.1011	0.3071	0.9098	1.0258	0.7859	0.9304
		100081822_TGI_at	Pfkl	18641	1.09	0.2363	0.4744	1.0232	0.7504	0.9687	1.0183	0.8015	0.9629	-1.0086	0.9053	0.9961	-1.0243	0.739	0.9113
		100097235_TGI_at	Pgam2	56012	-1.016	0.1261	0.3214	-1.009	0.3821	0.8837	1.0045	0.6584	0.9286	1.0015	0.8849	0.9928	-1.0146	0.1599	0.4849
		100081165_TGI_at	Pgk1	18655	-1.0549	0.0126	0.0666	-1.0335	0.116	0.7296	-1.0113	0.5855	0.9058	-1.0004	0.9859	0.9989	-1.0426	0.0486	0.2688
		100080952_TGI_at	Pkm2	18746	-1.0079	0.6664	0.8361	-1.0208	0.2642	0.8387	1.0074	0.6877	0.9362	1.0138	0.457	0.9445	-1.0031	0.8668	0.9569
		100091432_TGI_at	Pfkm	18642	-1	0.9999	0.9999	-1.0085	0.5051	0.9206	1.0065	0.6115	0.9151	1.0106	0.4081	0.9358	-1.0338	0.0118	0.1151
		100100145_TGI_at	Aldoc	11676	-1.0509	0.5914	0.7898	-1.0259	0.7823	0.9737	-1.1141	0.2457	0.7199	1.0251	0.7884	0.989	1.0167	0.8574	0.9536
		100089207_TGI_at	Bpgm	12183	-1.1934	0.0379	0.1452	-1.0762	0.3781	0.8823	-1.138	0.1246	0.5693	-1.1206	0.1747	0.8193	-1.0565	0.5083	0.7985
		100091109_TGI_at	Fbp2	14120	1.031	0.6769	0.842	-1.0471	0.5297	0.9247	-1.0242	0.7439	0.9483	1.0607	0.4216	0.9368	-1.0905	0.24	0.5881
		100080562_TGI_at	Bpgm	12183	-1.0461	0.5785	0.7809	-1.0446	0.5901	0.937	-1.0562	0.5006	0.8753	1.014	0.8632	0.9912	1.0241	0.769	0.9252
		100097446_TGI_at	Fbp1	14121	1.0955	0.5624	0.7693	1.1104	0.5063	0.9206	1.1274	0.4472	0.851	1.0581	0.7195	0.9842	1.0392	0.807	0.9391
	FAO	100080599_TGI_at	Hadha	97212	1.112	0.222	0.4569	1.0017	0.9841	0.9971	-1.0034	0.9689	0.996	-1.1855	0.0536	0.6189	-1.2105	0.0312	0.2084
		100089396_TGI_at	Hadha	97212	-1.0265	0.776	0.8969	-1.0403	0.6682	0.956	-1.1206	0.2201	0.6975	-1.14	0.1594	0.8043	-1.178	0.0807	0.3483
		100109689_TGI_at	Hadha	97212	1.0524	0.6101	0.8015	-1.0286	0.7784	0.9728	-1.1307	0.224	0.7011	-1.1169	0.2729	0.891	-1.2547	0.0278	0.1939
		100087696_TGI_at	Acsl6	216739	1.2243	0.0158	0.0778	1.1069	0.2131	0.8188	1.0106	0.8966	0.9846	-1.0475	0.5668	0.9691	-1.0311	0.7048	0.8995
		100112832_TGI_at	Dci	13177	1.1501	0.0161	0.0791	-1.002	0.9711	0.9968	-1.0049	0.9308	0.9897	-1.0706	0.2277	0.8654	-1.2051	0.0018	0.033
		100106251_TGI_at	Ehhadh	74147	-1.0233	0.9298	0.9711	-1.069	0.7984	0.9745	-1.0563	0.8339	0.9714	-1.0839	0.7579	0.9876	-2.006	0.0105	0.107
		100093101_TGI_at	Hadha	97212	-1.0541	0.4043	0.6469	-1.0809	0.2204	0.8223	-1.0904	0.1739	0.6442	-1.1116	0.0982	0.7267	-1.2627	0.0006	0.0153
		100108893_TGI_at	Slc27a3	26568	-1.3279	0.0057	0.0365	-1.1079	0.2977	0.8531	-1.1115	0.2829	0.7521	1.021	0.8314	0.9905	1.2115	0.0551	0.2863
		100106990_TGI_at	Acsl3	74205	-1.7711	7.2642e-05	0.0012	-1.1334	0.3394	0.87	-1.3823	0.0166	0.2295	-1.1594	0.2602	0.8839	1.0038	0.9765	0.9934
		100105897_TGI_at	Acsl5	433256	-1.3495	0.0475	0.1701	-1.0347	0.8173	0.9762	1.0628	0.6801	0.934	-1.0383	0.7989	0.9899	1.0851	0.5809	0.8403
Liver					LA2, 30mpk			LA2, 3mpk			SA2, 20mpk			SA2, 3mpk			Exercise
	Pathway	probesetid	Gene Symbol	Entrez Gene ID	Fold Change	Raw p	FDR_BH	Fold Change	Raw p	FDR_BH	Fold Change	Raw p	FDR_BH	Fold Change	Raw p	FDR_BH	Fold Change	Raw p	FDR_BH
	Glycogen Synthesis	100111715_TGI_at	Gys1	14936
		100091829_TGI_at	Gyg	27357	1.1333	0.2535	0.5185	1.0929	0.388	0.8222	-1.0473	0.7329	0.9918	1.0211	0.8387	0.976	-1.0878	0.44	0.8113
		100096427_TGI_at	Gyg	27357	1.0857	0.4867	0.7281	1.0944	0.4185	0.8361	-1.0754	0.6215	0.9817	1.1477	0.2195	0.7697	-1.0011	0.9926	0.9981
		100091565_TGI_at	Ugp2	216558	1.4654	2.8836e-06	0.0001	1.2465	0.0018	0.1579	1.3337	0.002	0.1555	1.1633	0.0263	0.3929	-1.0214	0.7617	0.9404
		100082095_TGI_at	Gyg	27357	1.3198	0.0169	0.0902	1.0958	0.3872	0.8218	-1.0571	0.6905	0.9903	-1.0132	0.9005	0.9864	-1.0994	0.3981	0.7821
		100082996_TGI_at	Gbe1	74185	1.1313	0.0173	0.0915	1.1237	0.0171	0.3436	1.1098	0.1001	0.7265	1.0226	0.6354	0.9412	1.0525	0.3086	0.718
		100115470_TGI_at	Gyg	27357	1.2331	0.034	0.1434	1.0883	0.3518	0.8028	1.0399	0.7433	0.9918	1.0859	0.3642	0.8539	-1.0814	0.4159	0.7956
		100113668_TGI_at	Gys2	232493	-1.1478	0.0164	0.0885	-1.0303	0.5671	0.8976	1.0506	0.4745	0.9666	-1.001	0.9843	0.9976	1.0092	0.8679	0.97
	Glucose Degradation	100117911_TGI_at	Gck	103988	2.8771	7.5215e-09	1.8419e-06	1.7488	0.0002	0.0596	1.9722	0.0005	0.0821	1.5546	0.0022	0.1304	1.1782	0.2561	0.6734
		100091443_TGI_at	Hk2	15277	-1.0669	0.601	0.8061	-1.0675	0.5758	0.9003	1.2557	0.1452	0.7978	1.3514	0.0132	0.3036	1.3144	0.032	0.2571
		100118242_TGI_at	Hk2	15277	-1.3693	0.0031	0.0261	-1.1018	0.3066	0.7738	-1.012	0.9238	0.9994	1.2104	0.0483	0.4924	1.1261	0.2386	0.6543
		100085297_TGI_at	Pgm1	66681	1.2905	0.0276	0.125	1.123	0.2758	0.7567	1.3315	0.0461	0.5787	1.3084	0.0146	0.3165	1.09	0.4433	0.8129
		100088137_TGI_at	Hk3	212032	-1.141	0.3045	0.5733	-1.0765	0.5409	0.8882	1.085	0.6085	0.9806	1.2471	0.0724	0.5591	1.0204	0.8744	0.9706
		100079308_TGI_at	Hk1	15275
	Glycolysis	100114857_TGI_at	Pfkp	56421	1.1339	0.3782	0.6422	1.0445	0.7451	0.9491	1.1756	0.3633	0.9429	1.1827	0.2143	0.7665	1.115	0.4447	0.8138
		100114687_TGI_at	Pfkp	56421
		100092777_TGI_at	Pfkp	56421	-1.1166	0.2026	0.4535	-1.1817	0.0442	0.4584	-1.0081	0.9394	0.9994	-1.0921	0.2785	0.8118	-1.1869	0.0511	0.3328
		100110542_TGI_at	Eno2	13807
		100101161_TGI_at	Pkm2	18746
		100081822_TGI_at	Pfkl	18641	1.094	0.1928	0.4409	-1.0536	0.4186	0.8361	1.0585	0.5052	0.9718	1.0395	0.5482	0.9179	-1.0558	0.4284	0.8033
		100097235_TGI_at	Pgam2	56012
		100081165_TGI_at	Pgk1	18655	1.1022	0.0023	0.0208	1.0231	0.4184	0.8361	1.0124	0.7402	0.9918	1.0421	0.1486	0.7061	1.01	0.7386	0.935
		100080952_TGI_at	Pkm2	18746	-1.0983	0.1444	0.3733	-1.0354	0.5606	0.8959	-1.0127	0.8735	0.9994	1.1051	0.1005	0.624	1.01	0.8754	0.9706
		100091432_TGI_at	Pfkm	18642	-1.1399	0.0865	0.2697	-1.1709	0.0305	0.4089	-1.1908	0.0676	0.6561	-1.1878	0.019	0.3481	-1.2451	0.0055	0.0914
		100100145_TGI_at	Aldoc	11676	-1.3391	0.0085	0.0555	-1.1829	0.0985	0.5884	-1.113	0.4194	0.9576	-1.0428	0.6748	0.951	-1.1024	0.3594	0.7608
		100089207_TGI_at	Bpgm	12183	-1.1463	0.2094	0.4618	1.0097	0.9243	0.9858	-1.1674	0.2531	0.8894	-1.0179	0.8609	0.9803	-1.1322	0.2529	0.67
		100091109_TGI_at	Fbp2	14120	-1.2191	0.1022	0.2997	-1.2072	0.0995	0.5887	-1.3797	0.0355	0.5308	-1.3098	0.0205	0.3564	-1.3093	0.0285	0.2422
		100080562_TGI_at	Bpgm	12183	1.1008	0.283	0.5515	1.208	0.0289	0.4044	1.1576	0.1914	0.8396	1.161	0.0806	0.5842	1.0627	0.4944	0.8413
		100097446_TGI_at	Fbp1	14121	-1.0132	0.6198	0.8186	-1.0365	0.1569	0.66	1	0.9995	0.9998	-1.0225	0.3761	0.8603	1.0045	0.8642	0.9695
	FAO	100080599_TGI_at	Hadha	97212	1.0078	0.9181	0.9671	1.0012	0.9864	0.9973	1.063	0.5201	0.9751	1.0841	0.2638	0.8042	-1.1013	0.2089	0.6237
		100089396_TGI_at	Hadha	97212	1.0273	0.7631	0.8987	1.0242	0.7763	0.9579	1.0051	0.9639	0.9994	-1.0197	0.8164	0.9737	1.0072	0.9356	0.9846
		100109689_TGI_at	Hadha	97212	-1.0267	0.728	0.8788	-1.0255	0.7243	0.9447	1.0271	0.777	0.993	1.0006	0.9938	0.9995	-1.0064	0.9332	0.9845
		100087696_TGI_at	Acsl6	216739	-1.3611	0.0794	0.2547	-1.1477	0.3979	0.8269	-1.4029	0.1206	0.7625	-1.2653	0.1526	0.7116	-1.4534	0.035	0.2698
		100112832_TGI_at	Dci	13177	1.0264	0.644	0.8346	1.0051	0.9233	0.9858	1.0664	0.3629	0.9424	-1.0589	0.2849	0.8153	1.0215	0.7065	0.9251
		100106251_TGI_at	Ehhadh	74147	1.0454	0.6174	0.8173	1.0069	0.9342	0.9872	-1.0167	0.8809	0.9994	-1.0842	0.3368	0.843	1.2301	0.0242	0.2214
		100093101_TGI_at	Hadha	97212	-1.0813	0.0842	0.2647	-1.0417	0.3313	0.7913	-1.1035	0.0813	0.6877	-1.0883	0.0488	0.4933	-1.059	0.2014	0.6165
		100108893_TGI_at	Slc27a3	26568	-1.145	0.1747	0.4179	1.0543	0.5698	0.898	1.159	0.2342	0.875	-1.0326	0.7304	0.9608	1.2834	0.015	0.1666
		100106990_TGI_at	Acsl3	74205	-1.4364	0.0077	0.0513	1.1356	0.3002	0.7703	-1.3888	0.0474	0.5871	-1.0952	0.4572	0.8892	-1.5256	0.0022	0.0508
		100105897_TGI_at	Acsl5	433256	-1.0076	0.9107	0.9638	-1.0243	0.7058	0.9402	-1.0325	0.7037	0.9918	-1.0394	0.5437	0.9174	1.0582	0.4028	0.7848
BAT					LA2, 30mpk			LA2, 3mpk			SA2, 20mpk			SA2, 3mpk			Exercise
	Pathway	probesetid	Gene Symbol	Entrez Gene ID	Fold Change	Raw p	FDR_BH	Fold Change	Raw p	FDR_BH	Fold Change	Raw p	FDR_BH	Fold Change	Raw p	FDR_BH	Fold Change	Raw p	FDR_BH
	Glycogen Synthesis	100111715_TGI_at	Gys1	14936	-1.1925	0.0947	0.3682	-1.0501	0.6188	0.9998	-1.2094	0.0718	0.5793	-1.1076	0.3011	0.8715	-1.0522	0.6048	0.899
		100091829_TGI_at	Gyg	27357	1.2001	0.1946	0.5188	1.1821	0.2097	0.9998	1.2927	0.0708	0.5763	1.0854	0.5355	0.9233	1.006	0.9639	0.9936
		100096427_TGI_at	Gyg	27357	1.2323	0.1538	0.467	1.1548	0.2972	0.9998	1.2529	0.1244	0.6712	1.0802	0.5745	0.9295	-1.0078	0.9546	0.9926
		100091565_TGI_at	Ugp2	216558	1.7112	0.0011	0.0298	1.264	0.1139	0.9998	1.548	0.0067	0.2692	1.2588	0.1202	0.8111	1.3336	0.0539	0.3918
		100082095_TGI_at	Gyg	27357	1.2219	0.1596	0.4748	1.1768	0.2269	0.9998	1.2402	0.1316	0.6819	1.0983	0.484	0.9139	1.0197	0.8841	0.9796
		100082996_TGI_at	Gbe1	74185	1.1706	0.1428	0.4504	-1.0632	0.5436	0.9998	1.0831	0.4532	0.9049	1.1199	0.2641	0.8608	-1.0226	0.8244	0.9661
		100115470_TGI_at	Gyg	27357	1.1735	0.1223	0.417	1.1236	0.2325	0.9998	1.2062	0.0718	0.5793	1.0669	0.5047	0.9177	-1.0034	0.9721	0.9949
		100113668_TGI_at	Gys2	232493	-1.0659	0.7775	0.916	-1.4215	0.1065	0.9998	-1.0115	0.9598	0.997	1.0781	0.726	0.9547	-1.1625	0.4837	0.84
	Glucose Degradation	100117911_TGI_at	Gck	103988
		100091443_TGI_at	Hk2	15277	1.0501	0.6449	0.8506	1.1489	0.1725	0.9998	1.1021	0.3616	0.8703	1.0578	0.577	0.9295	1.1907	0.0884	0.4779
		100118242_TGI_at	Hk2	15277	1.1197	0.1405	0.4471	1.1957	0.0164	0.9998	1.2152	0.0132	0.3392	1.1282	0.0987	0.793	1.2318	0.0057	0.1427
		100085297_TGI_at	Pgm1	66681	1.3614	0.0095	0.1042	1.1077	0.3467	0.9998	1.4059	0.0045	0.2343	1.2435	0.0492	0.7441	1.0364	0.7408	0.9424
		100088137_TGI_at	Hk3	212032	1.1876	0.2805	0.6074	1.1987	0.2313	0.9998	1.4712	0.0185	0.3651	1.0826	0.5973	0.9335	1.2008	0.2267	0.6667
		100079308_TGI_at	Hk1	15275	1.2211	0.3277	0.6477	1.0491	0.8032	0.9998	1.106	0.62	0.9454	1.1572	0.4496	0.9094	1.2049	0.3355	0.7548
	Glycolysis	100114857_TGI_at	Pfkp	56421	1.3629	0.2366	0.5664	-1.0446	0.8592	0.9998	1.4333	0.1702	0.7287	1.253	0.3618	0.8928	1.425	0.1553	0.5851
		100114687_TGI_at	Pfkp	56421	1.3037	0.2973	0.6226	-1.0727	0.7699	0.9998	1.4157	0.174	0.7322	1.2025	0.4435	0.9076	1.3898	0.1748	0.6108
		100092777_TGI_at	Pfkp	56421	-1.0257	0.8365	0.9416	1.0204	0.8626	0.9998	1.0114	0.9262	0.9927	-1.074	0.5414	0.9235	-1.0476	0.6903	0.9284
		100110542_TGI_at	Eno2	13807	1.024	0.9024	0.9678	1.1549	0.4344	0.9998	-1.0235	0.9044	0.9905	-1.0272	0.8839	0.981	-1.1648	0.4079	0.7973
		100101161_TGI_at	Pkm2	18746	1.0116	0.9153	0.9716	1.0607	0.5665	0.9998	-1.0242	0.8248	0.9793	-1.0682	0.521	0.9228	1.134	0.2245	0.6647
		100081822_TGI_at	Pfkl	18641	1.1239	0.6366	0.846	-1.1097	0.6571	0.9998	1.1981	0.4654	0.908	1.2904	0.2797	0.8656	1.1517	0.5472	0.8718
		100097235_TGI_at	Pgam2	56012	-1.3503	0.325	0.6456	-1.0843	0.7787	0.9998	-1.0835	0.7916	0.9753	-1.761	0.0547	0.752	-1.1036	0.7322	0.9393
		100081165_TGI_at	Pgk1	18655	1.0421	0.4014	0.7039	-1.0214	0.6491	0.9998	1.0534	0.2906	0.8341	1.0269	0.5685	0.9286	-1.0928	0.0612	0.4161
		100080952_TGI_at	Pkm2	18746	1.0238	0.5831	0.82	1.0261	0.5276	0.9998	1.0264	0.5443	0.9317	1.0428	0.3053	0.8716	1.0583	0.1677	0.6015
		100091432_TGI_at	Pfkm	18642	-1.2495	0.3348	0.6524	-1.0245	0.9114	0.9998	-1.1059	0.6613	0.9532	-1.4007	0.1274	0.8147	-1.0125	0.9546	0.9926
		100100145_TGI_at	Aldoc	11676	-1.0561	0.6428	0.8497	-1.0839	0.4716	0.9998	1.1574	0.218	0.776	1.1316	0.2713	0.8639	1.0335	0.7678	0.9521
		100089207_TGI_at	Bpgm	12183	-1.5103	0.0515	0.2735	-1.1212	0.5603	0.9998	-1.2748	0.2442	0.8024	-1.3041	0.1806	0.8335	-1.1415	0.5008	0.8487
		100091109_TGI_at	Fbp2	14120	-1.0951	0.6177	0.8365	1.0148	0.9319	0.9998	1.0808	0.6691	0.9532	1.0521	0.7684	0.9629	-1.1252	0.4949	0.8454
		100080562_TGI_at	Bpgm	12183	-1.1016	0.4021	0.7041	1.0426	0.7027	0.9998	1.0161	0.8894	0.9889	-1.1029	0.3717	0.8933	1.0347	0.7544	0.9475
		100097446_TGI_at	Fbp1	14121	1.6818	0.0207	0.1651	-1.1621	0.4675	0.9998	1.1418	0.5424	0.9301	1.0461	0.827	0.9718	1.0516	0.8072	0.9622
	FAO	100080599_TGI_at	Hadha	97212	1.2146	0.2266	0.5553	-1.0388	0.8012	0.9998	1.1588	0.3575	0.8685	1.1385	0.3928	0.8977	-1.1249	0.4377	0.8161
		100089396_TGI_at	Hadha	97212	1.3613	0.0688	0.3167	1.0528	0.7439	0.9998	1.2379	0.2031	0.7643	1.2121	0.2261	0.8482	-1.0062	0.9688	0.9942
		100109689_TGI_at	Hadha	97212	1.3663	0.0827	0.3454	-1.0131	0.9381	0.9998	1.1363	0.4705	0.9086	1.1973	0.2855	0.8675	-1.0666	0.7004	0.932
		100087696_TGI_at	Acsl6	216739	-1.5515	0.4043	0.7053	1.1116	0.8316	0.9998	1.0379	0.9435	0.9946	-1.3608	0.5367	0.9233	1.1339	0.8006	0.9597
		100112832_TGI_at	Dci	13177	1.0688	0.3599	0.671	-1.0208	0.7647	0.9998	1.0797	0.2921	0.8351	1.0982	0.1773	0.8335	-1.0238	0.7317	0.9392
		100106251_TGI_at	Ehhadh	74147	2.3278	0.001	0.0282	1.0652	0.7815	0.9998	1.3961	0.1692	0.7273	1.216	0.3921	0.8977	-1.0059	0.9792	0.9962
		100093101_TGI_at	Hadha	97212	1.0592	0.6103	0.8343	-1.0327	0.7633	0.9998	1.0795	0.4983	0.9191	1.086	0.4415	0.9068	-1.0345	0.751	0.9458
		100108893_TGI_at	Slc27a3	26568	-1.1496	0.2913	0.617	-1.1006	0.443	0.9998	-1.0529	0.6946	0.9587	-1.0111	0.9296	0.9879	1.1516	0.2608	0.6983
		100106990_TGI_at	Acsl3	74205	1.3176	0.2622	0.5915	1.0611	0.798	0.9998	1.3834	0.1883	0.7457	1.1301	0.5979	0.9335	-1.0197	0.9329	0.9892
		100105897_TGI_at	Acsl5	433256	1.0898	0.6533	0.8553	-1.1642	0.4041	0.9998	1.2802	0.2011	0.7617	1.2639	0.2013	0.8413	1.0276	0.8806	0.9792
IWAT					LA2, 30mpk			LA2, 3mpk			SA2, 20mpk			SA2, 3mpk			Exercise
	Pathway	probesetid	Gene Symbol	Entrez Gene ID	Fold Change	Raw p	FDR_BH	Fold Change	Raw p	FDR_BH	Fold Change	Raw p	FDR_BH	Fold Change	Raw p	FDR_BH	Fold Change	Raw p	FDR_BH
	Glycogen Synthesis	100111715_TGI_at	Gys1	14936	-1.1179	0.564	0.8993	1.0249	0.8982	0.9901	-1.0974	0.6498	1	1.1111	0.5856	0.9999	1.0512	0.7955	0.9612
		100091829_TGI_at	Gyg	27357	1.1437	0.2182	0.6651	1.0068	0.9497	0.9946	-1.0021	0.9856	1	1.0784	0.4836	0.9999	-1.0461	0.6749	0.9348
		100096427_TGI_at	Gyg	27357	1.112	0.3847	0.8145	-1.0478	0.7002	0.9832	-1.0804	0.549	1	1.043	0.7286	0.9999	-1.1926	0.155	0.6628
		100091565_TGI_at	Ugp2	216558	1.9978	0.0002	0.0131	1.3942	0.0456	0.9787	1.2081	0.2684	1	1.2476	0.1726	0.9999	-1.012	0.9403	0.9868
		100082095_TGI_at	Gyg	27357	1.1616	0.1242	0.5259	-1.0209	0.8273	0.9858	-1.0482	0.6407	1	1.0494	0.612	0.9999	-1.2014	0.0629	0.4985
		100082996_TGI_at	Gbe1	74185	1.2641	0.1092	0.4963	-1.0273	0.8498	0.9858	1.0503	0.7451	1	1.1274	0.4027	0.9999	1.0829	0.5767	0.906
		100115470_TGI_at	Gyg	27357	1.0739	0.4689	0.8592	-1.0633	0.5325	0.9787	-1.0624	0.5615	1	1.0269	0.7867	0.9999	-1.2135	0.0576	0.4813
		100113668_TGI_at	Gys2	232493	-1.1375	0.6603	0.93	-1.3644	0.2941	0.9787	-1.0747	0.8165	1	-1.0226	0.9392	0.9999	1.1816	0.5698	0.9037
	Glucose Degradation	100117911_TGI_at	Gck	103988
		100091443_TGI_at	Hk2	15277	1.3286	0.2731	0.7255	1.3016	0.3084	0.9787	1.1349	0.6418	1	1.234	0.4146	0.9999	1.3023	0.3075	0.7971
		100118242_TGI_at	Hk2	15277	1.1976	0.4518	0.849	1.2448	0.3624	0.9787	1.0838	0.7503	1	1.2052	0.4365	0.9999	1.1744	0.5019	0.8816
		100085297_TGI_at	Pgm1	66681	1.4216	0.0028	0.0688	1.0917	0.4127	0.9787	1.138	0.2583	1	1.0337	0.7552	0.9999	-1.2346	0.0569	0.4793
		100088137_TGI_at	Hk3	212032	-1.1811	0.1991	0.6448	-1.1193	0.3801	0.9787	-1.1582	0.2828	1	-1.0788	0.5527	0.9999	-1.4226	0.0102	0.2572
		100079308_TGI_at	Hk1	15275	-1.1598	0.3605	0.7991	1.1143	0.5026	0.9787	-1.0579	0.7413	1	-1.0815	0.6268	0.9999	-1.0592	0.7206	0.9436
	Glycolysis	100114857_TGI_at	Pfkp	56421	-1.0452	0.4652	0.8573	-1.0059	0.9225	0.9922	-1.0042	0.9477	1	1.0168	0.7817	0.9999	1.0244	0.6892	0.9386
		100114687_TGI_at	Pfkp	56421	1.0052	0.9331	0.9916	-1.0008	0.9892	0.9989	1.0137	0.8344	1	1.002	0.9743	0.9999	-1.0233	0.7068	0.9411
		100092777_TGI_at	Pfkp	56421	1.0677	0.5153	0.882	1.0612	0.5549	0.9787	1.0423	0.6974	1	1.0116	0.9086	0.9999	1.0188	0.8523	0.9714
		100110542_TGI_at	Eno2	13807	1.0792	0.6247	0.918	-1.0396	0.8031	0.9858	1.1767	0.3289	1	-1.1129	0.4937	0.9999	-1.8074	0.0008	0.0777
		100101161_TGI_at	Pkm2	18746	1.0478	0.7601	0.9575	-1.0778	0.6248	0.9792	1.0783	0.6425	1	1.0205	0.8942	0.9999	1.1027	0.5243	0.8871
		100081822_TGI_at	Pfkl	18641	-1.035	0.7455	0.9545	-1.1504	0.194	0.9787	-1.0335	0.7694	1	1.0345	0.7492	0.9999	-1.0226	0.8328	0.969
		100097235_TGI_at	Pgam2	56012	1.3564	0.7228	0.9478	2.054	0.4052	0.9787	-1.8606	0.4973	1	1.2813	0.7729	0.9999	-1.3178	0.748	0.9497
		100081165_TGI_at	Pgk1	18655	1.0101	0.9033	0.9854	-1.1019	0.2462	0.9787	-1.0048	0.9564	1	-1.0477	0.5734	0.9999	-1.08	0.3551	0.8171
		100080952_TGI_at	Pkm2	18746	-1.0422	0.7018	0.9417	-1.0619	0.5782	0.9787	1.0343	0.768	1	1.0172	0.8742	0.9999	-1.0518	0.64	0.925
		100091432_TGI_at	Pfkm	18642	-1.0433	0.9003	0.985	1.2015	0.5883	0.9787	-1.4321	0.3217	1	-1.007	0.9836	0.9999	-1.2478	0.5144	0.8852
		100100145_TGI_at	Aldoc	11676	-1.1874	0.3102	0.7585	1.0712	0.6817	0.9825	1.2905	0.1599	1	-1.0431	0.801	0.9999	-1.3258	0.1019	0.5865
		100089207_TGI_at	Bpgm	12183	-1.2043	0.2236	0.6701	-1.1053	0.5072	0.9787	-1.3498	0.0697	1	1.0013	0.9929	0.9999	-1.1261	0.4325	0.8551
		100091109_TGI_at	Fbp2	14120	-1.2275	0.4387	0.843	1.0141	0.9575	0.9963	-1.167	0.581	1	-1.0837	0.7601	0.9999	-1.4938	0.1364	0.6435
		100080562_TGI_at	Bpgm	12183
		100097446_TGI_at	Fbp1	14121	1.4161	0.3769	0.8092	-1.0518	0.8971	0.9901	1.4253	0.3957	1	1.0418	0.9164	0.9999	2.4081	0.0324	0.4031
	FAO	100080599_TGI_at	Hadha	97212	-1.039	0.8432	0.9751	-1.0381	0.8465	0.9858	1.0393	0.8509	1	1.0706	0.7242	0.9999	1.2392	0.2731	0.772
		100089396_TGI_at	Hadha	97212	1.0517	0.7368	0.9524	-1.1011	0.5223	0.9787	-1.0414	0.7988	1	-1.0028	0.9852	0.9999	1.2201	0.1929	0.7048
		100109689_TGI_at	Hadha	97212	1.0145	0.952	0.9942	-1.158	0.5425	0.9787	-1.042	0.8717	1	1.0585	0.8127	0.9999	1.2763	0.3146	0.8001
		100087696_TGI_at	Acsl6	216739	1.1668	0.4258	0.837	1.1604	0.4422	0.9787	-1.1493	0.4973	1	-1.1105	0.587	0.9999	-1.1395	0.4994	0.8804
		100112832_TGI_at	Dci	13177	-1.1239	0.3098	0.7581	-1.0565	0.6298	0.9792	1.0063	0.9588	1	1.0072	0.9496	0.9999	-1.0637	0.5884	0.9091
		100106251_TGI_at	Ehhadh	74147	-1.3507	0.3239	0.7704	-1.3375	0.3397	0.9787	1.044	0.8929	1	1.0663	0.8314	0.9999	-1.5913	0.133	0.6378
		100093101_TGI_at	Hadha	97212	-1.0506	0.7866	0.9634	-1.1553	0.431	0.9787	1.0289	0.8827	1	-1.0006	0.9973	0.9999	-1.0096	0.9581	0.9925
		100108893_TGI_at	Slc27a3	26568	-1.1992	0.081	0.4284	1.0297	0.7713	0.9858	-1.1846	0.1223	1	-1.1987	0.0816	0.9999	-1.0793	0.4509	0.8625
		100106990_TGI_at	Acsl3	74205	-1.0877	0.5195	0.8829	1.0236	0.8573	0.9865	-1.0516	0.7152	1	-1.0563	0.6739	0.9999	-1.358	0.0259	0.3708
		100105897_TGI_at	Acsl5	433256	-1.2265	0.0297	0.2581	-1.0086	0.9231	0.9922	1.2068	0.0561	1	-1.0445	0.6257	0.9999	-1.1041	0.2724	0.7715
				Cutoffs
				Fold Change	1.2
				Raw p	0.05
				FDR_BH	0.1
				Blank	below detection
